# Supplementary material for: Histological and global gene expression analysis of the 'lactating' pigeon crop
Source: BMC Genomics. 2011 Sep 19;12:452. doi: 10.1186/1471-2164-12-452 (PMC3191541; doi:10.1186/1471-2164-12-452)
Supplement: Additional file 1 — List of all genes differentially expressed between 'lactating' and non-'lactating' crop tissue. This table contains all of the microarray probes that are differentially expressed between 'lactating' and non-'lactating' crop. The probe identifier, probe sequence, fold-change, p value and annotation (if any) are given for each probe in the table. [file 1471-2164-12-452-S1.XLSX]

## Sheet: Sheet1
Probe identifier	Probe sequence	Fold Change	p value	Annotation
RIGG00001	CTCGTTCCTTCCTCGCACACCCCAAAACAGCACCACGAGTTTCCGTAGATGTTCTCGCGCTTTTC	0.299	0.000658	SRY (sex determining region Y)-box 1
RIGG00007	TGAAGTGGAACATCGCTGTGCGGAATTTCCATATCCTCATTAACTTGGTCAAGGTGTTTGACAGCAGGCC	0.232	0.00868	Fanconi anemia, complementation group D2
RIGG00015	CCGGGGCTGGGGCTGCATTACTGTAGGTGTTACGCACACTGAGTTAGAAACCCAGTAAAATCAGT	0.271	0.0472	bone morphogenetic protein 7 gene, exon 1 and partial cds
RIGG00016	CTGGTCCAAGTGCAACCAATTCTTCGACCTCCTGCAAGACCTCGTGGACCACGTCAATGACTTCC	0.413	0.0259	GLIS family zinc finger 2
RIGG00025	TGTGATGAGAATGTAACTGCAGCCCTTCTCGAGTAATCACCCTTTGAAGTTAGCACCTTATATTGGAAAGC	0.244	0.0166	Similar to methylcrotonoyl-Coenzyme A carboxylase 2 (beta); non-biotin containing subunit of 3-methylcrotonyl-CoA carboxylase; biotin carboxylase
RIGG00028	TGGCACTGGTTGTGACTGAAATCGATCTTCTTGTGCTAAAGGCTCTCTACTTCAAGATCATAGGTGAAATGAA	0.688	0.0361	SH3-domain kinase binding protein 1
RIGG00039	GACAGCAGGAAATGTATTTCTAAAGCACGGTTCAGATCTACGGATTATTCCCAGAGATAGAGTTGGAAGC	0.346	0.0174	Ubiquitin-fold modifier 1
RIGG00075	GCAACAGTACAACACCACAGTGAAATGGTTCCTAATCGGGTTTCTGTTGTCTTTCAGTAAGTCATACAGTCAG	0.447	0.0336	General transcription factor IIIC, polypeptide 5, 63kDa
RIGG00093	AAACCTTTGAGAAGCCCCATTTGCCACCGTTTATCCATAGGCCGATTGAGTTCTGAATGTGAAATGTTGG	0.374	0.00783	Similar to SRF-related protein
RIGG00121	ACCTTGAGGAGTTTGTGGAAGAACTGATCCAACTGATGCCTAAACACAGTCATGGTTTCATCTGAAGAGC	1.499	0.0285	Oxysterol binding protein-like 2
RIGG00136	CTCTGAGGGATGACTATGATGACCTCTCTGATCTCAACGCTATACAGCAAGAGACCTTGAGGGACTGGGA	0.347	0.00823	Progesterone receptor membrane component 1
RIGG00140	CTCATTCTGGCCTGGTACATAAAGCTTTGGTTTTCTCTCAGCAAAATGTAGCAGTTTTCTCCTGTGATTT	0.0754	0.0473	Acireductone dioxygenase 1
RIGG00143	CTGCAGGACTTAGAAATGCGCACTGGAAGACTGCAAAATCCCTCTAATTGACCCCAAAACACCATGTGGG	0.384	0.00553	Coiled-coil domain containing 101
RIGG00200	ATAGTCATCATTGGCAACAGCTTTAAGGGAATCGAGGAGAGGTTGCTGTCAAGAATATTGGAGAGAGATTACT	0.496	0.0367	SRR1 domain containing
RIGG00221	GGTCACAGTTGAAAAGTGGCTTTACGAACTCGTACTGGATTACTGGATGCTTCCATCACTTCTGGTTGGG	0.336	0.000493	Nucleolar and spindle associated protein 1
RIGG00224	GCAGGGTAGCAAAGTCTTGTTTCTTAGATGCGCATCTAAAATCCACTGTGTATTAAGAGCTCTCCTGAATTGTG	0.384	0.00553	Receptor-interacting serine-threonine kinase 2
RIGG00250	GTCTGCAGAATTCTTTGAGATGTTGGAGAAGATGCAGGCCCCAAAACTTGAAGATCAGAAAGCTGGAAGC	0.319	0.0359	GTPase activating Rap/RanGAP domain-like 4
RIGG00256	GAATGCAGCTGACGCCTTTGACATTGGCTCCTTTGACGAGGAGGACACAAAGGGCATCAAGCTGC	0.413	0.0259	Adrenergic, beta, receptor kinase 1
RIGG00299	CTTGTACTCTTCAGCAGTCAAGTACAAGTCAGTGCTCCATCAGCAACCTTTGTGACTCCCTTCCCCTCTC	8.695	0.0227	Exocyst complex component 7
RIGG00324	GGAGGTGGGCAAAGGTAATAATTATAGGATGGCTTTGTATAAAGGGCACGAAAATGGAGTGTGTTGCTCC	0.337	0.0111	Snurportin 1
RIGG00344	AGGACTCCTCCAAGCCTCAAAGCGACTTTTGGATGAAGGTGGATTCCTAAAAGACTGAAACAGAATAGAC	0.322	0.0235	Fanconi anemia, complementation group G
RIGG00347	CTCTTGGCCCTGAGAATTCCCAACATACTCACCTTTGACTTCATGTCCAAACCATCTCCTGATGCTATTC	0.499	0.0462	DEAH (Asp-Glu-Ala-His) box polypeptide 33
RIGG00351	ACTTTCATCAAGACTTTGGCTATGTTGTTCTGTTCGGTAACTTTTCCTTCTTCAAACTCGAGCCTTCACA	0.147	0.0211	Eukaryotic translation initiation factor 2B, subunit 3 gamma, 58kDa
RIGG00361	CCTAGACCAACATGGACAGTACCCAATATGGATGAATTCCAGGCAGAGAAAGAAGCTTAAGGCACAGCGC	1.898	0.0268	Chromosome 12 open reading frame 31
RIGG00377	CAATGCCAAAACCAAAGTGAGAGGGCTGATTGAAATCATCTCCAACGCTGCCGAGTATGAGAACATCCCC	0.268	0.00897	Activating signal cointegrator 1 complex subunit 3-like 1
RIGG00381	TGAATACTGTGTAGGCAGGACCAACGTAATATTTAGGGAGTAGCCTAGCAGATAGTTTCATACTGAGCAAGA	0.384	0.00553	Similar to RIKEN cDNA 6030446I19 gene
RIGG00383	ACCAGCCCATCTCTTTGGTCTTTTATTAGATATCAGAGAAGACACATAGAAGAGACCAGCCTTTGCAATTG	0.143	0.0435	Zinc finger protein 250
RIGG00398	TATCCCTGGTTGTAATGATAATGGCCAGTACCAGAGTTCTTACCAAGCTGTGTTCAACCTTTTGCCACATG	0.351	0.0396	SET and MYND domain containing 4
RIGG00400	TGGTTCTCCATCATCTCAATGTCAGATGACCTCTTTTAGTTTATATCAGCTAAATGCCCGGCTTTACCTGT	3.084	0.022	Thymocyte selection-associated high mobility group box
RIGG00401	AGTCAAAAGGCGTCAGAGTTAGGTCAGACATTAAATGAAAATGTTCTCAAACCCGCACAGGAAAAGGTGA	0.294	0.0109	ADP-ribosylation factor GTPase activating protein 1
RIGG00405	CGCAGCGGTCCCTGCCCTATTTATTTATATGCTGTATATATTTATTTATTCTGGCAGGAGAGTGCGGGAG	0.232	0.00475	Gallus gallus mRNA for hypothetical protein, clone 9m9
RIGG00407	CACCAACGGGAACTTTAATATTGGGACACTTCAGATCTGACCTGAGTGGAGTTTACACTTGTTCTCTTGTTTAT	0.241	0.0187	Zona pellucida binding protein
RIGG00425	GATCAGCTCCATTCTCTACCCCAAGCCTGTGACCTTCAAGTTCTACAAGGACGCTGTGAAGTTTGTGCTG	0.256	0.00619	Similar to RIKEN cDNA 1110012E06
RIGG00431	TCTCTCAGGGTGGCCAGTATTTTGACTTACTTATCCTGCTTACAAGCTGTTTGAAATGTGTTCTGCTATTC	0.349	0.000962	Protein phosphatase 2, regulatory subunit B', gamma isoform
RIGG00453	AAATTCGCTCTCCGTCTCGAAGCGCTGAAGAGTTTCTATGAGACTTCCCACGACTGTCTTCTACAAGCAA	0.433	0.0453	Chemokine (C-C motif) ligand 17
RIGG00455	GGGCTTTACTGAACAGCTGTCTGGTGAAGTCTGTGATATTGATGCCATCATTTTCCACACCGTCAGGGGA	0.286	0.00172	Chemokine (C-C motif) ligand 20
RIGG00462	CCTGCTGCTACAAGAACATGTTCATCCAGAAGGAAATCAACACCTCGCTCATCCGCAGATATCGGGAAAC	0.442	0.0176	Chemokine (C-C motif) ligand 1
RIGG00475	TGCTGTGACTAGTTTTGGGATTCAGTGGAGAAACAGGAAAAGGGAGGAGAGATTTCTTAAATTGCTTTTG	0.288	0.0402	Finished cDNA, clone ChEST1000m23
RIGG00499	ATAAAGCTTGTGAACAATTGCTTCTGATTGAGGCTGTTGATGTACAAGGAGGTAGTGGCAGTCTTCTGAA	0.343	0.0176	Finished cDNA, clone ChEST1002m19
RIGG00505	AGGTCCTTCCTCATCTTCTAGCTTAGAAGCCATGTTAGGATCTCAGCAGTTTTAAAGAGTAAAAGTTCGCTT	0.373	0.0462	Finished cDNA, clone ChEST1003c3
RIGG00561	GGTCTTTTCCAACCTTAATGATTGTGTGGTTCTCAGCATCCTCCTGCCTTAGATTTGGCAACCACTCGCC	2.962	0.0491	Finished cDNA, clone ChEST1007g23
RIGG00575	ACTGATTTACTATGTACAAAGCAAACCTCTCTCCTGTCTGTCCTGAGATAACGTCCGTGATTTCCCCGTGT	0.391	0.0263	Finished cDNA, clone ChEST1009b2
RIGG00586	TCTGCAAGATGAACCTGTAACACTGATGAGATCATACACTGTCATGAAAACACTTTGGAGAATGCATCAGAG	0.457	0.048	Finished cDNA, clone ChEST1009k15
RIGG00610	AGTCAAGCAGGCAAATCAAACAGTCCTCCATTCTAATCCAGCCTCGTAACCCTAGCGGGCAGAAATTCTC	0.431	0.00314	Myotilin
RIGG00627	ATATTTTCAGATGGCTTTTGAGTGCCTCACTGGAGTATGAGTCTCTCCTCTGTACAATGATGTGAGTCCT	0.182	0.0134	Genome Hit Contig125.47
RIGG00628	AGGGTAAGGTGGTATTTTCTGCAGTTCAAACCTCGCTATTTAGAAGTAGGATGGAAGCTCTTCAATGGGC	0.0508	0.0191	PDZ and LIM domain 5
RIGG00638	AGGTTATAAACATCGATACAGTGGCAGGATGTCTTTTCAAATGACCAGAGACCCTTCTATTCAGCTCCCG	0.497	0.0343	Erythrocyte membrane protein band 4.1 like 4A
RIGG00641	GCAGCATGCTACCCAGCTATTTCTAATCCCAGCTCGTCAGTGTGTGTTGTGATCTGTTGTTGGAATTTCAG	0.0749	0.0338	Similar to RIKEN cDNA 8030446C20
RIGG00649	TGTGCAACTGTTCTGTGCAGACTCCTTCTACAGCAAGGCAAGTGGATATTTCTTGTTTGGGCTTTATGTAG	0.322	0.00767	Similar to Q8C318 (Q8C318) Hypothetical protein (Fragment)
RIGG00652	GCAGATGTCTACAAAGGTCAGAGGCACAACATGGTGTATGTCATCAAAAGACTGAAAGAGACCGAATGCACAA	0.118	0.044	Interleukin-1 receptor-associated kinase 2
RIGG00656	GTGATTGTTGAGGGCAAAACAGCGGCAGCAGTAACGCAAGGTGATTCTGACAAACCAAAACAAGTTCCTC	0.413	0.0259	Zinc finger and BTB domain containing 17
RIGG00697	GTTTACTTCTGTGCGGAGAAACTCACGTTTTCTGTACACCGAAACCTATCGTCATGCAGGTATCTGTGGG	0.125	0.0456	Genome Hit Contig103.78
RIGG00701	GAAGGTGCAGGTGTTGGTAATCTGGAAGCTTTGAGACTAGATAACAGATTGTGAGAAGAGGCAAAGGGAG	0.488	0.0387	Weakly similar to Q8N7P9 (Q8N7P9) Hypothetical protein FLJ40515
RIGG00708	GGGCAGTATGTGACGGGCAGTAAATATGAAATGTTCCTGCTCAGTACAGAAGGTAGAATCACAATTGTAT	0.242	0.00526	Finished cDNA, clone ChEST1018l19
RIGG00721	AGAGGTTTTCAGGGGTTGTTCACAGTAAGAGGAGGGAAGGATTTAATCTTTTACATAGAGAGACTGATGGA	0.11	0.0191	NIPA-like domain containing 3
RIGG00724	TTCACCAGGTGTTTCTGATGTGACATTAGTGGAAAAGGAGCCAGCTGATCGCCATGCAATTATTTCATGGG	1.988	0.00732	Weakly similar to Q8WTU3 (Q8WTU3) Hypothetical protein
RIGG00741	GGCATCTAATTGCACTGCCGGAGTAAATACAAGAAATCCATAAGGTTGCTCCATGGACTTGATTTGTAAGG	0.224	0.0177	Hypothetical gene supported by CR388511
RIGG00743	GTTGACACAAAGCTCAAGGAACGCGACAGGAAAATCACCAAACTCTCAGCAGAAATACGCAGACTGACTG	0.432	0.0216	Hypothetical protein LOC768783
RIGG00749	GAGAAACCATTGTCATCAGTGATAGTGACGATTCAGAAACGCACAGTAGTTCTGCACAAAATGGCCGGAG	0.311	0.0301	Bromodomain adjacent to zinc finger domain, 1A
RIGG00752	CAGTGTTTGGACTTGGCATGTTAACATGAACCAGAGCACTAAGAGAATGTATGGAAGAACAAACTGTGGG	0.384	0.00553	Acyl-CoA synthetase medium-chain family member 5
RIGG00753	ACAATATAAATCCACAATAATGGAGAGAAAGATAGTCCGAGAGCCAAAGGCCTTACGCTAATACTGAAGCCT	0.379	0.0274	Finished cDNA, clone ChEST1024a4
RIGG00776	TGCATGAAAAGAGAGAGGGTTGGGGTTTTCTGTTTTATTCGTACTGTACCACACATATTTTCCCCACCCAC	0.177	0.0117	Finished cDNA, clone ChEST1025k18
RIGG00780	GGGAGTGCATCAGCTGAATAATCAGTGATATCACATTACTAATGACAGTACACACTGGAGTCTGTAACGGG	2.707	0.00347	Similar to ARMET protein
RIGG00801	TTAAACTGTTCATGCTGTTGTGCCCCATGCCATATGTCTACTCTGGGATGAATCAGTTTGGAAAATTCCA	0.147	0.00941	Finished cDNA, clone ChEST1027g23
RIGG00807	GAGTTGAGATTTCTTTCTAATTATGCTTTAATCAAACTTCAGTGAGTGACTTCCAGGCGAGCTCAGCGGA	0.219	0.0287	Genome Hit Contig209.17
RIGG00816	ATTTAATTCCAGGTTTTCAAACATATTTCACACGGTGACCTCCCTTGTTTCTGGGCACTTCACCCATAAA	0.425	0.0198	Transmembrane protein 14C
RIGG00822	ACTGCAGGAGGTGTACCATAAGTCCATGACGCTGAAAGAAGCAATCAAATCTTCCCTCGTCATCCTGAAG	0.451	0.0367	Proteasome (prosome, macropain) subunit, alpha type, 5
RIGG00825	ACCCTCCACTGACATCTTTGATATGGTTCCCTTTTCTCCCATATCCCCTCAGTCATCAACACCTACTCGC	0.201	0.00102	GULP, engulfment adaptor PTB domain containing 1
RIGG00830	GGAGGATACGACGTTTTGCTTTCATGTGGGGATTTCTGTTACAATTTCATACCTTATTTCTGGCCTGAACTC	0.415	0.0132	Finished cDNA, clone ChEST1030o17
RIGG00875	AGCTGCTTTGAGACTGCATACAGAGATGAGGGTTCTTTTGAAAATTAAGTTCTAGGACCAGACTTACCA	0.418	0.0448	Finished cDNA, clone ChEST1037o8
RIGG00892	TGGAGAAGGTCTTGTCCTCTTCAGAACAACTCAGAAGTTTTGGGGTTCCTTTAGTTAATCTGTACCTGCGT	0.293	0.0198	Retinoblastoma binding protein 4
RIGG00949	TGCATGGGACTGATAACCAATCACTATCTTTGGAGGAAGTCCTAATCTTTCCTTGTATACTCTCCCTATATGCGT	0.291	0.0474	Eukaryotic translation initiation factor 4E
RIGG00958	TTTCCTGTAGAACTGAAACAGTATCTTCCAAACATCGTCTACAGCCACGAGATAGAGAGCCACCTGAGGT	2.712	0.0233	Hypothetical protein LOC770222
RIGG00967	ATCTCACTCTGTAGTCTTCAGGAGAAGTTTTCCCAAATTGACATCTTGATTCTCATGACCGCAGCAGTGT	0.362	0.00858	Phosphodiesterase 9A
RIGG00970	CTTCGTGAAGCTCCATATAGACCTCACTAACCCTATCCCTGAGCACACATCTCCACATCTCTTGGGCACC	2.614	0.0139	Finished cDNA, clone ChEST124k4
RIGG00972	GTCCAGGTCAATATTTGTCTCTGCTTTCCCAACCCTTTTCTTTCTCTTTCACTCTGTTTCTGTAGACAGAAA	0.33	0.00692	Leucine-rich, glioma inactivated 1
RIGG01028	TACACTGAGGTCACCATTAAGGCATCGTTGTTCTTCAGCTGCTATGCTTTAAATGTGGCCCTCATTTTCA	0.376	0.0212	Finished cDNA, clone ChEST134c5
RIGG01053	CGGAGGCATCTGGTAAAAGAAGTTGTTCTTGCTTCCAATTCCCGTTGTAGCCTGAGCGAGACCTC	0.165	0.0246	Finished cDNA, clone ChEST140h15
RIGG01056	TGATGGTCAGTATTGGCTTTGGTGGGTGTTCCTTGTACTAGGTTTTCTGCTGTTTCTCAGAGGATTTATT	0.24	0.0389	Nedd4 family interacting protein 1
RIGG01069	CAAACAGGTGTGTGAGATCATTGAGAGCCCTCTGTTCCTCAAACTGAACCCGATGACCAAACACACCGAC	0.402	0.0128	Homologue of O88545 (O88545) COP9 complex subunit 6 (COP9 (Constitutive
RIGG01075	TTAATCGTGTGTCAAGAGTAGGCACAGGCATAGGAGGGAAGCAAATAAAGCAGACGAAATGAGATGCCGC	0.483	0.0296	Finished cDNA, clone ChEST144o14
RIGG01092	AGCGAGCACCTGAAGAACCCCGTCATTGCCCAGAAGATCCAGAAGCTGATGGACGTCGGGCTGAT	0.379	0.0274	Finished cDNA, clone ChEST135j21
RIGG01093	TTGGCTTCACTGATAATTTATCTAATGGCTGGGAAGATTGGGCTAATAGAAGGGAGACGAGAGAGAGCAG	0.434	0.0345	Finished cDNA, clone ChEST147o7
RIGG01101	GGAAAAGCTATGGATGAGAGTCTGGAATGCTAAAGCTCTCCCTTCCATTTTAAGAGAGAAAATCAGGGAA	0.411	0.0271	Hypothetical LOC431205
RIGG01113	AAAAGATAAAGCTGAGAGAACATCTTGGACCTTCTCCAGAAAAGCTACACTTGAACTGACACACAACTGGG	1.78	0.00501	Glyoxalase I
RIGG01123	TGAGTTCGTTCCTAAAGGAGGCCTGTACTGCGTAACTTAAACCTTGGTATATTGCAAAATAACTTCTCCT	0.375	0.042	Thiosulfate sulfurtransferase (rhodanese)
RIGG01125	TGCCTTATGTGGATCGTCAGAATCGCATTTGTGGTTTCCTAGACATTGAAGAAAATGAGAATAGCGGGAA	0.0987	0.0114	Pleckstrin homology domain containing, family A (phosphoinositide binding specific) member 1
RIGG01139	CTGTAAGTCACACCAGGGTAGTGTCAATCCTCCCGTGAAAAGGTGATTATAAACTAATTGCCGAGCAACA	0.32	0.0296	Similar to Q969U7 (Q969U7) Hepatocellular carcinoma susceptibility pro
RIGG01146	GAATGCACGCTGTCCCGTGTCTGGGTTTCTGTTGTGTGTTTCATTTCTTTTCTTGTGTGAGTGAGTGGGT	0.0183	0.0382	Chromosome 6 open reading frame 106
RIGG01159	GACAGTAATTTTCATGCAGAACACACCAGACATCACAGGATTCCAGTAGTTCCGGCCCATTTGTCTGCTGC	0.305	0.00431	Finished cDNA, clone ChEST158j4
RIGG01197	CAACCCATTTGAGCAGGTACATGACAGCTAAACAGCCCACTTCTAAAACCACTCTCTGCACACCATTTCC	0.281	0.0117	Finished cDNA, clone ChEST164l18
RIGG01207	GTAGGCATGCGGAATTGCCACCTTCTTAGTTTCCCAGCAACTGAACTTATGAACGTGATGCTTTATGAGA	0.425	0.0112	BCL2-associated transcription factor 1
RIGG01221	CACAGATTAGGCTAAAATAGCTCTTTGGAAGAATGTCTGGACGTGGGAAGAAACTTACAGTGGCTAGCAA	0.337	0.0149	Weakly similar to Q8BFU2 (Q8BFU2) Histone protein Hist3h2a (H2A histone famil
RIGG01222	AGCTCAATGGAAACTAGGTATGGAAGTTAGTCCTGACAGATCTGTTACCGAGACTAAAACGCAATATGCATT	0.304	0.0121	PHD finger protein 6
RIGG01228	GTGGATTTCTCTGAACAGTCAGTGTTGACCGAAGAGCCCAGAGGAGATACTGACATCCACTGCTCCCATA	0.476	0.0101	Finished cDNA, clone ChEST170b13
RIGG01258	CACATATGAGGTGAAGTTCTTTGATGAGGAATCCTACAGCGCCCTGAGGAAGGCACAGCGGAACAATGAG	2.931	0.00997	Finished cDNA, clone ChEST176o24
RIGG01272	CTCGGCTTGTCAGAGAGCTCCTGGAAAGTGAAAGTATATTTCTGAAGGTGAAAATCAGAAGAAGTAGAAGCTGA	2.699	0.0122	Fer (fps/fes related) tyrosine kinase (phosphoprotein NCP94)
RIGG01294	TCTCCTCACTCCATCTTTCCTCATCACCTTCTCATCACCATCAAAGGAACCACCGTTTGCCTTTGGGAAC	2.101	0.0411	Similar to Q8VD39 (Q8VD39) Calmodulin-related protein
RIGG01318	AGTCCACTTACAACGTGCCTACTGGTTCTTCTCACTTCAGGGGACAGAACACACACCCAGAACAAGGTATG	1.452	0.0467	Similar to Q8JZM0 (Q8JZM0) Hypothetical protein (Transcription factor
RIGG01330	CAGCAGTGGTTCCTTGGATAATCACAGCCAGTATTTATACAGTGAATACCCTTGCAGTACCCTGTGTTAC	0.0861	0.0213	Finished cDNA, clone ChEST189b20
RIGG01337	TCCTGCTGTGGGCAAAGAGGTCTGGAGATGCAGAATTTTGCTTAGTGTAATTTACTACCAGCAAACTTAA	0.462	0.0134	Haloacid dehalogenase-like hydrolase domain containing 3
RIGG01357	CTAAAGAGGCTTTTGTTTGCTTCACTTCTAGGAAGCTGGTCTCTTAGGATGAAGTACTGCATCCGAATAC	0.257	0.0339	Weakly similar to Q8NI92 (Q8NI92) DEAD/H(Asp-Glu-Ala-Asp/His)box polypeptide
RIGG01381	GACTGGAATACACCAAAGAAAGGTGGAAGAAGATCCCAGTGGGTGAGAAATTGGGCTATATGGAGGTACT	0.362	0.00858	Diacylglycerol O-acyltransferase homolog 2 (mouse)
RIGG01386	ATTATTTTAGTGCAAGTAGGATTGTTTGTGATGAGGAGCATGAGATGTTGTTCCCTTCGAGGAGTGGCAG	2.37	0.0305	Finished cDNA, clone ChEST195h21
RIGG01405	TCTTTACTTGGCACAGCAATACTTTCCAGAATGTTGACTGCAGTATCTGAAAGAGAAACAGATGACCAGCTTGA	0.261	0.0153	Finished cDNA, clone ChEST196o14
RIGG01422	TCAGAAAGGAGAGATCGAAGTCATGGATCAGAGATTATCAGTGATTTACAAGGTCGAATATCGAGCCTGG	0.264	0.0166	Rho-associated, coiled-coil containing protein kinase 2
RIGG01427	AGAGGTGGCACAGATCAAGGAACGATACCACATGTACTAAAAGTAAGGTAAGACAAAGTACTGCAGAAGCTG	0.445	0.0387	Nuclear transcription factor, X-box binding 1
RIGG01430	CCACATCCCCATACACCACTCAATGCCATTGGCGCAACCCCATTTCCCTTCTGGTATTGTCGGCTCTGT	0.407	0.00721	Finished cDNA, clone ChEST199h3
RIGG01439	ATGGAAGTGCTAAACGATACTCTCAGGACTCTCCACCATATACTGCTCCCCTTTCCCCAAAGCTTCCGAG	0.33	0.0208	Sex comb on midleg-like 2 (Drosophila)
RIGG01442	GGGCAACACAGCAACTTGTGCACACAGAAAACCTTTATGTCTTTTCATGGTCATTTGAAAGAATGGAGAT	0.368	0.0147	Rho GTPase activating protein 28
RIGG01463	TGGTGCAGGTTTCAGTCTCCACATTCAATTCATATTCACGACAAACCACAGGATTTAAGGGTTGGTTGGT	1.704	0.0465	Finished cDNA, clone ChEST201l2
RIGG01473	CAGACGTTTGAAATGACAAACCTTCCCTAGAATCCAAAGAAGTTGGCAAAAGAGAAAGCTGGATAAGGAAC	0.321	0.0438	Finished cDNA, clone ChEST202g9
RIGG01497	CGTGCAGAGCTATTAAACTAAGGTTGCTTTTACCGAGGCAGTTTCCTCCTATGTCCTGTATCAGTGTGCC	0.23	0.0184	Finished cDNA, clone ChEST205k7
RIGG01521	ACGGTCTTCTGCTCTGATCCAGCTTGAGTTAATGCCAGCATATAAGCTATTGAAAGGATAGAAAATGGTTTCC	0.384	0.0487	Finished cDNA, clone ChEST207i9
RIGG01535	GACCTCTGGAAGCCATTCTCATCCAGCCCAGTAATACTGCCATTATTTTGTTTCAGAGATCAGTAAATGT	0.162	0.0469	Finished cDNA, clone ChEST208j13
RIGG01537	GGGGCCTGAAATCATTGTAAGAATCCAACTTCAATATGTCAAACTGAGAGGCTACTTACCCTTTGACTGAGTTC	0.122	0.0139	Weakly similar to STA3_HUMAN (P40763) Signal transducer and activator of tran
RIGG01540	ATTCAGATGGGTCCTCACACGAGGTGATGTTTCCTGTCCTCACTTCTATATCACAGAAAGGAAATCTGTG	1.718	0.0294	Genome Hit Contig66.150
RIGG01542	TTCTGTCCCTTTCTTTCTGCTAGTCCTGTAACATGCAAACGTGCCGCTTAGGAGCAAGAGATTCAGCCAG	0.497	0.0195	Finished cDNA, clone ChEST209l4
RIGG01570	TAGCTTTCTTTACTCCAGCAGACTCCACATCTTCAAAGGATCTCTTTCGACTTGTCCCACCACTGAATGG	0.424	0.0177	Similar to Q8BG46 (Q8BG46) Hypothetical ankyrin repeat profile/ankyrin
RIGG01582	TCTGGAGGCTATGTAGACTGATTTTGTATGGAAATAGTATCATGTGGGACCAGTTTTCCAATAGAGGGGAAA	0.373	0.0295	Nudix (nucleoside diphosphate linked moiety X)-type motif 7
RIGG01593	TAGCAACTGAAGCCCACATGTGTAGCATTTTGTGATTGGAGTGTCAGAAACTAAGTACTTCAGAGTGCTG	0.545	0.0189	Weakly similar to Q8IWE2 (Q8IWE2) Similar to RIKEN cDNA 9130005N14 gene
RIGG01639	AAGGCCTACAACTACCGCCCAAATTAGAACAATAACTCTGAAAAGCAGATACAAACTTCTTACCATGGAGC	1.716	0.0417	Contig Hit 048781.1
RIGG01679	GTGCTACCTGACTCACACTAACCTGAAAGCTCAGCAGATTGTCCTTGATAACCTCCACCTGAACGACCAC	2.237	0.0392	Mitochondrial translation optimization 1 homolog (S. cerevisiae)
RIGG01685	CAGCACAGATTTGTACTTAGAAGAAAGTATTTGGTCTCTTGGTGGTGAAACGTGGTTTGTGCTGACGGCG	0.423	0.0069	Ribosomal protein L18a
RIGG01698	CACAATTAGGAGAGTGGAAGGAAGACGACGTGATAAGCATGCCTCTGAAGAAAATCCAATTCAGGTTCTC	1.798	0.0166	Similar to hypothetical protein
RIGG01701	TCTGTAGCCGCTTGTTGCAATGGTGATATGTTGAGTACAGAAGATGCCTCTTTGTTTTCTTCCATGTAGATATC	0.394	0.0157	Weakly similar to Q9P1S5 (Q9P1S5) HDCMD38P
RIGG01702	CCCTATAGTCTCCTTTAGTTACTAGGGGAAGAGTCATCACACGGTGAACAAGAGTAATAGTAAAGAAACCCGC	0.33	0.0363	Similar to Q9UFR6 (Q9UFR6) Hypothetical protein
RIGG01706	CAGGCTAAATTGAATCACCAGTGATGTTACACGCTCACACACGTGCAATTGAACAATATATTTTGCCAAC	0.35	0.0376	Finished cDNA, clone ChEST230m10
RIGG01708	TTACGTACAAACCCCTTGTTTCCAACACCAAAGATGAGGGAGAAAAGAAGGGCAAGTTCAGATTTCCTCCT	0.329	0.000274	Solute carrier family 16, member 10 (aromatic amino acid transporter)
RIGG01717	TGGCATTTACAAAACATGAGCAATCCCATTTAAGCCATAATGTGCCAGAGAAAGAAACTCAGGGCAGCAC	0.442	0.0466	Genome Hit Contig178.43
RIGG01724	TTCTTCAAAGGAGAGATCTGGTTCATAGTTCCTGGAATTCCCATGTTTCCAGTTCTACGATGGTCTCTGC	0.337	0.04	Homologue of AAP41553 (AAP41553) Cytoplasmic polyadenylation element bin
RIGG01729	GCTGGGGCATATTAGGAAGAGGCAGTGATTGAGGTAGTATATGAACTTTTAGAAATGTGAAGGTGAGGGA	0.484	0.0484	Finished cDNA, clone ChEST234g1
RIGG01739	CCTCTGAGTAGTAGACTTCACCATCATCACTGGTCTTCTTGAAGGTTGTCTCCCATTTTCTGCACCCCTT	0.00408	1.58e-05	Same gene M25784; Figure 4. Nucleotide and deduced amino acid sequences of p20K-20
RIGG01755	TCTTCTGCACATTCGGGGACATTATCATAGAGAGCTCTTGCCATAAGATTCTTGTACTTCATGGCTGCGC	2.323	0.0406	Neural precursor cell expressed, developmentally down-regulated 9
RIGG01771	TGTGGAGAGATTTCTTTACATGAGGATAAGAGAAGGCAGCATATTTGACCATGGTCACCATCATTCTCTGTAG	1.726	0.0052	Finished cDNA, clone ChEST688p18
RIGG01791	TGAAGAATTGCTGCTTCTTGTTAGGAGGTTCATTTCATTTCCCATTGCTCCCAACTTCATACTTCCAAGCACTGA	2.374	0.00738	Protein tyrosine phosphatase type IVA, member 1
RIGG01802	ATCAGGATCCAGCATAACATCACCTTCTGGAACTAGATTTAACTTCTCCCAGCTTGCAAGCCCAACCACT	0.242	0.0245	Neuron navigator 2
RIGG01804	AAGATGTTGAAGTAGGCTTGGATCCTTTATCTTTGCTGGCTACTGACTGCATTCAACCAAGACTCCCAGAAG	0.425	0.0198	DENN/MADD domain containing 4C
RIGG01808	GGGAGGCCAGTTCTCTCTTACTTAAATTTACCTGAGCTCTAAGGACTCTCCCAAGTTATCTACAGTTAGGAATCT	0.413	0.0259	Finished cDNA, clone ChEST242i23
RIGG01823	GCAGAGCACGTTTAGTTCTTTGTAAATGTTGAAGCCCACAGACAGTGTTTGTGCTAAACGGGGATACACT	0.101	0.0486	Similar to BAC87455 (BAC87455) CDNA FLJ46613 fis, clone TKIDN2011160,
RIGG01833	GGAGACAGGGCCATCAAATGATTCAGAATTACACCATATCTGCACTCTAAGAGTACAGCAAAATCTCAGTC	0.334	0.0467	Similar to hypothetical protein FLJ39743
RIGG01835	AATACATACGAAAGGGCAGATGGTAAGGGACAGGAAGCTTGGAGTTTGAGTTCCTCAGGCTGCATAGCTG	2.044	0.0164	Finished cDNA, clone ChEST247n4
RIGG01838	CTGAACCTCCGCTGGTACCGGGAGAACAAATTGTTGACGGATGTCTTTGAAGAAACAGAGACCGATGAGG	0.334	0.0452	Finished cDNA, clone ChEST248f6
RIGG01847	TGTATGGCACTTGGTAATGATTAGTTAGTAGCGTGGCTATGATTTTCTGGTTTCAGTCCCAAACGTGTAT	0.0649	0.0479	SRY (sex determining region Y)-box 7
RIGG01851	CTATCCCAGGGATTAAAGCAATATATCGGCTCTACGATGCTGCTGGTCATCCCTTCATGGACCTCATGGC	0.0885	0.0327	Nicotinate phosphoribosyltransferase domain containing 1
RIGG01881	AAAGGAATGGGAAATCCTCACAGGAGAAGCAAAATATGCAACAAGTCTGACATTAACTACAAGGAGAGCTCAAG	0.459	0.0157	Finished cDNA, clone ChEST254h5
RIGG01896	GGATCGGAGCTGCAGTGATTCAGTATGCTCGAGGTGTGCCTAACTGACCTTGTCTCCTGGCTCAG	0.359	0.0319	Weakly similar to Q8R2Y7 (Q8R2Y7) RIKEN cDNA 2310038H17 gene
RIGG01929	TTGCCAAATCACTTGTGAGGGCCTTCTGTGTGACAGATTGTCTTCATGGTAATTGATTTTGGATGTTTCT	0.394	0.0272	Weakly similar to Q7ZVM6 (Q7ZVM6) Similar to TIA1 cytotoxic granule-associate
RIGG01944	CTAATCAGGCTGGAGTTACTCAGAATGCTCATACTCTAGGGTAACTGACTGACTTGAAGGTGCTAGTGAA	0.373	0.0369	Similar to EPA5_RAT (P54757) Ephrin type-A receptor 5 precursor (EC 2.
RIGG01956	CCCAATACAGACTTCATCTAGAGTTGCAGAGGATCACAAGAGTGTTTGGAAGTGTTTGACTTTCCTCAGG	1.516	0.0246	HemK methyltransferase family member 1
RIGG01959	GGGACGATCTGAATATCTTCAATTGAGGTTGGTCTACTTGTACCCAAACCTGCATGCATCTTATGTAACTGA	0.292	0.0258	Angiogenic factor with G patch and FHA domains 1
RIGG02004	GCGTTCATAAACCCATTTCTAAACCCTCCTCATTTCTAAAGCAGAGATGAAAGGAGAATGTTTGCAGGTGA	1.864	0.00483	Achaete-scute complex homolog 3 (Drosophila)
RIGG02055	CCTTCAGTAATACCTGAACTTGATAGCTCCAAAACCTCAAATGATCAAGAGCAGTGTTCCTTACCTGTGG	1.796	0.0303	Similar to SON DNA binding protein
RIGG02065	CAGTCTTCTTGTGTTCCAGAAAACGTGTTTTCAGGTGCTTGTATCCATCCGCTAAGCATGCTTGTCTGGC	24.94	0.0398	Similar to Q8K3B0 (Q8K3B0) Ethanol decreased 4
RIGG02071	CGGGGTCTTCTGGCTTGACTGTCTTCTCTTTTGTGCTTGTGTTTAAGATTGCCAACCTCGTATTACAATAG	0.343	0.00767	Proteasome (prosome, macropain) 26S subunit, non-ATPase, 10
RIGG02072	CTGCAAAGGCATTCATTTAACTCCCCAGCTAATTGGAACTCCTTCTGCTGTATCTCACAGGCTGTTGCTT	0.289	0.0116	BCL2/adenovirus E1B 19kDa interacting protein 3
RIGG02076	TAACACGAAGGGTTTGTTTTCCTTGGCACAGCTTTAATCAGTCCTTATTTGCTAGGTTGGATTCTTCTTC	4.168	0.00838	Finished cDNA, clone ChEST281g16
RIGG02103	GACTTTGCTCTCAGGTAGCATTTGCTTCATAATCCTAACAGGGGAAATGATACAGAAACTGCAAACCCAAG	2.013	0.00939	Genome Hit Contig199.10
RIGG02106	CATGTTGAATCAACTGTCCCAGTTAAACCAGCTTTCTCAGATCTCCCAGTTACAGCGGTTGTTGGCTCAG	0.192	0.0495	Trinucleotide repeat containing 6A
RIGG02116	TGGTGTGAAGAGAGGATCTGACGAACTTCTTTCAGGCAGTGTACTCAATAGCCCGAACTCTAACATGAGCAGCA	1.779	0.0273	Polypyrimidine tract binding protein 2
RIGG02125	CATGACTGTTGCTGGTGTGGTCGGTTACTTAGAGTCTGCCTCCCCATACCAAGTCTTCATGAAGAACGAC	0.334	0.0239	Similar to methyltransferase 24 (37.8 kD) (3D495)
RIGG02132	CCGCAGCTTCTAATCTTTTGGATTTTGTGTTCTAGTGCAGTGAAGCTTTTGGGCATGATTTATCATCACT	0.289	0.00842	Finished cDNA, clone ChEST293f16
RIGG02172	GTCTGGATACCATTTAGAGCCTCCGATTATTCCCTCAAAGTTGTTAGAATGAAAATCAGACCCCTGGAAACCC	0.0881	0.047	Fibrinogen alpha chain
RIGG02174	ACATGGAACCAATCAACTATCCCAGCCCAACAGATAACACCTGTCGCTTTGAGGATGAGAAGATCTGCGG	0.429	0.0137	MAM domain containing glycosylphosphatidylinositol anchor 1
RIGG02180	TTTGTAGGCCTATACCATTCAAGGACAGTATGCCATTCCACAGCCAGATCTGACCAAGCTGCACCAGTTG	0.268	0.0191	Weakly similar to AAD51920 (AAD51920) RNA-binding protein alpha-CP1
RIGG02190	ACTGTAACAAGGGCTATTAGATACACAGGTCTGTGGGAAAGACAACAGTCCCTTCTGGGTGATGACTGAG	0.134	0.0461	General transcription factor IIF, polypeptide 2, 30kDa
RIGG02202	CCTTCTCAGAAATGGTTTCTCTAGTCTCAGTTTCTTCTGAAACCTTCACATGCAAGTGGCAAGATGTGCA	0.234	0.0232	Same gene D83390; Gallus gallus mRNA for connectin/titin, partial cds
RIGG02203	ATGCGCTCAGTGTTGTGGTCCTGTTTACGTTGCTAAGGAGGAGTTGTGTGAGTGCTCTGGGATGC	0.243	0.045	Finished cDNA, clone ChEST304i4
RIGG02211	CTAACTCCACAGGTCAAATCCAGCAACGCACAAAACCCTTCCCCACTGAACCTAGCTTCACTAATTTTAA	1.505	0.037	Similar to Q7ZY14 (Q7ZY14) Similar to DKFZP564B167 protein
RIGG02214	GCCCCTCAGGACATGAAGAAAGTCTATTCTTTAGCACTGATTGAATTGACTGCTCTCTATGACGTACTTGG	0.122	0.0304	Rho GTPase activating protein 18
RIGG02221	TACGGTCCGAGAAGAGAACCAATTCCTTACAAAACCAAAATCAATTGAAGATGCTCGGTACCGTGCAGCC	0.399	0.0244	Genome Hit Contig152.53
RIGG02227	TGCCCAAAGCCATGGATGACTTGGTTGCAAGAAAATTGTGGGATATAAGTGAAGTGATGGTTGGATTATT	0.413	0.0259	Retinol dehydrogenase 14 (all-trans/9-cis/11-cis)
RIGG02237	TGAAGGAGATGGACATAGTCGTGCACACTCTTAGCACCTACCCAGAGCTCAACTCCTCTATTAAGATGGA	0.178	0.0422	Vacuolar protein sorting 26 homolog B (S. pombe)
RIGG02246	CTTTGGAAGGTTTTGGTTGTGTTCTGGTGGGTTTGTGGTGGTTTATGCTCCACAGGAGATGCCAG	0.133	0.0344	Weakly similar to UN89_CAEEL (O01761) Muscle M-line assembly protein unc-89 (
RIGG02304	TTCCAGAAGCGTTTCTTTATTCAGACAGCTTTACACACAGCAGTACCATACAAACCAGTGGTCACTCACT	0.353	0.0476	Hypothetical LOC416916
RIGG02347	GTCCAAAATGTATAATGGTCCCAAACTAGATGGTTTTCTCTGGGCCTTCATACACAATGCCAAGGCAAGG	0.403	0.0277	Same gene AP003795; Gallus gallus genomic DNA, chromosome 5, clone:192C9, complete sequence
RIGG02373	AGAGCTGGGATGTTTTCACTGATAAAGTAAACTTCTGGACATAGATGAGTCAGCCCCTGAAATCACAATGT	0.479	0.0397	Finished cDNA, clone ChEST333d11
RIGG02384	TAAGAACAATTCCACCTCTCTTCACTGGTAGAGACAGCCACAAAACAACATCCTCAAAACATCACCCTCC	1.868	0.0245	Spastic ataxia of Charlevoix-Saguenay (sacsin)
RIGG02456	TCATGCTCCTGACTTACTGCTGCGTTTCTACTGGGTCTTGCCGCATGTGCACAGTCCAACCGGAC	0.34	0.044	Similar to Q7ZWJ9 (Q7ZWJ9) Similar to peptidylprolyl isomerase F (Frag
RIGG02461	ACTCCATTCAGACATTAAGTAGACAGCGAGCTTGCCAAGTTCTCTCCAACTGCTATTGCAAAAGCAAACTA	0.337	0.0405	Weakly similar to Q8BPG2 (Q8BPG2) Weakly similar to GK003
RIGG02465	AACCAAATTGCTCTCTGGTGACGCCTATTGTTATGTGAGATTAGTATCTTTCATCTGGGTAGTACTTGGCAAAGT	0.483	0.0469	Finished cDNA, clone ChEST350f23
RIGG02468	TCGTGGATGGAACACGTGTATCATTATAGCAGGTAAAGATATGAGCGTGACAGTGGTCCTTAAAACACAGA	0.532	0.0275	Finished cDNA, clone ChEST350l9
RIGG02472	CAGACAGTGCCAAGTACTGGATTGGAGGAATATACCAATGGCCGTTAGATATTCAGTGGCTGGATAAGAA	0.425	0.0395	CD72 molecule
RIGG02481	GACCTGAAGCTGTCAAATGTCTGTACTTCCCAGTTCTAAAATACCACTAGGTGAGATGAGGTCAGACACA	1.688	0.0228	Sjogren's syndrome nuclear autoantigen 1
RIGG02485	CTTTCCCAAGTAAAGCTCTTCATGCCAGGAAGCGTAAATTAGAAGAATTGCAGACTCAGTTTGCAGAAAC	0.306	0.022	Meiotic nuclear divisions 1 homolog (S. cerevisiae)
RIGG02496	TGAGGACAACCGTGCAACCAAACAGAGAGAGGATCTATGACAGATACATGAACCAGACTGAATAGCGCTCTG	0.266	0.0304	Mesoderm development candidate 2
RIGG02515	CTGTGACAGGAGTGACAGCCAGCAAGCGGAGGTTTATTGACGACAGGAGAGATCAACCTTTTGATAAAAG	0.322	0.0204	Chromodomain protein, Y-like
RIGG02521	AACCTTTTACTCAACAACCCTATGCTCTACAGCCTTCACTGCCATTACCAGGGTTTGACTCTCCCACTGG	0.0136	0.0262	TEA domain family member 4
RIGG02538	TGAAAGCGACACATTCTTTCCAGAAATCGACTACAAAGACTTCAAACTTCTCACGGAATACCCAGGTGTC	0.391	0.0405	Dihydrofolate reductase
RIGG02542	GTGTAACTGAACTAGCACTATGCCTTCCTATACTTTCCTCTTCAGGATGTGGGAAGCATATGAGGACTGT	0.0856	0.0274	Finished cDNA, clone ChEST35o9
RIGG02566	GGGAATGTTCCATCAGTCTACTAAGTGATTCCTGACAAGCACATTTCATCACATTCTCCAAAGGACATCA	0.0765	0.0234	LIM domains containing 1
RIGG02572	GCAGGACAGACCACATTACAGAAACTAACAGCACTGATGAACTTGTTTAACACTGCTAATAACGCTGCCT	0.146	0.0367	Finished cDNA, clone ChEST363c2
RIGG02576	CTGTGGCTTGAAAACGAAACCAGCTTTTGTACATGAAAAGATTTACGTGAGATGTGCTTGTTTGGACAGA	0.42	0.00845	Finished cDNA, clone ChEST364l6
RIGG02578	CAAGACGACTTGATGATGCTTTTGATCCAGTTCTCTTGAAGCCCTTTCAGATCAAAGAGCAGAATGTACTA	0.376	0.013	Finished cDNA, clone ChEST365i5
RIGG02589	CCCTACCAAAATACGCCCACCTGTCACTTCTCCAGAGCCTCCTCCATCACAAAACCCTATTTTATTCCCC	0.0633	0.0298	Finished cDNA, clone ChEST368f23
RIGG02592	GGTACTAAAGGGTTATTACGAAACCAATTTCAACCAGACATTTGAGTCATGGATCGGGAAGAAGGAGAGC	1.901	0.0329	Finished cDNA, clone ChEST368i11
RIGG02595	AAGGTGGTTTGTGGGTTTGTCTGGCTCTCGTTGTGTGTAGGGAAAGTGGTGAGGATGGCTGTTCC	0.0792	0.047	Partial Contig Hit 054987.1
RIGG02597	TATTGATGGAAAAGAATTATTTATACTCTGAGGTCTGAGTACCGGACTACCCTCGAGCAGTTGGTCCACA	0.39	0.0325	Growth arrest and DNA-damage-inducible, alpha
RIGG02599	GTTGTACTTGGGGATCTGAAAGGTCTTTGCAACCAGAATGATTCCACAATTGTATGACTTGGGGCAAAGG	0.434	0.0182	Weakly similar to Q9UMY3 (Q9UMY3) 3-phosphoglycerate dehydrogenase (Fragment)
RIGG02613	TTTAAAAGGGAGATCTGCAGAAGCTAGAGGTTGTGTTAAAGGAGACTGAAATAGTGGATTACTCCCTCATGGG	0.0456	0.0457	Finished cDNA, clone ChEST36f22
RIGG02623	TGGTTCTGTTGGTCTGTCTACTGGATTGTTGATATCAGAAGGGACAGACTCTGTTCTCCTTATTTTGGTAA	0.373	0.0271	Kinase suppressor of ras 1
RIGG02686	AGAGTTGACTTCTGACTTGCTTAAGCATTGACTTCACTTATCAAGATACCAAGAGCTAAACTGCAAGAGCG	0.455	0.0378	Similar to PPOL_CRIGR (Q9R152) Poly [ADP-ribose] polymerase-1 (EC 2.4.
RIGG02754	TGACACCTCAGAGAGCAGCGACTCATCAGACAGTGAAAATGAGGAGCCTCCATCAGTAACCCAGTCAAAG	3.973	0.0315	Treacher Collins-Franceschetti syndrome 1
RIGG02760	GTCTGTGCATGCATTGGGTGACAGACACTGACAACAGCATAAAATAATGTGGCCGTAGTGCAAGATAATG	1.977	0.0119	Finished cDNA, clone ChEST385h21
RIGG02778	TGCCTTTCTTGTCAGAATGATTGTTTTGGTTTCCAGAATACCTAGTTTGTTCCTGTAGCCCTTCGTCCTG	2.381	0.0496	Finished cDNA, clone ChEST881o13
RIGG02790	TGAGGAGGAAGTAACTGTTATCCAGGAAGATGAAGACAGTGGCAACAATAAAGAGGTGCAACTAGCTGGT	2.003	0.0247	PR domain containing 5
RIGG02795	GAGGCGGTTCTCATAAATCTGGGCTCAAAATCCAAAGAGAATGATTTGGAAAATGTTCAGGCTTTGTCAG	0.347	0.0221	Glutamate-rich 1
RIGG02837	GGAGCCTCACCAGAAACAATTAGTTCAGCTAAGTTTGATTGATGAGCAGAAGACTTTCTTCCTTCTTTGCAAG	0.525	0.0332	Same gene AC140940; Gallus gallus chromosome UNK clone TAM32-30H10, complete sequence
RIGG02887	TGTGAGGGAGTAAGAAGGTTGCCTATCTTCTGAACTTCTTTCTGTCATTTGATAAGTTTTGAACCAGCTGC	0.055	0.000184	Finished cDNA, clone ChEST3i12
RIGG02888	CTTCAGCATCTGCCTGTTTAGAGCACCTTGGAAACCTTATTTTCTCCTTTCCTTTTCCAGCAACTGTCTT	0.408	0.00959	Genome Hit Contig49.104
RIGG02909	ACCACAAAGATCCCGACAAGCCGTATATGTTTACCCTTTCCATAAATGAACAGGGAGATTATGAAGGTAT	0.383	0.005	RIKENRP Weakly similar to PC8422
RIGG02918	TCCAGGATAAAGAGCATTTATCTTCCCTTCATTTCAGTAGAAGCTCTACAGACCTGTGTTGGCAAGCTCT	0.161	0.00407	Thioredoxin domain containing 16
RIGG02930	TTTAAGATATAATCGTGCTCCTGCACTTTGAGCTTCTGTGGTAAACACTCTTGCTCAAGAACAATGTGGG	0.302	0.033	Finished cDNA, clone ChEST40d9
RIGG02943	TAGAGAAGAACTGTCAGTGCTCAGCCTTGTTCCGACAGAAGATCGTTGCAGTCTTGCTGATTAGCTGCAG	0.306	0.0226	Contig Hit 336605.4
RIGG02974	CCGTCAGACCAACTCAGTTCTTCATTCAAGAATTGGCCTAGCTGTAAATACTGCAGTAGAGCACAACTCTGC	0.198	0.0114	Chromosome 6 open reading frame 57
RIGG02981	CTTATTTAGTAGGTGGGAAGCGTCCTGAAAATTGGTTGTCTGTCAGGGCAAATACAGTTGATAACAGTGA	0.377	0.0286	DNA cross-link repair 1B (PSO2 homolog, S. cerevisiae)
RIGG02984	AGACTGGAACATGTGGCTACTGTGGACTTCAGTTTAAACAGAAACATCACTGAATAATTACCTGCATGCT	0.189	0.0458	Similar to NUMM_HUMAN (O75380) NADH-ubiquinone oxidoreductase 13 kDa-A
RIGG02990	GAAAACCTAGTACAAGGAACACCCACCAAAGCCAATACTGACCATCAAAGTAACCAGGAAAATAGGTGGAGAA	0.123	0.0108	Nedd4 family interacting protein 1
RIGG02998	CCAGCTTGAGGAAGACATCATGACTGTTACTCAGAAAGCCATTGCAAAAGAAACAGAGTTAGACAGTATGA	0.413	0.0259	Tax1 (human T-cell leukemia virus type I) binding protein 1
RIGG03015	CTTTTCCCACTGGTGATAGAAGCTGCTTTTGGAGCTGATCTGACTCCAGTGATGTTTCCTCAAGCATGGC	0.423	0.0236	Coiled-coil-helix-coiled-coil-helix domain containing 5
RIGG03055	GCAACATTAAGCTGAACCTGAGACCTAGGATTAGTCTGCTGAAGCAACATCAACCTCTTGCATTCCAGCA	1.667	0.019	Finished cDNA, clone ChEST430n10
RIGG03125	TATCTGCTGCGGGGAACTGTTGTAGCAATGGGTTTTAAAATGCTTTGGAAATATGTGGCTTGTGAGTGCG	1.636	0.0337	Finished cDNA, clone ChEST1023n17
RIGG03173	CATCATCCTGGACTTGGCCATCCTGACCGAGCTGTGTCAGCGCATCACCTTCTGCACCGACAGCG	2.897	0.0379	Finished cDNA, clone ChEST446m23
RIGG03184	TGCACACACAGCCGGGACTGATGGTGGGGTGCCTGCAGAAGTGAGCATCTCTATCTTTTAGCACA	2.555	0.0403	Similar to Q96T93 (Q96T93) Hairy/enhancer of split 6
RIGG03205	ATTCCTTTAGCACATTTGTTGTTCCTTCTCTCTCCCATTCCTCCATACACCACGACTCGCAGCCCTATCC	0.25	0.00117	Finished cDNA, clone ChEST459j24
RIGG03215	ATACACTGGGCAACTATGATGAAATGAAAGATTTGTTAACCGACCGATCAAACCAGAGCCACCTTGTTGG	1.956	0.034	AF4/FMR2 family, member 3
RIGG03216	TTTCAATACTGAACTGGAAGAAGACGGTTGTGATGTTACAGGCATGAAGGAAACCCATATGATGGACAGT	0.0736	0.0123	Nucleolar protein 11
RIGG03241	CTGATGGATTTATCTGGAGAGGAAAAGTCGCAGCTAAAGGACTGCTCGAGCTTGGTAAATAGACCCGAGG	0.432	0.027	Finished cDNA, clone ChEST465k10
RIGG03283	GGGGCAGGAAAATGTATAGCCTTTGTATTTGTATTCATGTTGGAATAACGACCTCTGTGGGATTTTCAGCT	0.246	0.0129	Weakly similar to Q9ZLJ6 (Q9ZLJ6) Polynucleotide adenylyltransferase
RIGG03300	ACAGCATGCTGAAGTAGAACAATCAGAGCCTACAGATGCTGAAAGAACAAACGGGTACAAAAGTTACGTT	0.0954	0.0103	E4F transcription factor 1
RIGG03306	CCCAGCTGAGTCTCATTTTCGAGTCTGTTTTGCTGCTTAAGGACAAGAGGCCTCAGAAGTGTACTGGCTT	0.368	0.0402	Finished cDNA, clone ChEST478o11
RIGG03307	GGTACACCCTGTTGACCAAGCTTTGTTTTAAATTTTCCTTGTGTGCTGTCTTAACGTGATGTCTTTGCAT	3.244	0.0387	Similar to hypothetical protein MGC52498
RIGG03315	GCCATATTTCAAATGATGTTGGCAGTGACTCTTGCACTACAATGTTGATGGTAACAGAACCACCCAAGTT	1.695	0.0337	Titin
RIGG03360	GGAGGAGATTGGAGTGGCATGGAAATACCCTGAAGAAGAGATGTTTTGGGTTCCTCAGTAGAAGTGTGAC	0.327	0.0104	Weakly similar to Q9NPL8 (Q9NPL8) C3orf1 hypothetical protein
RIGG03374	ATCGACATCGACATCAACATCAACATCAACATCAACAACGATGCTTTGCCGGATGCACCTCGCTCCATTC	0.344	0.0104	Weakly similar to OV22_ONCVO (P29779) Small heat shock protein OV25-2 (Fragme
RIGG03379	CTCCAGTTGCATCCCCTAAACTCCTTAGTGCTGTTCTTATGTTCTTCAAACTTGACATGCTAGTGGTATTT	0.312	0.0133	Finished cDNA, clone ChEST48j14
RIGG03383	CTTATTTCATGCCCAGAATGGTACCTGTTAGAAAACCTACCAGCATGAACAGGCAAGTTGCATATTAGGC	0.237	0.000598	Finished cDNA, clone ChEST48l6
RIGG03390	TTCTGGGAGGTTTAATAAAAGGTGAACCCAGCTGCTGGTGGACAAGTGTTTGTCACAAGAAAGGAGCAGG	1.973	0.0289	Finished cDNA, clone ChEST490e1
RIGG03438	ACGGTAAACATGGATAAATTAAAGGAAAGGGCTCAGAGATTTGGGTTGAATGTCTCTTCGCTCTCCAAGA	0.354	0.0184	Similar to HCC1_MOUSE (Q9D1J3) Nuclear protein Hcc-1
RIGG03447	TTGTGAGCCTGACCATCCAGTCCTAGTGCTTGGGAGTTATTTTCTGGCTTTGTCCTGGAGACCCA	0.373	0.00244	Finished cDNA, clone ChEST497p5
RIGG03470	TCATTTAAAGAACTTTTCCAGCTGTGCAATCATGAGAGAACATGTATTTGATGGAAGAAGGGCTGTGAGGG	2.111	0.022	Similar to Q9CYL1 (Q9CYL1) 5730415N24Rik protein
RIGG03476	CTTCAGCCTTGTGAGGTATCCAGCAGTAAGGTGACCCAAGAGTCTCCATACAGTGTAGTAGAAGCCCCTC	2.119	0.0169	Transmembrane protein 24
RIGG03479	TTCCCTGACCCTCCACTGGAGCTCTTCTTTGTATATACAGCTTGTACTGGGTTGTGAGAGATTACTGTGC	3.011	0.0361	Heat shock 27kDa protein family, member 7 (cardiovascular)
RIGG03536	TCTCGGAACAAGAACATTGTGAAACCTTTGGCTTTGTCGGTGCAGCTCGTAGGAAAGACATTTGCTTCAG	3.044	0.0182	Similar to Q9C091 (Q9C091) Hypothetical protein KIAA1772 (Fragment)
RIGG03569	AGGCGGCTTCTGAGCAGACAAATATATCCAGGTGGAAAGAAAGAGAGACGAGAAGTGAGGAGCAAAGCTC	0.138	0.0088	Weakly similar to EVX2_HUMAN (Q03828) Homeobox even-skipped homolog protein 2
RIGG03575	ACAATTGAGTTCATAAGTACCGCAAACTTGGGTGTGGTGAAAGCTAAGCTCAAAAGTAATCCGCTTGGCC	0.26	0.0212	Finished cDNA, clone ChEST51c9
RIGG03601	TGTTACTTGGCTTTTGGAAGGAGGAATCTCGTGCTGTTGAACTGAGCCAGTCGAACTGTAAATATAGGTA	2.422	0.0302	Hypothetical LOC427838
RIGG03636	AACAGTCAATGAAGGCTTACAAACATGACAAGGCTATAACTCGAATGCTTGAAGCTCGTCAGTTAGGTCT	0.368	0.0305	Weakly similar to DPOZ_MOUSE (Q61493) DNA polymerase zeta catalytic subunit (
RIGG03641	CAGAAATGGTGTGTGAACGGTGATACTCGGGTTGGGCTCTTCGCAATTGTAAATATCAAAGCTGGGACTG	0.373	0.0462	Nuclear receptor binding SET domain protein 1
RIGG03682	CAAGGGTTTAGCACTGAGCAACACTAGAAGAGAGACATCACAGAAGTGCAACAACCCAGCTCTGCTCCTC	0.336	0.0458	Finished cDNA, clone ChEST534c7
RIGG03685	GGAAGAACAGAAAAGGAAGAGCAGTAGTAGCTGAAAGAGAAACAGCCATAGGTCGTACTTTGCGTTGTGAAA	0.0562	0.0492	Finished cDNA, clone ChEST534i7
RIGG03706	GGCACGGAAGATGTATGGGAAGGGCAGAACATAAACGTTGTTAGTTCGTTATTTTCCTCTTCATCCTCAT	0.422	0.0365	DBF4 homolog (S. cerevisiae)
RIGG03708	CTGAAGAATGGATACTAACTGGCTGCTCATGAAGATAAGGTATTGTGCGTGGATTGGACAGAAGCAGGGT	2.658	0.0162	Similar to Q803T7 (Q803T7) Hypothetical protein
RIGG03729	TGCTGTAATGTAGAAGGGACAGATACTGGGAATAAGGAAGCTCAGGTTGAGAGAGAAGAAACTGTTTCAGT	0.351	0.00775	Similar to Q9Y412 (Q9Y412) Hypothetical protein (Fragment)
RIGG03735	TGGAATATCTGACTGTGGCAGAAGTAGTAGAGACTATGGAGGATTTGGTGACATATACAAAGAATCTAGGGCC	0.413	0.0259	Vinculin
RIGG03755	TTTGTATTCCAAGGAGGTGTGAGCCCTCTAGGTGTGAGCTGGAAAGACAGAGGCAATGCTCAACAATGAG	0.364	0.0159	Finished cDNA, clone ChEST541c22
RIGG03756	GTAACGGTTAATAAACGGAGATTCTGATGCACTCATATTGGGTCATATCATCACTTCCCACATGGCTCGG	0.0848	0.0424	Genome Hit Contig284.26
RIGG03817	AAGACAGCTCAACTGGTTTTCCTTGTGAAGCATTAAGTACGTGGGTTATGATCGACGGAGAATGTGAAATG	1.838	0.0458	Similar to putative selenoprotein O
RIGG03876	CCCACCAGAGACATAGCATTCATGGACAAGTAATCAAGGGAATATGTTTCAGTAGAGATGGCTAAGCATGGAAC	0.444	0.0251	Finished cDNA, clone ChEST556a5
RIGG03889	CACCAAGGAGGAGTTGTCTGTTAAACAGAATTTTCAAGAATCAGTTGAAGAAGAGCGGGATAGCAGGAAGAAGAA	2.921	0.0498	RNA binding motif protein 27
RIGG03895	ACGAGGAATACAATACCTGAGTTGTCTGGATAATAGTCAAGTCATTCATGTGAGAAATTCCTGCTCCCATGG	3.258	0.0225	Weakly similar to Q8MKT8 (Q8MKT8) CG8073-PB
RIGG03947	CAAAGAGCACAACCTGACAGTGAATCTGACCACGTTTCGTGTCTGGTGCTATGCTTGTGAGAAGGAGGTG	0.384	0.0266	Ubiquitin specific peptidase 20
RIGG03950	ATCCCACTGCTGTTTCCTACATTATTAACGAGTAGCTCTTTAAGGCAGAAGAGAGACATTCTATGGATCTTGGTG	1.655	0.0486	Receptor accessory protein 1
RIGG03951	TGTAACGGCAGCATGATAAGCGCTTAGTGTGAACTGGGTTCAAACGATTGTATATTCCTCAAAGGGAACA	0.35	0.0163	Forkhead box K2
RIGG03957	ATGGGAACCTAGGAATTGGGATTGGAAACTGGGAATTCAAATAGGAACCCTGGAATTGCAATGGGAACCC	0.384	0.00553	Genome Hit Contig147.79
RIGG03962	CGGGCGAAACTGAGTTACTGCGCTGATAAGGGAGATAATGCAACTTTTATTATTTTGACCTCATCTCCTGTCT	0.328	0.0482	Finished cDNA, clone ChEST566l14
RIGG03974	GGTCATCTTCATCTTCTGGACAGTTCTGTCTACAGCACATGAATATTTCCGTGGGTCACTTTCAACTCTAT	1.944	0.0459	Finished cDNA, clone ChEST568a8
RIGG03984	TGACCGGCTAAAGAAAGTTTGTTATCCTGCAGTCTAAGTGTATTGTACTTACCAGCAGTGTTTTCGGTTTG	0.413	0.0259	Finished cDNA, clone ChEST569b12
RIGG03999	GTGCAATGGGTGTGTGCGACATAGATCCTTGTGTCTGACATAATGTACGGCTGTGTAGCTTGGTATCACA	0.457	0.0304	Finished cDNA, clone ChEST570o3
RIGG04013	AGCAAACGGCATTGAGAACGATTTGGAAGCTGTCAGAACTCCGTGAGCCACAAATTGCTGCGGGC	0.128	0.00531	Finished cDNA, clone ChEST573a21
RIGG04050	CCAAAGTGAACATCAGTGCTGCCTTGGTTGAGGATATTATCAATTTGGAGGAAACCAACACAGACATGCA	0.188	0.042	Mitochondrial ribosome recycling factor
RIGG04057	AGTGTGTTACTGCGGTAGGTAGGTTTCACTTCAGCTTGTATGTTTGCAGCAGAATACCTGTATGTGGCCA	0.281	0.028	TRM2 tRNA methyltransferase 2 homolog A (S. cerevisiae)
RIGG04060	ACCGCCACGTAACTCAGCTAACGTGTGTCCGTTCTATTCGATGGGTAGGCACTGCTATCTGTAGTAAATG	0.176	0.0419	Contig Hit 058702.1
RIGG04063	CCTGCCCCGTTGGTATTCAGATAGCACTTGACTCTGCCTGTGATGGCTGTATCTTTCCTCTAATCAAAGGTACAG	0.359	0.0159	B-cell CLL/lymphoma 11A (zinc finger protein)
RIGG04067	TGGATTGAGCACAGCAAAGGTGCAGGATGGGGATGGGGATTTGGGTTTGGCTCTAAATAAATGTGTGATG	0.233	0.0235	Similar to Acylamino-acid-releasing enzyme (AARE) (Acyl-peptide hydrolase) (APH) (Acylaminoacyl-peptidase)
RIGG04078	TCATGGCTGATGTTACTTCCATCAAGGACATCAAAGCTTACACATCAACTCTGAATGTTCTCCCTTACCA	0.162	0.0243	Nardilysin (N-arginine dibasic convertase)
RIGG04101	GAGATCAGCAAAGTTTCGGAATCAAAACTGCAGGTCTTGAAGAGAAAGCAACTGCATGCCAAATGCTGGTTT	0.217	0.00251	Importin 5
RIGG04108	GGAAGCACAGAGTTTGAGAACCCCTCTTAGAAAACACACCACGGATCTCTCCTCTTGCATAAAACCAGGAG	0.171	0.0314	Similar to TNE5_HUMAN (O75954) Tetraspan NET-5
RIGG04121	TGATGTTGAAATCCTTCTTGAGGTACCAGTCCAGCCTGAATGGGGATACAGGAGAAAGCCATCTGAGAAG	0.385	0.00145	Cytochrome P450, family 20, subfamily A, polypeptide 1
RIGG04132	GAAACCAGATATGCTAACCTTTACAAATCGACACCTGTGGTAGCTGAGAGTCAGATGACAAAACCTGGTG	0.0766	0.043	Similar to hypothetical protein MGC18257
RIGG04133	CTCTTCCTACCTGGCCACGATCGGCATTGATTTTAAAGTGAAGTGTATAACGCTTAATGGTACAAGAGTGAA	0.459	0.00167	Similar to Ras-related protein Rab-10
RIGG04175	ATCACCCACTACAGAGAGACGCCGATGAGGTACAGTGGACTTGAGATGAGGCTGACAGAGCTGGT	2.742	0.00112	Finished cDNA, clone ChEST594j13
RIGG04195	TTCATGCAGTGTTTCACACAACAAAGAGATAGGACCAATGCAAGAATGCCAGACTTCTCACAGTAAGATGT	1.623	0.0137	Weakly similar to ITP1_HUMAN (O14713) Integrin beta-1 binding protein 1 (Inte
RIGG04235	GCAGTCAGCTGGAGACGTATAAGAGACAGGCAGTTGAACTACAAAACAGGTTATCTGAAGAATCCAAGAA	2.151	0.0313	Similar to golgi-associated microtubule-binding protein HOOK3
RIGG04243	CGACCTCCACTTGAGCTTCATCACAGCTGCATCCAATCTGCGCGCAGAGAACTACAGCATCCCGC	1.919	0.0375	Ubiquitin-like modifier activating enzyme 7
RIGG04265	ATATCCAGAACTTTATTAAACTCTGCGCTTAATGGGATTTTGCAGCGTGGAAGTTTTAGGTGGCAGGAAG	2.208	0.0464	Finished cDNA, clone ChEST604d5
RIGG04270	GGTACATTTCAAGAGTACTTGTCTGGATTTTAACAGTTCTTGTCATTCTGGGATCACTTGGTGGTACAGGAGTC	0.457	0.0393	Finished cDNA, clone ChEST604l24
RIGG04314	CTGGAAGGTTCTGCTCTTCAATATTATGTTCCAGCACTTCAGCAGAAAGTAAACCAGGCACAAGAAAACA	1.658	0.0131	Finished cDNA, clone ChEST375n1
RIGG04317	AAGATTTTGAAACCATTGACAGGAAGAGAGAAGAACTTGCAAACTATCTCTGTGAGGACCCAACCAAGTTG	0.23	0.0375	Inverted formin, FH2 and WH2 domain containing
RIGG04319	GAGATGGGTGAGAATGATGTGAATGATGGCAATATTTTCTGATACGTGGTGCCAATTTTGAGAAATGCGT	2.757	0.0108	Finished cDNA, clone ChEST613g9
RIGG04341	GTGGTTGGGCCGAGGAGGATGAGGAGGACGAGGATGAGGAGGAAGAGCAGAGCGCAATGTAGCTG	0.373	0.0295	Transcribed locus, weakly similar to XP_001334038.2 PREDICTED: similar to autophagy protein 9, partial [Danio rerio]
RIGG04363	GTGTGTTTGTCTGTGGTCGCAAAACACGTGCAGAAGACACTTCTAAGCTGTTGCAAAGACTCTGCAGAGT	0.451	0.0367	RAS, dexamethasone-induced 1
RIGG04369	TCACTTAGCAGATATGTTTATGGAACTGGATGTTACTGGTTGTGCAGTAAGAAGGCTTTGACAGTGATAGAGC	0.358	0.0215	Mitochondrial ribosomal protein S18C
RIGG04371	AGAGCATCTCTTTGCCGTGCTGGGTGCTCCCGAAGCAGAGTGCAAGGATTAAGTGCCGCTACCCA	0.282	0.0266	Hypothetical gene supported by CR406014
RIGG04387	TATCAGTATGGCGCTTGCTGGGTACGTTGTCCTCAGCTACATTTGGAGCTACAGTCACTTGAAGCATGAC	0.364	0.00528	ATP synthase, H+ transporting, mitochondrial F0 complex, subunit F2
RIGG04420	GTGGATCATTGGGATCTTAATCCGGTACTGTCTCCTGGTGCCTTTTCGCATCTTCTTGGCTTTCTTCAGC	0.297	0.0202	Similar to hypothetical protein MGC11324
RIGG04431	AAGTTGATAATGAGGGACAGGAAGCTGATACTGAAGAACCGGAAGTGAAACCCGAGGGACTGGAA	0.342	0.0322	Finished cDNA, clone ChEST628h5
RIGG04432	GCCGTCGCCTGGCTTACAGAGAGGTTTTATATTAAGGCATGCACGCTCTTTCCCTTTTCAGAATGCCATG	0.329	0.00983	Weakly similar to Q8VE31 (Q8VE31) Similar to hypothetical protein FLJ23263
RIGG04437	CACGACGCCCTGAAGAACGTCTTTGCACAGTTGGCCAAGTGGAATTTCAGGAGTTTGTACACTGT	0.17	0.0195	Weakly similar to O14443 (O14443) Hypothetical 31.5 kDa protein
RIGG04443	AAAGCACCTGTCTGTCTGTACCTGTTTTCTGCTGTAAATATCACTGAGAAAAGCTTCCTTTGGGGAAAGT	0.525	0.00213	Finished cDNA, clone ChEST62l12
RIGG04444	GGACTAAGCATTTCTTCATTGGCTGTTGTGGAAGTCTTTAGTACATAGGTGAGCTTTCACGTTTAGGAGTCAA	0.305	0.00128	Weakly similar to Q86Y92 (Q86Y92) Similar to KIAA0922 protein (Fragment)
RIGG04447	TCATTCTCAGGAGAAATAACAAGATATGGGCCAGAGAGGTTAATATCTGATGTGTCTGAGTGACTCTGGACAG	0.333	0.0426	Finished cDNA, clone ChEST630d23
RIGG04450	AGGACGGTAGCTGGTTTATACGTCGAGGCTTCATCTATAAACTGCAGGTGATACCGCGAATTACTCCACC	0.299	0.0454	Finished cDNA, clone ChEST630f5
RIGG04455	TGGTGGTTTCTAGTCTCAGCTGTAAACTGGTAGCAAACTGCATTAACAAGAAAAGAAACGTCCAGTGTTC	0.0965	0.0286	Finished cDNA, clone ChEST631c4
RIGG04473	AGCCCCTCTCTTCTCCTTTTGAGGTGTACCTGGTTTGTGTGAATATGTATGATAAAGTGTGAGAGATGAC	0.306	0.000405	DEP domain containing 5
RIGG04482	CAGTCTGTGCTGAAAGATATGAGTAAGGTGAGGAAGCTGAAGCAGTCAGGTGAGCCTTTTCTCCAGGATG	0.457	0.0393	Finished cDNA, clone ChEST634d13
RIGG04491	GGTTTGTGGATAGCAAGGTAGTTAGCAGCAAGCAACAGTTAGTAGTGATGTAGTTAGATCATAGCCAGATAGCT	0.207	0.00132	Genome Hit Contig77.136
RIGG04508	GCTTGTTCTGCTTCAGTCTGAATGCCCCTAAACCTCCGAGTCACCCTCAAAACTCCTTTCTTTTACTGTT	0.133	0.0407	Finished cDNA, clone ChEST637c11
RIGG04513	ATCTTTGTAGCAGAGGTGAATGCAAGAATATGTTAACAGTGTTGCAGAAAGTGTTAAAACCAGCTTCCCCAGAGA	0.35	0.0175	Similar to UDP-GlcNAc:a-1,3-D -mannoside b-1,4-N-Acetylglucosaminyltransfe rase IV
RIGG04514	TGAGCATCAAGAGCAGTCCTAATGTGACAGAAAGATACAAACAATCCCAAAGAGTGAAAGCAGCAAACTC	0.253	0.0301	Replication factor C (activator 1) 1, 145kDa
RIGG04527	GAAGCATAGCAGAACTATGTTAAGATCACCGTGTATGTACTTCGCTACTTCTGTCCTAAACGTGTGCCTT	0.347	0.0192	SFT2 domain containing 2
RIGG04549	CTCACTGCCATAACCATCACCATCGTGCTCTGCCAAAGACCACGCTCACCTTAAGCAAGCAGTGC	0.373	0.0484	Weakly similar to Q90770 (Q90770) CD8 alpha chain precursor
RIGG04574	GTAGCACAGCTGTGATGAACAGTACCTGCAACTACAGCCTAGTGTTCTGGCCTATCCTCATCATGTGGTG	2.559	0.00162	Similar to C6orf97 protein
RIGG04611	TTCTTCCTCAAAGGATGCACAAGAGAGCACTTTACTGAGCTGTGTGGGACAAAATTGGGCCTCTTTGGTG	1.464	0.04	Similar to Q8C9Q5 (Q8C9Q5) Hypothetical ARM repeat structure containin
RIGG04633	TGCATTCCACCACTTTTCCAAAAGCTCCTTCACCCAAAGTAGCAACAATCTCATCTGTGAGTGATGGTGG	0.634	0.0194	Finished cDNA, clone ChEST279p22
RIGG04694	CCACCAGAGAGCACTGAAGACTTGGAAGGAAATTTATGCATCTATTTGACATCAATCGTGGGGCAGATCT	2.65	0.0011	Weakly similar to BAC78184 (BAC78184) ZNFB7 protein
RIGG04699	ACACCAGCTGTTTCAAACTGAGAGAAGGGTTTCCAAGAAGTATTATAGGTTGAGGGTAAGAATGCTCTTCTCA	0.344	0.000939	Armadillo repeat containing 8
RIGG04746	GTGACAATAACTGCTTCGGAGATCATTGCTAATAACTGCAAAGCTTCTTTACCTTCAGTACGTGTGCGGC	0.0734	0.0343	Hypothetical LOC427516
RIGG04764	TGTTGCATGTGGTCGCTTGGATGGATTTATGTGCTAATTCTGGTTGGATGACATCTCATTTGGTGCGCCC	0.0475	0.0157	Finished cDNA, clone ChEST665n23
RIGG04770	CACCCGCTGCACTCTGCTCTGTCCTTCTTCTGCCTTATTTCCTTCTTTTCTTCTGGAGAGATGCTTTAGC	0.127	0.0214	Genome Hit Contig3622.2
RIGG04777	ACCCAGGTGTCTCCCTTATATAATAGATGCATGTCTACCACAGGACGCACATAAATCTGCAAATGGGTGA	3.512	0.0333	Finished cDNA, clone ChEST649h17
RIGG04820	CTACAGCCGCTTCTCTTACATCTGAATGGTGGTAGATGAAATTGAAAGTGTGTATGAGTATTTTGCCGCT	0.302	0.000261	Finished cDNA, clone ChEST671e14
RIGG04836	AGAAACAGGGTGCTTAAGGTTATGAGATCAGCTGCCTCTTTCTTACCTCAGTATAGCAACGAACAGAAGTGTTAC	0.224	0.0203	Finished cDNA, clone ChEST673k15
RIGG04837	ATCTTCCCATCCTCAAGTCCTGCTCTTGGCTCCAGTCATGACTAATAAGCTTGAGAACAGGGCAA	0.0699	0.0342	Similar to suppressor of cytokine signalling 1
RIGG04843	CTTCAATGCATACTGTGACTGCTCATAGAACTCAGTGGGATGGGACGTAAAGCTTTAAAATTGAGCATGT	0.337	0.0324	Finished cDNA, clone ChEST674c20
RIGG04854	AGCCGAGCACTGCCAGCATTCGGATTACGTTGAATAGCAGAAGGATGGGTGACACCGCCTCCCCG	0.0683	0.0242	Finished cDNA, clone ChEST677f10
RIGG04867	AGATCAGTGATGCAAACCTAGGTCGTGATTCTTTCAGGTTTACACAACTTGCCGTGATCTCCCTGCCACC	0.398	0.0123	Adenylate kinase 3-like 2
RIGG04873	CCTCGGTTGAACAAGCAACAGAGAATTTCTTGGACAAAGGAGACAAAATTGCAAAGGAGAGCCAGTTCCT	0.363	0.0212	Weakly similar to CTNA_DROME (P35220) Alpha-catenin
RIGG04878	CTGGGCTTTGGGGTAGGAGCTGATTTTAATTCCCAGGTGTTAACTCTGTTTATCCACTACTAATAAAGGT	0.0256	0.000132	H1 histone family, member O, oocyte-specific
RIGG04903	TGTCTGGCTTTTGTGTTTGTTGCAGTGATGTACAAAACATATTCTGAATGGATGGTACAGGCACAGTGTA	11.59	0.00844	Contig Hit 029116.1
RIGG04927	GTTGCTGTACAGAAGTTATACCCATGAGCTGCTCTTTGAGGACAGCAGTGATTCAGACTGAGCCATGGGG	0.364	0.00115	Similar to dJ109F14.3 (novel putative ring finger protein)
RIGG04957	GGCCAAAGCTACGTGTTGGAATCTTCATCTCTTATCCCCTGTCTTCTTTGGTGTTTTGAAGCACTGGAAGA	0.353	0.0257	Finished cDNA, clone ChEST695b23
RIGG04960	CTGAAATGCTGTGGATTACTGGAAGATGCTTCTAACTCAGAATCTCTCTCTTGGGTGGCCTTGAGGACAG	0.347	0.0323	Finished cDNA, clone ChEST695f9
RIGG04973	ATTCTGCTCTAAAAGGTGGTGCTCTCCAAACTGTATTCTTTTCCCTGTCTTTCTTGCTGACCAAAGAATTGCAA	1.66	0.0405	Finished cDNA, clone ChEST696l18
RIGG04981	TGGCTTTGAGATGCACCTGGGAGTCAATCATCTTGGTCATTTTCTTTTAACCTTCTTATTACTGGAGCGC	0.383	0.0346	Retinol dehydrogenase 12 (all-trans/9-cis/11-cis)
RIGG04982	CCCAGACACCAAACCCTACAGCTCTCCCTTTACCCATACTTATCGTTTATAATAATGTGTTCTCCTGATTGT	25.72	0.0424	Finished cDNA, clone ChEST697m11
RIGG05066	GCAAGGTGGATTAGAACCACTCATAAGTCTACTAGGTAGTCCTGACCCTGATGTTACGAAGAATTCAGTTGAATG	1.519	0.0308	Similar to Armadillo repeat containing 3
RIGG05087	GTGACTCTGATCTCTACTCATGTTATCCCTTTCAGTACAGACAGAGCATGGTTTTCTGAGTGTTCATCAGA	0.0839	0.0481	Similar to multidrug resistance protein 1
RIGG05093	CACATCGGACACTTGCGTTCCACAATCATAGGAAATTTTATAGCAAATCTCAAAGTTGCACTGGGACACG	0.298	0.00817	Arginyl-tRNA synthetase 2, mitochondrial (putative)
RIGG05099	ACTCTCTCGTACGGACTGCACCAGTTATTTATTGTTGCCTTTTCACGTTTCCTTCATCCACACATGCACA	0.0782	0.0263	Serum response factor (c-fos serum response element-binding transcription factor)
RIGG05117	CCTTGGTTCGTTTTGTTTCTATCCAAATTGGCAAAGAACACTGTATTTCCATCAATTACGGTCCTGCCTGGT	0.14	0.00903	Finished cDNA, clone ChEST713p12
RIGG05127	GAGCTTTACAAGACTTTTCTGCTCATGTAGCAATTACCTCTTTCACGGTCCTTTACTCTCTCAGAGCTGG	0.479	0.0288	Hypothetical LOC423350
RIGG05141	GGGAGGACTTGCATATGGAAATCTTTCAGAGGAGGCATAAGAGGAACAGAAATTGCTAATCAAGTTTTGCA	0.25	0.0458	Weakly similar to Q21389 (Q21389) K09C8.4 protein
RIGG05164	CATGGGATACAGCTGGAAAAGGTCTTTTGTTTCCTCGACGTGGTAAGAGCATCACCTTAGGAGTGTCCCT	0.122	0.0139	Finished cDNA, clone ChEST724b11
RIGG05170	CGAGTTGGTCCATACACATCCATGGTCCACATTCATCCATGTTCACAGCTTCTGACCCCAAGATTTTGGT	0.146	0.00334	Finished cDNA, clone ChEST725e8
RIGG05191	AGGCGTTATGAGTGTGAAATAGCTTTGCCTTGAGTCATTTCTCTTCCATATTGTACTGTAGCTCGTAAACC	3.614	0.0289	Family with sequence similarity 69, member B
RIGG05235	CTCAGCTCATCAATTGTCCAGAATTCATACCAGGGCAAGTTTACGGCTCACATACAGAGTCTGCACCAAG	0.442	0.0434	La ribonucleoprotein domain family, member 2
RIGG05252	TGTTGCGTTGGGTATTGCCTTCTTTGAGATCCTGGGCATCATCTTCACCTGCTGCCTGATGAAGG	0.278	0.00555	Finished cDNA, clone ChEST735g14
RIGG05257	TCTCACTGCAGTCATGCTTCTTCAGGTTATCTCCGTGGGTGTCATCCAGTCTCTATATTTCATCCAGGTGTAA	0.413	0.0259	Finished cDNA, clone ChEST736a24
RIGG05260	ACTGAAGGACAATTCCACAAGGATGCTGATACAGAGACAACTGAGCTCATAAGAGAAGATGCTCTCTTGT	0.391	0.0434	Deleted in malignant brain tumors 1
RIGG05287	ACGATACTACCTCAGGCAGATTGTGTCAGGGCTAAAGTATCTTCACGAACAGGAAATCTTGCACAGGGATCTTA	2.124	0.0121	Polo-like kinase 2 (Drosophila)
RIGG05310	ATGAAGTTTCTGAATGAGATCTGTGGCCTTAAAGGAAACCTTAGGTGGCAAATGGAGTAATCAGACCATT	0.347	0.0344	Tripartite motif-containing 13
RIGG05333	TCCTAATTCAGACAGACTACAGCTCTCACTCCTGTGTACTCTCTTTAGTTGGAAACATTAACATACCACACCA	0.464	0.0184	Weakly similar to Q95M40 (Q95M40) Putative 42-9-9 protein (Fragment)
RIGG05398	GAGCACCCGGTGTTCAGGCGGAGTGGTGATGATCTGATTGTCAAGAGGGAGATCAGCCTGGCAGA	2.86	0.0279	Similar to Q86TL9 (Q86TL9) DnaJA2
RIGG05401	AGTTGGTGTTTAGGCATTGGAATCATCTGCTGGCCATTGTAAGTGTGTTCAATAAATGCACTGGAGCTTC	2.347	0.0149	Mitochondrial ribosomal protein L27
RIGG05453	GTGGTTTGGTCCAGCATTAGACAGTTGTCGGTGGCATAAAGAAAGAGAACTGGCAGAATTGGTGTTTTGG	1.778	0.0349	Finished cDNA, clone ChEST756d22
RIGG05492	TGGCTACAGTGCTTCTCCTTGCACAGGTGTTTGTATTTCTTGAATTTAAATGAAAAGACTTGAGAGGTGG	0.0445	0.0343	Weakly similar to Q8TBF5 (Q8TBF5) Hypothetical protein
RIGG05498	AGGCAGTTGTCTTCACTCTTACCTTAGAAATCCATCCAATATCTGTACAAAGCTACCTGACAACAGCTAGC	0.131	0.0144	Finished cDNA, clone ChEST761a8
RIGG05506	CCTGCCTCCAGGTTTGGCTGTGAAGGAGCTGAAGTGAAGTGTTTGCACCTAGATTTCTCCACATTTATCA	1.958	0.00644	Ribosomal protein L38
RIGG05522	CTGACTCAGAACTCACCAAGTCCCGATTTTCACAATAATCTTTAGCTCTCTTAGTGAGAAACATGCAGCT	0.0577	0.0437	Finished cDNA, clone ChEST764e10
RIGG05540	AGTCACAATTAGATGCAGCAGTCCAGTAAGGAGTCAGGAGTTTTGATGCCAAAATAAATTATTTGGACCCTC	0.00193	0.0381	Genome Hit Contig19.352
RIGG05546	TACTCATTCCCACTTGACGCTTTTACATCTGATCCATTTTAGTTGATGACTTCCCACGCACTTGCTTACTT	0.0783	0.0161	Finished cDNA, clone ChEST767j18
RIGG05563	GACGGAGAGAGAGGGGAAAGAGGAGAGAAGGGAGTAAAGGAAACCACTGAAACGAGATAGTTCCTTTGTTTTC	0.296	0.0453	Same gene AF076640; Gallus gallus transcription factor Pitx2 (Pitx2) mRNA, complete cds
RIGG05589	GCTTTCCTTTCCATGTAAAGTGTTAAAAGCCCTTTAGCAGTCAGTAGTGTGTTTGTTGACAACCTGAAGGC	0.384	0.00553	Finished cDNA, clone ChEST772k13
RIGG05604	ACTGTGCTGTATGATCCCTCCATGCCCATTCTTTTGTCCTCTGTTGTAAACTTCTGTTGCTGATCATTAA	0.324	0.0211	Genome Hit Contig137.75
RIGG05607	ACGAACACTTTCGCAAAGAACTGGTAAATGCTCAGTGTGCTAAGTTTATTGATGAGCAGCAGATTCTTCACTGGC	0.334	0.0467	Mediator of RNA polymerase II transcription, subunit 31 homolog (S. cerevisiae)
RIGG05613	CAGAAGCAATCACGGAATGGATGGATATCAGATGAAAGAGTAAAGGGTCAAAGGAGGAATTGACTTCAAGATCA	0.429	0.0455	Similar to AAM21096 (AAM21096) Small GTP binding protein RAB13
RIGG05623	TCACGTCTGCGAGAGAAGATGCACTAGGAAGGAACAAAACCCTCTTTAGACTATGAATTAGCAAAGCAGAAAT	0.452	0.0461	Finished cDNA, clone ChEST780b14
RIGG05637	TCAGTATGCATGATTTGACTACTATACAAGGAGATGAACCAGTAGGCCAGAGACCCTATCAGACGCTGCC	0.267	0.00151	Receptor accessory protein 3
RIGG05656	GAAGAGCCTTTAACAGATAGACAGGAGAGTGCACTGATTGAAATAATGCTTTGTACTATTCGGCAAGCAGC	0.379	0.0233	Stromal antigen 2
RIGG05662	TTTGATATTCCATGGAACTTGGAAACACCACGCAGACAGATCCCAAATATTTACTACAGAGGAAGCTGAG	0.358	0.0449	Weakly similar to Q9LF01 (Q9LF01) Hypothetical 113.0 kDa protein
RIGG05704	CAAGCCTCAGAAAGAACTCTCCTGTTGGTACAAGTAACTAACATTTCCTATTAAGGCAGTGTATAGCAAGCACAG	1.622	0.0216	Finished cDNA, clone ChEST792n10
RIGG05742	TGTGCAAAGGACCCTCTAAACACCTAACCCCTGAAGTGATCATATCCCTATAATTCAGGATTAGTTGCTTA	3.253	0.0334	Finished cDNA, clone ChEST796f20
RIGG05771	GCGTCAGTGGAGGGTGGTCTTCGTGAGAGGAAATGACTATTTTGTAAAAGACTTTTAGTGTACGACACAGCT	2.188	0.0275	Heterogeneous nuclear ribonucleoprotein D-like
RIGG05775	TCTGAATATTGGACCAGATCAGGATCTTGCAATTCTAAATGAGGTTCGTCAAGGAAACAGACTAACCCGTAA	9.283	0.0293	Coiled-coil domain containing 77
RIGG05776	CTTTATCGAGGTGTGGAGTGAAGGAGCTGCTACCAAAGGCTTTGTGCAGTGTCTCAGTTTCATCCTGGTG	2.447	0.0249	CAMP responsive element binding protein 3-like 3
RIGG05780	AGGTAGCATAGATGAATCACCCAGTGGAGCATTAAACATTGAATGTAGAATTTGTGGGGATAAAGCCTCA	2.402	0.00552	Peroxisome proliferator-activated receptor alpha
RIGG05827	TGGTTGTGAGGTTTCCACATCTCTGTCTCGTATTCTGTGCAGGGACATTGTTGTGAAAGTGGTGTTTGTG	0.42	0.00845	Finished cDNA, clone ChEST807j6
RIGG05845	ACAACAGTCTCCTGAAGTACACTCACCTGGGTTAGATTATCCACCTGCGTTACATTATCCACCTGCATAT	0.0482	0.0128	Finished cDNA, clone ChEST80l2
RIGG05868	GGGAAGTGAAACCTGAAGCTCTGTTGATGCATGACATACATACATGTAAATCTGTTGCTGGCATGACATAC	0.0652	0.0175	Hypothetical protein LOC771240
RIGG05870	GGAGCTCTCAATGTGTCTTATAACATAGGGCCAGGATTTGTACGCAATATTTCAACAAGAAAAGTCAGGATGCAC	1.565	0.0498	N-acetylated alpha-linked acidic dipeptidase 2
RIGG05874	GGGCTGGAAAGGCAAAGGAGAGATTGGAGGAAAACAAGATGTCCTGTGAACCATATAACAAATCAATGTT	0.0723	0.017	Finished cDNA, clone ChEST814c16
RIGG05886	GTGAACTTAGAGTTGTCTGGACCTTGTCTGCTAGAACTAATGGGGAAATGCTTATTTGCTCTGCAGAAGC	7.169	0.00143	Genome Hit Contig19.291
RIGG05890	ACCTTAGAGCAGGCAAACCACTTGACCTGTATTAGATCTGAGTTTCTCTTCTATAAAAGTGAGCACGGTTA	0.272	0.0264	Collagen, type IV, alpha 5 (Alport syndrome)
RIGG05892	ATTAGTGAAGATGAAACTCTGCAGTTCACGTTTATCACACTGTCATGACAAAACGACCACCATGGGGACTG	0.0213	0.04	Contig Hit 339346.4
RIGG05898	GCAAATCTGAAGTACTGAAGGTGGTAGAGGTCTGAACTGTGTTCATCTTCATCTCAGTGACTTGAAGAAGAA	0.302	0.0472	Similar to receptor-interacting factor 1
RIGG05916	CCGGGGTGCTTATAAATTGTCAGTATTTTAACCTGAAAACTCCTTGGGTCAGTTTGTTCCCTATAGCAGTA	0.248	0.0303	Finished cDNA, clone ChEST819d24
RIGG05920	AGGGGATTCTGCAGTAAATGGCCGCTCTCTTCATATTGCTGCTATGGAAAACAGAATTGTCAATAGGATGT	0.512	0.0283	Similar to NLG1_HUMAN (Q8N2Q7) Neuroligin 1 precursor
RIGG05945	CCTTCCGAACTCCTTGCTTTTCACCAAATTACTCTTGTCATTGAGGGCACTTGGATAACTGAAGTTGATA	17.25	0.0139	Finished cDNA, clone ChEST822m1
RIGG05976	CCAACCCCTAGGAACTAAGAAACTCCAGAAATGTGGAAAACTGAATGAGCATTCATCTTGTACAGGAGTAGT	0.182	0.0319	Contig Hit 034340.1
RIGG05991	CTGAGCAGCTTTACCTATTCGTCCTGGATCTACCTGCACAACACAACCGTCGCCCTCAAGAACTG	35.63	0.0333	Transmembrane protein 214
RIGG06010	GCAGGGGCACACATACAACAAATCCTTTGAAGTGCAGAAATACGTATTACCAAAATTTGAGCTGCTGATTG	0.413	0.0259	Similar to C3 and PZP-like alpha-2-macroglobulin domain containing 8
RIGG06013	AAACTTGATGCTGCCCGAGCTGAAGCAAATGCACTGCCGTCCGTGGAGATCACAAAGCTGGATCT	0.302	0.0387	3'-phosphoadenosine 5'-phosphosulfate synthase 2
RIGG06027	GGTTATTGTGCCTCTTACCTTCGCTTTGCCCTTCTTCTAAATGAGAAGTCAGAGGCTGGTGGAAGAGGAA	3.015	0.0219	Finished cDNA, clone ChEST834o6
RIGG06052	CGAGCCTACAGAAACACCTGCTAATGTGCACAAGACTTCCATCTGATTGAATGGAATAGTTCGAGGAGACTGAAG	2.353	0.0307	General transcription factor IIH, polypeptide 4, 52kDa
RIGG06054	AACGCAACTGTGACATGGAGAGCTACCTGAGAGACTGAAAATGTCCCAGAATCCGCTTTACTATTTATGT	1.749	0.0239	Chemokine (C-C motif) ligand 4
RIGG06126	TGTGTTTTGCCCCTTGTTTGGTTTCCTTTTCTGTGTGATTTGGTCTCTGCTCTTCCACTTCCAGGAGACA	0.424	0.022	Hypothetical LOC426179
RIGG06173	CCCAGGAAAGCCTAACCATGAAGACTTGAACCTAATCCAGCAAGAAAGACCATCAAGCTTACCAGATTTG	0.457	0.048	AT rich interactive domain 1B (SWI1-like)
RIGG06214	CGTGTTGTATTTTGCATGAAAGAGTGCAGTGTTTTGTCCGGTCTGATTCCATTTCCCTTCTGTTTAAATG	0.384	0.00553	Similar to mitogen-activated protein kinase kinase kinase
RIGG06244	TCCTGAGGGACCATTGAATCATCTGATCTGACCTCTTGTGTGTTTGCAGGCTATTAAATTTCGTTCATTAC	0.0898	0.0163	Finished cDNA, clone ChEST865m6
RIGG06251	GACGAAGAGGCAGTAACAATTATGGTATTAAATCCCGTACCTATGATTGGAGCACACAACTTTGCCAGCT	1.58	0.0231	Finished cDNA, clone ChEST866o5
RIGG06268	AGCTCTGCACGTGACTATGGACCTCACCAAAGAAGCTATGTCTATAACAAAAGATGCTCTGAGCTTGAGC	4.752	0.0107	UHRF1 binding protein 1
RIGG06274	GGCAGACATTGCTGTTGCTTTGATCTCTCCAGATAACTAGTTTCTACTCTACTGTGCCTTGTGGAATTAA	0.398	0.0123	Similar to Q8CAN0 (Q8CAN0) Protein tyrosine phosphatase
RIGG06275	TCAGTTTCTCATACAAAAGCTGCACTGGATCCTTGAAGAGAGACCTAACAGACATTCACCTCAGCACCAC	2.263	0.0394	D-tyrosyl-tRNA deacylase 1 homolog (S. cerevisiae)
RIGG06311	GCTGGGAGATGTAGGGGTAAGGAGCAGCAATAGCAATAAAGTAATCTTCTGCATCTGGAGGCAACACGAG	2.386	0.0455	Finished cDNA, clone ChEST876e1
RIGG06340	AGTGAAGTAAAACACGGAAGATTTGACTGAGTGATGATTGGGCTACAGAGAAGTGGATGTGTAAGGGCAG	0.437	0.0313	Hypothetical protein LOC771706
RIGG06356	GACAGAGGCTGAAAATGTCTTTATGATAGCTCGAGGGATAGTACGGCAAGCTCGTGAAAATGTGGAAGCC	17.94	0.0313	Similar to Q9HA01 (Q9HA01) Hypothetical protein FLJ12436
RIGG06381	GGATGCGTCTCAGCTGTGCACAGGTTCACGAGACAACACGGTTCGCAAATGGGATGTGGAGACTG	0.314	0.0288	WD repeat domain 31
RIGG06384	TATGGTGGTGTACCTGGAGCTGAGTCATCCCTTGCATTGCTTTTGTAGAGGGTTTGTCTGCATCAGCTTC	3.668	0.046	Genome Hit Contig114.83
RIGG06391	ATTTGTACCAAATACCTGTAGCAGGGAAGACAGAGGAAACAAGTGTCTGAGTATTTCTTAACCCGGGGAT	0.413	0.0475	Finished cDNA, clone ChEST887a10
RIGG06452	ATAGCAGGGTTTGGTCTCCCAGTGCTTTCTGAAGTGTTGGGCTATTAGAAATCTGGTGGACATCAAGGGC	2.085	0.0345	Finished cDNA, clone ChEST610m10
RIGG06475	CAAGATACTGATGGGAAAGTGTCAGCGTTTCCTGAATGAACTGGACAGTGTGCCTATGGAGTGAGCACGC	2.564	0.0065	Polymerase (RNA) I polypeptide C, 30kDa
RIGG06509	GCTGGATTTTGTAAGAGATCTCTCAAGGCTCATCTTCTCGGGCACTCTTGGATGAAATCCCCTTTCCTGC	1.892	0.0283	Stathmin-like 4
RIGG06576	ACCCCATAGTGACCTGACCCTGTTGTGTTTTGTTTACTCACTCGAACCTAGTGAAGCAACCACAAGTGTA	1.411	0.0285	Weakly similar to EAA34878 (EAA34878) Hypothetical protein
RIGG06577	GCAGCCGCTGGACCGGGAGCACATCAACAAGTACCACCTCTACTCCCATGCCGTGTCCGAAAATG	4.951	0.0264	B-cadherin
RIGG06584	CATAACCTGATAGCTGCATTCGATGCTTTTGCTGTCGATGACACTGTTTGTCCCATTGCTTTTGCGCAGC	0.415	0.0201	Finished cDNA, clone ChEST914e8
RIGG06626	GCTGGTCTCCTGATTCTCTGCAACTCACTTTCTGGAAGAAATGAGGCTCTCAGCGAAGTTATAAATAAAAC	0.0418	0.014	Finished cDNA, clone ChEST918l4
RIGG06640	TGAAATGATCATCATTCATGAGAATGTGGAAAATTGCTAAACACGTCTTGATGCAAATAGTGCCCCTGCC	1.648	0.027	Similar to Q8N2B2 (Q8N2B2) Hypothetical protein FLJ33560
RIGG06643	GAATGAAGAAGGTGAGGAAGAATCTGCTACTGAAGATGAGGAGGATGTTGCATCAGATAACCACTCGGAT	4.767	0.00253	Nucleolar protein 14
RIGG06647	TGGAACTACGTGGAACTGATCACAGAATCTCAACAGTAGCTATCATGGTTTGGTCTTTCTACCAAGATGTA	0.213	0.0489	Weakly similar to YD74_SULTO (Q971I0) Hypothetical protein ST1374
RIGG06665	TGGCTGTGTCTGAAAGATGTGATTGTCCTTAAGCTAAATAATTACGGACACTTGGTGGTGCGGACTGTGG	2.078	0.0167	Same gene AY124777; Gallus gallus regulator of G protein signaling 3 RGS3L isoform mRNA, complete
RIGG06668	TTCTGCCATCCCTAAATCAAAGTGAAAATCCTTCGGGTGAATGAGCAGGTCACAGAGGGAAACCACAGTC	0.0472	0.0342	Finished cDNA, clone ChEST925n6
RIGG06674	CATACTGCATACACCACATCTCATTCTGTAGTGCTCACTGCTGGATCTGCCACTCCGAAATTCCCCAACC	0.03	0.0416	Hypothetical LOC428175
RIGG06679	GGAAAGGAAGATCGAGGCAAAGCTGAAGGAGTTTGAGAAGCTGGCATCCTATTTTGAAAGAGTGATAAAT	2.785	0.0297	Weakly similar to Q95JC9 (Q95JC9) Basic proline-rich protein
RIGG06690	ACATCCTAGCTTGCCTCGTTCGAAGGATATTAAAATGCTAGCTGGAAGTTTAGCCCACTAATAACATGAT	2.273	0.0379	TRK-fused gene
RIGG06696	CCTTGGGGATTGCTTGGTTTTGGTAGGCCCTAAGGTCTGAATGGTAAAGTCTGTTTCTTACCCCA	0.072	0.0483	Finished cDNA, clone ChEST929d13
RIGG06715	TGACAACCCAATTCCAGGATGAAGGTCTTAACAGGTTACCAGAGCTTAGTGAAAATTGGCAGCCCTTATT	0.32	0.000828	Similar to M3K5_MOUSE (O35099) Mitogen-activated protein kinase kinase
RIGG06720	ATTAAGGGCCAAACTCTCAGATCAGAGATGAAAGAGAAGAACTACTTCATGCGTGATAAGCTGGATCCTGATAT	0.0929	0.0453	Procollagen-lysine, 2-oxoglutarate 5-dioxygenase 2
RIGG06728	TTGGAACCGGAGAATCGTGAAGGGATGTTTGAGGGTCTCTTGGTGCTACCATAGATCACAGTGACAGGAG	4.105	0.00754	Same gene X04768; G.gallus gene for immunoglobulin light-chain C-lambda region
RIGG06739	ACTCAGCCAGCAATAATGAAACCAACAGAAGAACCACCTGCTTACACTCAAATTGCAAAGGAGCATGCCT	0.225	0.0327	Secretory carrier membrane protein 1
RIGG06745	CTTCCTGGCTTTCCTTACGTGCTCACAAATTCAGACTGTCTGTACACACTCAGGATGAACTGGAGTAGCA	0.459	0.0437	Glutamyl-tRNA(Gln) amidotransferase, subunit C homolog (bacterial)
RIGG06773	TGGAGAGAAATTTCTACCGCTCGATCTTAACCTGAATTTCATGGAAATGGAAGTTGTGGGGTGTCGAAGC	2.143	0.00735	Finished cDNA, clone ChEST938k13
RIGG06821	TCTTCGCACCCAAGCAGATAAGCTAATATTGGCACTGAATACTATGACTCGAACAGAATACAGTCATGCATA	1.601	0.00204	Finished cDNA, clone ChEST949j22
RIGG06861	AGGTTCCTTCATCTAAAGTTCTTAAGAGAGTGGGAAAAGTAGTGCCAAGGGTTTTCTCCTGTGTGTATGC	0.348	0.0155	Finished cDNA, clone ChEST1026o20
RIGG06862	CATTTACCTAGCAAACCGTCTTTACCTAAACCCGCGTGTGCTCCCACTTCCATCCTTCCGATTCTTTCCC	0.631	0.0352	Finished cDNA, clone ChEST956g1
RIGG06885	TTGGAAATGTGTTTGAAAGTTGTGCTGTGTCTGAATTCAGCTGAAAGTGGTGAAAATACATTGCCTCACTGCC	2.164	0.0152	Weakly similar to Q96FY9 (Q96FY9) Hypothetical protein
RIGG06908	ACCAGAGGGAGTTAAACTTGTGCGAACGCTCGTCAAATTATACGGGCTAACCAACAATTATGTCATTTCA	0.378	0.0192	Finished cDNA, clone ChEST963j15
RIGG06912	TTCGGGATCCATACAGAAACCAGAGACACAAGAGAAGACGGTAGAACGGAAAGAGAACACTGCTGAGGCT	2.189	0.00581	Zinc finger protein 830
RIGG06922	TTGTAAACTCATTTTGCGGTCGCTATCCAAATGGCCCGGACTACCAGTTACATAATTATGGAGATCACAG	1.297	0.0445	Homeodomain transcription factor (HOXA5)
RIGG07026	TTAACAGAACAAAACATGTACAACAGCGACTTTCAGATACAGAGGAATCCATGCAAGGAAGCTCTGATGA	0.00734	0.0158	Ubiquitin specific peptidase 34
RIGG07040	GGCTGCACGATTACTGCGATATCATTAAACATCCCATGGATCTGAGCACAATCAAATCCAAACTGGAGAA	2.057	0.00473	Finished cDNA, clone ChEST148k19
RIGG07044	TTGGCAACATCTGGTGGAATTGTCCGCTCTCCTTTCAGTATCCTACAAGATGATAATTCCCCTAGTGCCC	0.0368	0.00295	Cell division cycle associated 3
RIGG07050	AGAGTCTGTGCAGTGCTTTGTTTGCTATCAGAGCCTTTGCATCCTGAAATTCATTTGAATGGTGTTCCTC	0.0635	0.0239	Finished cDNA, clone ChEST980e4
RIGG07053	TTCTAAAACACTGTGAAATCGTTCTGAAGCCGCATACGATCAAGAGTGAGAATTTCAGACAGTGCTGTGG	3.371	0.0194	Partial Contig Hit 335688.2
RIGG07056	GGGTATGAGGAGTTGTGTGGAGGAAGAGAACAGACTAAATATGCTGGAAGCTTCAAATAAAGATCTATCTCCCTG	1.877	0.0438	Similar to 2310042D19Rik protein
RIGG07065	AGCAGAAGAGAATTAAAGAGTTGGAGAAGTGCATCAGCTTAAAAGAGCAAGCAAACTATGAGCTGAGCCT	0.331	0.0209	Hypothetical LOC423879
RIGG07067	AATTCTTCATATTCAGGTTGGTGCGTTGCACTGTACCACTGACAGAGGCGGTCCTTATTCCCTGAACAGG	0.375	0.0257	Phosphatidylinositol glycan anchor biosynthesis, class X
RIGG07091	TTGCTTTCAAATATGGTCTGTTCCAATTGAAAGGAAATTAGCATCTCTGTTACCGTAGCGTCCCAGTCTC	0.432	0.0375	Finished cDNA, clone ChEST984j15
RIGG07093	CCTCGGTAGGCTTGTTCCACCCTTCTGTTCTACATTACTGTGCATCTTGTACAAATTAGACATCCAAAATC	0.271	0.0247	Finished cDNA, clone ChEST984k23
RIGG07119	GCTGTGGGATAGTTGATGATCTCTGTTGGGCATCCTAACAAAGACTATCCTGACTTTCGTGCTAATAGTAA	11.81	0.0298	Weakly similar to AAD09241 (AAD09241) GTP cyclohydrolase I feedback regulator
RIGG07139	CTGATTTACAGAACACTGCACTTTGACAGGTACAGAAACGGAATAGAAATGGACTTTCTGTCGATCGCCG	0.568	0.0448	Finished cDNA, clone ChEST399c12
RIGG07146	GTGTCCGCCTTGTCTCAGTATTTCAAGTATTACTGCACTGATATTCTGCTCTGTGATCTTCACGTGGGGC	2.821	0.0488	Genome Hit Contig111.76
RIGG07153	CGCCCGCGCCCGCTGCTTTAAGAACCGGCTCCGTTTGCCTCTGTTCAATAAACGCTTCTTTGTGT	0.292	0.0311	Finished cDNA, clone ChEST98d21
RIGG07157	AGCTCTCGGCTCTACCTGAGACATATATAAATGAGGACAGTTAGCCTGAAAGAAGTGGATTGTGCAAGGA	1.908	0.043	Chromosome 7 open reading frame 23
RIGG07242	GTCCAAGCCGAGCGTGAGATCTCCTTTAAGTTCAAGCTGGTAAAATAGTGAGAAAGATCAGATAAGTGGAT	2.033	0.0201	Finished cDNA, clone ChEST992a19
RIGG07276	TTAGCTCCAACTCTGACTGCTACGATAATCCTGTTGTGGACCCAGAATACATCATGCAACTGGTGAATGA	3.368	0.0427	Rho GTPase activating protein 29
RIGG07310	GAATTACTCGTGCTGAAGTCACAATTTACAACAAGGCCCAGATGAGGTTACTGAGTAAGAACGTTTCCAA	3.398	0.0365	Ras homolog gene family, member B
RIGG07324	CTTTCAGAGATGAGGTAGCTCACGCTAAGAAATGGTGGAATTTTCTTGCCTTGACAGTTAAAGACCAGCA	2.062	0.00304	Collagen, type V, alpha 2
RIGG07331	TACTCAAGTCTTCAGAGAAGACCTTGTATTTACCTGGCAGTCTCTTTATAGTTCATTGTACCTCGGCCGC	0.334	0.0486	0
RIGG07345	ACACATAATGAAGCTCCTTCTGATTGAAGAATGGACACAGAGAACAGTTTGAGTTGTACCTCGGCCCGCG	2.496	0.0305	Finished cDNA, clone ChEST194m20
RIGG07354	CTTCTGTTTCCACGTGTCTCTTGTCTGCTCTATGGCCTATGGAGAGTGCCCAACTTGTGATTATTTGCAC	0.0101	0.0184	Claudin domain containing 1
RIGG07355	GGGTCTCTTCATAATTGATGAGAAGGGGATCTTGAGGCAGATAACAATCAATGATCTTCCTGTTGGCCGT	19.06	0.00231	Peroxiredoxin 1
RIGG07356	CTTGGCTAAGCTGAGGTGAAAAGACTGAAGATAAACTTTCGGTCCCATGTAGTAGGACTATGGCTCGCAG	7.84	0.00016	WAS/WASL interacting protein family, member 1
RIGG07372	GATCCCTTGTAATCCCATGGTTCACATTAGGGAGAGACATGAGAAGACAACAGAGTCTACAGGACAGCAA	0.248	0.0273	0
RIGG07376	ACCCGACTGCTTAATTCTCACTAAAGCTGATCACCCTTGGAAGAGCTTCTGAAATGTTAGAGATAAGC	0.519	0.0351	0
RIGG07378	TGGCAAACCTGATATGTATTAAAGTTGCCTTAGGTTTTAATGCTACAAAAGCTACGTGCATGCACCAAACTTC	0.0443	0.00888	Transcribed locus
RIGG07380	CTGTGGGGAAACACTAAAAGAACTATGAACACAGAGCTCAGTACCTACACTACAGACACACCGCTT	1.61	0.0295	Ankyrin repeat domain 46
RIGG07396	GGTTTCTTAGCTCTTCTAAGCTCCATCGATCACTCAGAGTAGAAACTGTTTGTCTCCAGCTTGTCT	0.163	0.0021	Tetratricopeptide repeat domain 9
RIGG07420	TAAAACTGTTGAGAGGTATTCACAGTGCCTGGGATGATCGTATAAATTACAGATGGGAAGGGCAAGTGCA	0.0167	0.02	0
RIGG07423	TGCTCCTTGGAAGGTTATTCCATTGCACTGTGTTTCCTTTGGCTGTTGCTGTGGCAGGAAGATAC	2.831	0.0293	Leptin receptor overlapping transcript
RIGG07424	GGAACAGTCACCTCACCTCGACAACAAAATCTGTTCCCTCGAGTCGTGCCACTTGTCTTAAAATGTACCT	0.425	0.0198	Immunoresponsive 1 homolog (mouse)
RIGG07426	AGGTTGAGCTATGACCGAGCAAGCCACCCTCACAACAAATACAGAGAACTGATTTGCTCATTCTT	0.0869	0.0351	Finished cDNA, clone ChEST72m20
RIGG07496	TGTGACACCCCATGGAATGCAGTTCCCTTCTCAGCTTTGTGTCAGATTGATTAAACTTGAAACAAAGGCG	4.303	0.00174	Transcribed locus
RIGG07534	CAGAGAAGTCGCTTGGAAGGTTAATGACTGAAAAGATATGAAAATCCTCATGGGTGAGATGTTCTCTAGTGGA	2.379	0.0141	0
RIGG07570	AGAAAACTTCTAGATAACTTTGAAACAGATGCAGCATATGAGATCTGCTGTTCTGGTGAAGATTCGCTGCAG	2.058	0.026	0
RIGG07614	ATGGTGCTGAGTGCCTGCCGAGGAGGTGTGATCAAAGTCTGGAACGTGGATAACTTCACCCCGGT	2.988	0.0479	Kinesin family member 21B
RIGG07630	AGAAAGTGAGCAAAAGTGAAAGAGAGAAGATGGGAATGACAGTAGAAGATGATGGCGAATTCTGGATGACCTTTG	0.455	0.0311	Calpain 5
RIGG07637	CAACCCATTTGTTGGACATGTCTTCAGAGTCTGTAAAACCCCTAGGCCATAACATTCACTTTCCAAGTGG	1.874	0.00303	Guanylate cyclase 2F, retinal
RIGG07665	CAGGCAGTCACCCTCACTGTAGCTCAGGCATTCAAAATAGCATTTGAGTTTTGGCAAGCCTCCAAGGAAG	2.192	0.0451	Low density lipoprotein receptor adaptor protein 1
RIGG07674	AGGACCACCAAGGATGAGCTCACACTACAAACCCTGACTTTTATTGGATGTGGAGTTTCCTTCTGTGCCC	2.589	0.0243	0
RIGG07690	TAAATTTGCAAATCCCTTTCCGGCAGCTATGAGAGGGTTTGTTGATGATATCATCCAGCCTTCGGCCACC	1.894	0.0384	Propionyl Coenzyme A carboxylase, beta polypeptide
RIGG07705	AAAGACACAGACCCTGCAACAATCCAGGAAATCAGTGAGTTTGTTCTGTCTCTACGTCTCCCCACGGATG	1.984	0.0463	Laminin, beta 3
RIGG07708	GAGCCTCCTTATTCAATGATCACGTTGCATGAAATGGCAGAAACAGATGAAGGTTGGCTGGAAGTCGTCC	3.044	0.0053	Ring finger and SPRY domain containing 1
RIGG07730	CTCGGCGAGAAACTGTCCTAACTGTTGTGGATCCAGATGGAGTAAAAGTGGATATCATAGAAGAAAACGA	0.255	0.015	Complement component 5
RIGG07731	AGCTACCACAAACTATTAAACCCGTCACCTACACTGTTGCAACTCCTGTGACAACATCAACATCCCAGCA	0.0445	0.00869	Forkhead box K2
RIGG07742	GCCGCCGTGCAATTAGAACTAATTACACCCTTCCAGCTGTATTTCAACCCCGAATTAATATTTAAACACT	0.292	0.0266	Finished cDNA, clone ChEST197e18
RIGG07751	GTAACTGGAGAGCCTTCTAGTGACATCTACGTGAAGAGCTGGATAAAGGGGCTCGACCACGACAAACAGG	2.649	0.0168	0
RIGG07783	TGGAGCTCCTTTCATCTATGAAATCACACAGTGTTCCGGAAGAAATAGATATCAGCGACACAGTACTGAAT	0.358	0.0189	Chromosome 9 open reading frame 72
RIGG07796	AGGTAGTGCCTCAACAGGAATTGGGAGTATTCTAGAACCCTGTGAAGAGACTGAGACAAAAGGAACCGAT	0.0716	0.0463	Hypothetical protein LOC768922
RIGG07814	ACAGGCCAGCTTCTTATTTTAAGGAAACGCCATTAGAACTTCAGCATCAGTTGTACTTGAAACTTGCCAA	0.11	0.0391	Asparagine-linked glycosylation 1 homolog (S. cerevisiae, beta-1,4-mannosyltransferase)
RIGG07818	ATGGGAGTAAATCCGATGGCTACTATTCACAGAAGACTCCTAGCATTTACAGAGGTCCATACGACAGAGATG	5.018	0.0472	Chloride channel CLIC-like 1
RIGG07824	CACTAACCTGGCCAATGAGACCAACATCTCCACCATCCTGAGGGAATTTCAGACCTATATCCGCAGCATG	22.69	0.0252	Adaptor-related protein complex 3, beta 2 subunit
RIGG07825	CTGGGGCTAAAGTTTAATCAGATCATCCACTCCTCCATGACCAGAGCGACTGAAACAACTGAAATTATAAG	3.485	0.0301	Phosphoglycerate mutase family member 5
RIGG07843	TCATGAGAGGATTAACAGAGCAACAAACAAGAAAATCACTCTATCCCTGATGGCTAACCCTTCTCACTTG	5.437	0.0479	Oxoglutarate dehydrogenase-like
RIGG07849	CGTTCTTTAACCCGTTATATGCTGGAACCAAATACAAACTAGGAGATGCTCTGTACTTAGGCTGGGCTGG	4.055	0.000478	Claudin 15
RIGG07858	AGGTTTACGTGGTGCAATAGCTTTCGCACTGGCTATTCAAGACACAGAATCCCAACCCAAACAAATGATG	0.364	0.00115	Solute carrier family 9 (sodium/hydrogen exchanger), member 9
RIGG07875	AGGAGGTATTATCACAGGCATTGGACGAATATCTGGGGTGGAATGTTTGATTGTTGCCAATGATGCAACT	0.451	0.0367	Methylcrotonoyl-Coenzyme A carboxylase 2 (beta)
RIGG07911	GGAAGTGTCGCTCATCATGAGTTCAGTAAAATCTTTCTCTAACACCACAGGTTATGGAAGGCTGGAAGTG	2.158	0.0062	0
RIGG07955	AATCCAGCATCCGTAACTGTGATGGCTTCTTGGTGAAAGAAACAGATGCTATGAACATTTTAGACTGGAA	0.52	0.0203	Iron-responsive element binding protein 2
RIGG07966	GACACAATCACCTACAGCATCTCTGGGTCAGATTCCTTCTACTTTACTGCTAATGCACAGACAGGTGTGG	2.862	0.00891	Protocadherin 24
RIGG07972	TCTATGAAGATCACATATGGCGAGTTGCTGCGTAAAGTCTGTCAGTTTGCTAATGTCCTCCGTAACCACG	1.809	0.00922	Acyl-CoA synthetase short-chain family member 2
RIGG07983	ACGCATCACCTCTTTGTAGGATTATACCCAGGGACTACGTATTCATTCACCATCAAAGCCAGCACTGTGA	0.398	0.0416	Protein tyrosine phosphatase, receptor type, T
RIGG07990	CTAGAGTCTGAACAACCTAAACGTTCGTCTGTCTCCTCTGTGCAATTACAGTTTCTACGACTGCATGGGA	1.803	0.0318	DEAD (Asp-Glu-Ala-Asp) box polypeptide 31
RIGG08009	GCTCCCTCCCACTATAAAATCAATAAAAGCTCAGGAATATGGCTATGGTCAGTCCTTAATGGCACGCCTG	3.112	0.0481	Senataxin
RIGG08030	GTACAACAGCAGCATCAAGACCTGTGAAGTCTTTGCATGGTGCCCTGTGGAGGATGACTATCACATACCC	2.431	0.0454	Purinergic receptor P2X, ligand-gated ion channel, 4
RIGG08036	TGCAACATGCCAAGGGATCATAAAGGGTCTCAAGAATCAGACACAAGTCAAACTGAACATTGTCAGCTGCCC	0.268	0.0263	Amyloid beta (A4) precursor protein-binding, family A, member 2 (X11-like)
RIGG08114	GATTACCTGCACAAGACTGGACGGTTCATTGTCATCGGTGGCATTGTCTCACCTGTGCATGATTCCTATG	2.71	0.00493	Nicotinamide nucleotide adenylyltransferase 2
RIGG08118	TTGTTATGGCCAAAGTGGATACCGTGGCTACTCTCACTGCTCAGTTTACCCCAAGGACGAACTTTTGCAG	3.171	0.0338	Bromo adjacent homology domain containing 1
RIGG08145	GGAGTGGGTGAAAGGGAAGACGGTTGATGAAGCATTGAAAATCAAGAACACAGACATTGCAAAAGAACTT	3.333	0.0171	Similar to ISCU2
RIGG08149	AACAATAAGGTTGAATTTGTGCTTTCTGTGGCAGGGGAGATTATTGGGTTGGGAAATGTATGGAGATTCC	0.071	0.00723	Solute carrier family 6 (neurotransmitter transporter, GABA), member 11
RIGG08181	AGTCCTTTCAAGCGTACTAATGAAATAGTGGAGGAGCAATACACACCCCAAAGTCTTGCTACACTGGAAT	1.724	0.0166	Secretogranin II (chromogranin C)
RIGG08186	CAGCTGTTCCAAGAAGCACACGAAGAAATCCTGAATGCTTTTAAGGGGTCTGCTGATAAAATCGCACCTG	0.373	0.00244	Similar to Glutathione S-transferase theta 1
RIGG08201	AGCATACAAATTTCAGATCAACATATCTGTGGAGGAGCAGTTCTTGCCAAAGAATGGGTTATCACAGCTG	0.174	0.0229	Ovochymase 2
RIGG08214	GAGTGATGGAAAACCTGAACCAGTCTTTGGCATTATTTATGGCTACATTTCCATGCTGGACATTGATGAT	0.311	0.0405	Hypothetical LOC416539
RIGG08224	GTACTTCTTGGAGGATACAGCCAGTAACAGTGCAGCCTACCTGGGGACAAAAGCCATTAAAGCCTCAGAG	13.19	0.0435	0
RIGG08228	TGAATTAAGTGCAGCGACTCATCTGACTTCAAAGCTTCTGAAGGAATATGAGAAACAGCACTTTCCACTA	0.402	0.0048	Adaptor protein, phosphotyrosine interaction, PH domain and leucine zipper containing 1
RIGG08325	CTTACATCTTTGTATTGGAAATGCTCCTGAAATGGGTGGCTTATGGCTTCAAGAAGTATTTCACCAACGC	2.352	0.0048	Sodium channel, voltage-gated, type V, alpha subunit
RIGG08354	CGCGTCGTTACTTCAGATCCGGAGTAGAAATGGAGCGAATGGCATCAATATACATGGAGGAGGGAAATCT	2.039	0.042	0
RIGG08355	CAGACGCATCAAGCACAGCAGCAACAGCACCATCCTCTTTTACATCTTCAACCTCAGCAACTTATGCAAT	0.437	0.0284	PAX interacting (with transcription-activation domain) protein 1
RIGG08366	GGGACGACATTTTCCATACTCTCAGACATCCACAATCGTCTCTTGAAGAAAACGATCAAAACTGGAACCT	2.219	0.0415	Similar to KIAA1199 protein
RIGG08380	GGAACAAAAGAGGAGGACAGTAGTTATACGTTGTTTAACCTCATACCTGTGGGTTTACGAGTGGTGGCGAT	1.887	0.0274	Fibroblast growth factor 13
RIGG08413	ATCATTGACTCTGGGCCTTTGAAAGGACGCCGAGTTGAAGGTATCCAGTATGAAGATATTTCCAAACTTG	1.814	0.00749	KIN, antigenic determinant of recA protein homolog (mouse)
RIGG08426	AAGTGGACTTAAAACCTCTTCTCTCAAGTCTTTCAGCCAACAAGGAAAAGCTTAGAGAGAGCACGCATTC	2.163	0.0131	Eukaryotic translation initiation factor 4E nuclear import factor 1
RIGG08461	TGAAGGACAAAGAATGTGAGAGACTGTCAAAAGTCAGAGAACAACTGGAGCAGGAACTAGAAGAGTTAACAG	0.387	0.0135	RAB3A interacting protein (rabin3)-like 1
RIGG08473	CCATAAACGGATTCCTGGTCAACAAGTCCAAACACATACAGGTGAGGAACATGAAGAACAAGGATGAGCGC	2.74	0.0295	ATP-binding cassette, sub-family C (CFTR/MRP), member 2
RIGG08477	CAAGGCAAAGGAATCACTCTGGTTCATTTAGTTCCAATGAATTTGAGGAGGAATTGGTGTCTCCATCATC	0.0624	0.0108	0
RIGG08489	CAAGGCCTTCGGCATCCGCTTTGATGTGTTGGTGTATGGCAACGCTGGGAAATTCGGCATTGTGC	1.961	0.0459	0
RIGG08497	ATGCCCTGGGTCCCTTTGTGGAGGAGCTGTTTGAAGTGACATCCTGCTACTTCCCTATTGATTTTACTCC	2.375	0.0205	MMS19 nucleotide excision repair homolog (S. cerevisiae)
RIGG08525	GATATCTTCGTCACCCTCGATGTCATGATGTGCACTGCCAGTATCCTCAACCTCTGTGCCATCAGCATTG	5.196	0.0359	Dopamine receptor D2
RIGG08531	TCATGAGAATGGCCTCACACTGCTTCACTTCGTGGTGATCCAAGGAAACGTGGGAAAGGTGAAGTTTCTC	23.03	0.0171	0
RIGG08554	GATTCATTTGGTTCCTGGCTTCATTGACTCGGAACAGGCAGACTGGATGTTTGAACAGCTCCTCCAAGAC	0.171	0.00356	AlkB, alkylation repair homolog 3 (E. coli)
RIGG08580	TTGCCCTGCCTAAGATCATCTTAGCTGTCAAGTCAAAGGGGAAGTTTTATCTGGTTATTGAAGAGCTGAG	0.347	0.0202	Transmembrane protein 118
RIGG08589	ATTTGTTTGCAAAGAGGACTATTTGAACTCTCCCAGTTTGAAGGAAGGCAGCCTCAACTCAGGTACGCGC	1.438	0.0389	LIM homeobox 5
RIGG08593	TGTCCTGTACAGACTCGAAGGTGGAACAGATGTTTCAAATTTTGCTGGATCCTCAAGAAAAGGATGTGGA	5.469	0.0434	Similar to Unc-45 homolog A (C. elegans)
RIGG08595	CCACTGTTTCTGCTGCCACTACTACCGAAAGCGTTTCTGCCAGAAAAGTATTGCCAATGTCAATTGCTAG	2.596	0.0489	Protein tyrosine phosphatase, non-receptor type 12
RIGG08619	CTTTGGAGACTACAGGTCCTTCTGCTGGGAGCACCGCCCTCAACAGGCCACTCAGGAAGCTCCAG	5.871	0.0228	Similar to Phf7 protein
RIGG08626	GGTAACAGCTTTGGATGAAGTAGCATGGCTTTTCAACCTCCGAGGCTCTGATGTTGAATACAATCCTGTG	0.433	0.0457	X-prolyl aminopeptidase (aminopeptidase P) 1, soluble
RIGG08634	TCCTCATTGTGTCAGTATTAATTCTAACGGTGGGCCTAGCTGCTACAACAAGAACCCAAAATGTGACTGT	0.331	0.0385	Family with sequence similarity 70, member A
RIGG08647	CGTCTTGAAAGAGCTTGAAAACCTTGTGGAGTCAGTCAAGATGGCTCGACTTTCTGAGTTCCATACAAGT	0.298	0.0231	Hypothetical gene supported by CR391210
RIGG08652	TTGTAAATGCCATTGAGACTTCATTTGCTTCTGGCCTCGGTTGGTTGATCACCTTCTGTGCTGAACGTGG	7.625	0.00819	DnaJ (Hsp40) homolog, subfamily C, member 10
RIGG08664	GTCACAGTTGTGCTTGTGCCAATTCTAATTCCTGGGATAAAGCAGATGAAGAGGACATTAAGCTTGTTAA	1.741	0.04	Family with sequence similarity 73, member A
RIGG08676	CATTTGAAACAATTTCTCCCCTCGCGTGACTTGCAAGTTGTTATGGCAACAATTAAGCAGAAAGTAAGTC	1.702	0.0231	Hypothetical LOC428555
RIGG08677	AACAGCCAGTGGAAATCCCGTTGGTGTCAGATAAAGGATGGTCACCTCCATTTCTACCAGGACAAGAACC	1.757	0.00183	Actin filament associated protein 1-like 2
RIGG08685	CTACCAAGCCTTGCTGGAGATGTGCTTGAAGAATAAACAGCTGTTCACTGATGAGAGTTTTCCTGCTGACAT	3.175	0.0446	0
RIGG08711	AGTGGATCGCCTACATCTGCAGAGAGATTTTAAGGGGCTTGAGTCATCTACACCAGCACAAAGTAATTCA	1.749	0.00798	TRAF2 and NCK interacting kinase
RIGG08734	CAGCACTTCACAGGAGCTAAAGGTACCTCTTCCAGAGATGAAAGGAATTTAGACACAACAGAACCAGTTAA	2.751	0.0165	Protein phosphatase 1, regulatory (inhibitor) subunit 3A (glycogen and sarcoplasmic reticulum binding subunit, skeletal muscle)
RIGG08783	AGTGCATGATGTTCTGGATTTCCATTTGAATAGAGTTAACTTGGAAGAATCAACAGGAACGGACGGTACT	0.235	0.0311	Sec1 family domain containing 1
RIGG08806	CTTTGTCATCTGTTGGATGCCCTTCTACATTGTGCAGCTGGTCAATGTCTTTGTAGAGCAGGATGACGCC	2.409	0.0247	Somatostatin receptor 1
RIGG08835	GGTAGTGCCTTTGAAGTGAAACAGCATCGGTTCTTTAAGGATTTGGACTGGAATGGATTACTTCGGCAGA	0.442	0.00529	Microtubule associated serine/threonine kinase 2
RIGG08867	CAGGAGGTGGACAGTTTGCACAAGGGTTCAGAGGATGATAAGAAAGAGAGCTTCAAACTGCTACTTGAGAA	2.105	0.0138	Family with sequence similarity 82, member A
RIGG08892	TACATCCTAAAGCTGGGCGAAAAGAGCAGAATGAACCAGAACCCAAAGTTCAGCTACGAAAACTGGGGTC	2.35	0.0367	Deiodinase, iodothyronine, type I
RIGG08920	CCATCCACATCTTCGTCATCGTCTGGACGCTGGTGGACATCGACAAGAAGAACCCCTACGTGGTG	2.154	0.0336	0
RIGG08938	TTGCAGAAGAAACTATTTGCCATCAAAGCCAAATTAGACCTGGAGAATGAACCACAGCCTAACCTCTTGG	0.245	0.036	Similar to nesprin-3
RIGG08945	CGACGTACAGAGTTCTGACTCCACTACGGTTTTCCACAGTAGGGAATGTTCAGCTAAACATACAGGTCCT	1.992	0.00381	0
RIGG08947	AAATACGGCCTGCTCTACTACAATGCACTGTTCATGATCCTTCCCACCCTGACCATTGCCTACTTCACTG	33.86	0.0251	Solute carrier family 35 (UDP-glucuronic acid/UDP-N-acetylgalactosamine dual transporter), member D1
RIGG08953	GAGTTCAGAACTACCCAAATTGCAGAAGGATGAGCAGAAAGCACGAAACGCGCTGTTGGCTGATATCCAG	0.159	0.039	Similar to SH3 domain binding protein
RIGG08956	GTTGCAGCAGTATTTGCCCTGTAATTTCTGTAGTGCAGATGACCCAATGAATACTGTTGCTACAGAGAGG	0.329	0.0334	Similar to chromosome 6 open reading frame 70
RIGG08976	CATCTCTCCATCTGCAAAACCATTTGAGAGCGGGCAGTACCTGGACATCTATGGAATTACAAGAGACCAG	3.719	0.0415	neurotractin-L [Gallus gallus]. [Source:RefSeq;Acc:NM_204856]
RIGG08980	TTGAGTACTGTGTTGTTTTCAGGCAGCCTCACACTCACAACTGACCTCCTGTCTCTCTTGACTCATGTGG	0.292	0.0354	Serine/threonine kinase 36, fused homolog (Drosophila)
RIGG08997	TCCTCAAAACGATTGGAAAGGGGAATTTTGCAAAAGTAAAGCTGGCGAGACACATCCTCACAGGCAGAGA	0.0139	0.00759	MAP/microtubule affinity-regulating kinase 3
RIGG09024	ACGCCATCACCACATACAATCCAAACACTCTAGAAGTTACAAATCAGTGGCCTTATGGAGATATCTGTAGTATCT	7.705	0.0045	DnaJ (Hsp40) homolog, subfamily C, member 13
RIGG09056	AACATCTTGCCTGTGGAATCCAGCCTGAAGGAAGCCATTATAGTTGGACAGGTGAACTACCCAAAGGTTG	0.228	0.0418	Megakaryoblastic leukemia (translocation) 1
RIGG09076	CTCGACAACTTCAACATCCTTCCCGAGACCAAAGAGCGCTTCTATGCGTCCGTGATAATTCAGAACCTGC	1.914	0.00456	0
RIGG09122	GCTCCGTGTCGAGTTAGCTCTTCGAGAAGCTGGACTTCATAAAACACTTTATGCAAAAGAGATTTTACCC	1.848	0.0286	Coiled-coil domain containing 148
RIGG09148	CTTGATGGGGAAAAGCAATGAATCAGGAGAGCTTGTGGCCATCAAACGAATGAAAAGGAAGTTCTATTCATG	0.285	0.0418	Male germ cell-associated kinase
RIGG09202	GAGAAGAAACGAATGCTGAAACATTAAGGCAAGAGCTAGAGAAGGAACGACAGAGGAGGCTAGAACTAGA	1.799	0.03	Similar to KIAA0767 protein
RIGG09229	GAAAGGTCTTACACTGTCAATAGCAGCATCTTACATGGCATTGAACCGAGGCTAAAAGATTTCCACCAGC	0.096	0.0458	Similar to MGC80827 protein
RIGG09253	TCCAGCTCCTGTATCCCGTCTCCAGGTTCAGCAATGTCAAATCCCTCCAGCACCTTTGCCGCTTT	0.04	0.0449	Suppressor of cytokine signaling 7
RIGG09275	CAATGTCTATATAAACAAAGAAAAGAGGCTCCAGTTGTCTCGGATGCTGAATCTCACTGACCGACAAGTT	0.373	0.0295	0
RIGG09300	TGGCAGCTATGCATACACAACATCAGAAGTGACATATATTTGGACTTACAATGCTTCAGATTCTGTGCAGGT	0.127	0.0224	Gamma-aminobutyric acid (GABA) A receptor, alpha 2
RIGG09322	AGCGACGGCTGGAAGAAGACAGGTACCATAGGCTAGATGATGACATTGAATTAAGAAGTCGACTACTAAA	2.778	0.0467	Centrosome and spindle pole associated protein 1
RIGG09327	CCGTGATGGCCTTGTCTTTCCAAAACCACAACAGTTGTATGCCACAATACCATATGCTTTTGTATTGCTGA	6.365	0.0134	LAG1 homolog, ceramide synthase 3
RIGG09328	GGTTGGAACCAAACGATACATGGCTCCCGAGGTCCTGGATGAAACCATCAACATGAAGCACTTTGATTCA	14.2	0.0209	Activin A receptor, type IB
RIGG09342	CAATTTTCTGTGGTGTATACGAGCAGCCATATTATTACACGGATGTCCTGACTGTGGGTTGTGCTGTGGG	6.631	0.0489	Chloride channel 1, skeletal muscle (Thomsen disease, autosomal dominant)
RIGG09346	GATTCTGTGTTCCATCATCCTGGACCACTACCAAGGACCATCAATAATAAACTACGATGACGAGAACGGC	5.587	0.0426	0
RIGG09352	ACCTATCTTAGAAGACACATTGTCATCACCTACAGATATTCAGCAGCATTTATGGCAGGTTTCCACAGAC	7.427	0.0174	Regulator of G-protein signalling 7 binding protein
RIGG09375	CCAACTTTCCAGACATCATCCATGTCCAGAAAGGAGCCCTCACCAAAGTAAAGGAGAGTAAGCGGCATGT	6.222	0.0134	Sorting nexin 18
RIGG09376	ACAAAATCCGTTTTCCTTCTTTCTTGAGGACTATCCCCAGTGATTTCCATCAGACAAGAGCAATGGCCCA	8.796	0.0201	0
RIGG09394	TGAGAAAGGAACACCATGCACTTCAACAAGACGTCGTTCCACACCTCGCAACTTAGTAGGCTTGTCAACG	3.411	0.0328	Hypothetical LOC427229
RIGG09400	TTTGACTACCTTTCGGACCCATTATCTGCCTCAACCACTCACGCTTACTAAGAGCTATAAACCTCCCTGG	18.17	0.0415	Hypothetical LOC427239
RIGG09429	AAGGGATGGAGGAAGAGATGGTTTGTGCTGAAGCATAATGGCTATCTACACTATTACAAACACAAGAAGG	3.388	0.0116	Similar to RIKEN cDNA 2610034M16 gene
RIGG09440	GTAACTTCACGGATCTCTACACTGGTGAGCCATGGTTCTGTTACAAGCCACGGAAACTGTCCTGTGCTAG	0.373	0.00244	Family with sequence similarity 55, member C
RIGG09484	ATTCCCAGAGCACTCGTGTCTTACTTCTCGGAGGATCTCGAGCAGATCTCAAGAATAATGCAGGAGATAC	1.676	0.0408	Ankyrin repeat domain 6
RIGG09515	TTCAGAGAGAAAGTGACATTGAACACTCTCCAAGTGGAAATGAAGAAGGTTTACAGCCAGCAACGGACCT	17.47	0.0171	Zinc finger protein, multitype 2
RIGG09528	CTCTAAGACTTTGGAAGTATGAAACTGGGGAAGAGGTATATTGCTGTCATCTAAGCAGTGTCTGTGAGCC	1.959	0.0496	WD repeat domain 4
RIGG09540	GGTTCGTGGTACCAATACTAAAGGAAAGCTATTTACCCCTCTGAATGTAGATGCCATTGAAGAAAGTCCT	0.272	0.0264	Similar to voltage-gated potassium channel
RIGG09588	ATACGTGGTTTAAGAACACCTTTACCCAATGAAATCCTTGGTCCAGTGGAACAGTATCTGGGTGTTCCTT	3.208	0.0098	Neuroligin 4, X-linked
RIGG09611	TATCAATGTACAGGACTTGTTCATAGAAGTGCAAGCATTCTGCATTGAGTTCAGCCGGATCCGAGAAGCT	0.0447	0.00642	Chromosome 2 open reading frame 29
RIGG09618	AATGAGGTGGCAGACGAGTTGGTTGCAGAATTCACTACCCCTGACGATCACATTTCACCAAATGAATCAC	2.207	0.0447	Transcription factor Dp-1
RIGG09619	AAGAGATAAAGCTGGGGTCACTAGAGCGAGAATGCATAGAAGAAAAGTGTTCATTTGAGGAAGCAAGAGAG	1.889	0.0112	Coagulation factor VII (serum prothrombin conversion accelerator)
RIGG09635	TGCTGCAGTTCAGATTTTGGATTCATTTCCTATGATGTCAGTCCAGCATGTTATTGACCGGCTTTACCCT	0.0693	0.0283	Hypothetical LOC428066
RIGG09653	GATTGTTGCTGTAAATGGACTATCAACGGTTGGAATGAGCCATTCTGCACTTGTTCCCATGCTGAAGGAG	0.045	0.0259	Ligand of numb-protein X 2
RIGG09655	GATAGAGTGTGAAGGACCAAACCGTCATCTCTATGACTTCACTGGAACCTTACGCTTAGATGGTCAAAGC	2.999	0.00097	ATPase, aminophospholipid transporter-like, class I, type 8A, member 2
RIGG09659	GGAAGCAAAACTATCGAGTTCAACAATGGCCAGAGAGAACTACACACATCAGAGTTTAAGAGACGGGAGTATC	0.00256	0.00597	Centromere protein J
RIGG09664	CTGCTGATGCGGAAATTAATTGCAGAAAAGCTGTGCATACCTTGGAATGAAATACACTTGCAAAGGACGT	4.348	0.0346	Aminoadipate-semialdehyde dehydrogenase-phosphopantetheinyl transferase
RIGG09666	ATCATTAACTTGCTCCGGGGTCTTGGTGGCAATCTTAACATGAGTTCACGACTAGAATTTGCAAAGCAGG	2.321	0.0277	Dynein, cytoplasmic 2, heavy chain 1
RIGG09678	TAACAAAGGGCAGGTTCGCTTTGATGAACAGGAAAGTTTTAGATGTATTCGGTACTGAAGCATCCAGGAAC	1.748	0.00865	Transmembrane protein 135
RIGG09683	AGAGAAGTTTGAAGAGGACATGTTCACCTTCCGTGTATGTGATGTGGCTCTGAAACATGCTCCTGAGTTC	1.963	0.038	Rho guanine nucleotide exchange factor (GEF) 19
RIGG09684	GGTGCACTACTTCGACCCTCTCCGCAACGAGTACTTCTTCGACCGCAACCGACCCAGCTTCGACG	0.407	0.0281	0
RIGG09699	TGCCCCATAGCAAACTTCTGCTTCTACTCCAGTATCTACCTTAGCACTCTCTTTATGGCTGCCCTCAGTG	24.29	0.0178	Similar to Ffar2 protein
RIGG09704	GCATGGGCTATGGGCATGGGAGTCAACTTCCTAGCTTCCAATACGCATAACACCATCATGTCTATGACAG	0.0221	0.0317	Vanin 1
RIGG09705	CCTCAGAAATGATTTTAAAGCTATGGGGTCTTTGCTTATGCAGGAGCAAACAGACAGAATCCGGAACATT	4.869	0.0291	Hypothetical LOC427084
RIGG09713	ACATGATGATAAAAGGTGTCCTGCATCCTACATTATGCACAGCACAGATAAGGGGTCCAGGAATTTCAGT	2.501	0.049	Similar to metalloprotease-disintegrin
RIGG09721	CTTGCATCTGGATGACTTCTTGTTGGACCACAGACGTGCTCTTGGATGTGAATATTGCAGCCCTCAATGG	2.216	0.037	Hypothetical gene supported by CR352862
RIGG09722	TTGCTGGTCTTCCCCTGCTTCATGGCCTACAAGATCGCACGCTTCTTCCACCTGGACTTCTGGCT	30.78	0.00516	0
RIGG09723	GGCCGATACCGTGGTCACCTGGCTGGGCTACTTCTGCTTTACCTCCAACCCCTTCTTCTACAGGT	107.3	0.017	0
RIGG09729	GCATATACAGGTCGCCTTGAATTAAAAGAAGATAACATTGAGTGCCTGTTGTCTACAGCTTGCCTTCTTCAG	7.693	0.0279	Kelch-like 5 (Drosophila)
RIGG09747	TATGCCTATCTTCGTGACAGTCTCTCTCATCTGGTCCCTCCACTAAGATTGCCAGGTAGGAAGCTGGTCT	20.84	0.0357	Integrator complex subunit 4
RIGG09749	TGAAAATGGAAACTGTGACAAAGCTGTAGATCTGCTGTACCCGATCCGTTACCAACTAATCCACCTAGGT	3.123	0.0437	0
RIGG09752	CATCGCCATCGTGGTTGGTGTTGGATTCATCATTTACAGACGCCATGCAGGGAAGAAGGGGAAGG	10.48	0.0422	Class I histocompatibility antigen
RIGG09753	TATAAAGAAGCATCTTTCTTTGGAAACAGTTAACTTCAAGCATCCTCAAACGCATGAGACAGCACTGCAC	3.766	0.0437	Tankyrase, TRF1-interacting ankyrin-related ADP-ribose polymerase 2
RIGG09765	TGCAGCAATGTGACAGCCCCTATGTTGTCAAGTACTATGGCAGCTATTTTAAGAACACTGATCTATGGATT	0.187	0.027	Similar to Serine/threonine kinase 3 (STE20 homolog, yeast)
RIGG09770	GCAGTGTAGCTTCTGTTTGTTTGTTTCTCAGAAGAAGCCATTCATATTCTTTGCCTGCTGTCTTTTCTCC	32.69	0.0289	0
RIGG09776	GCAACGCCGAGATTCTGGAGAACCGAATGAATGAAGTGGACACGTACTGCCGGCACAACTACGGG	4.06	0.0169	Haplotype BC7 MHC class II B-L beta (B-L beta)
RIGG09800	TGGAGACCTGTGGGATCCTCTGTGGTAAGCTGATGAGGAATGAGTTCACCATAACCCACGTCATC	3.557	0.032	Similar to AMSH
RIGG09815	GATGAAAACATCACCCAAATGCTTAAGAGAGCTCATGACTGCAGGAAGATGGCTGAGAACGCAGCAAAAG	0.337	0.0384	Mutated in colorectal cancers
RIGG09832	GATGTCTTCCCATCTCAAAGGAAGTAAATCGCAAGAAGGAAAGTGAAGTGGAAGGAGCATGCTGG	3.322	0.0116	Chromosome 5 open reading frame 13
RIGG09841	AGGAGAGCAGCGAGCCCCTCTGCGAAGACGATTTTGAGATGTTTTATGAAATCTGGGAGAAGTTTGACCC	2.809	0.0391	Similar to voltage-gated sodium channel type IV alpha subunit
RIGG09882	ATCCTCCCCGCTCAAAGATGAAAAGGCTGTGGTGGAGGAGAGCATCACTGTCACAAAGGTAACAAAAGTC	11.15	0.0439	Neurofilament, medium polypeptide 150kDa
RIGG09883	CTGGCAGACAAAGATGGGGAGATCTACTGCAAAGGTTGCTACGCCAAGAACTTCGGGCCCAAAGG	0.324	0.00322	Cysteine and glycine-rich protein 1
RIGG09914	ACAAAGAAGCATTTCTGCAGTGATCCACTCCCTGTATGCAAACTTTTACCTCAAGGATGCATGCACCCTC	4.868	0.0217	0
RIGG09920	TGTGTGGGATGTCGAAGGCAGAAAGTATTTTGACTTCCTAAGTGCTTACAGTGCTGTTAATCAAGGCCAC	2.669	0.0448	Ornithine aminotransferase
RIGG09980	TAAGAAGGACGATAACAATGAATCGGATGTGGTGGAGGATCTGAACGAAATCTACCAGATGGGAACGTTT	3.802	0.0229	Lon peptidase 1, mitochondrial
RIGG09986	AGCTGCTGTGAGAACACGCATGCGGCCAAGGAAAGGCTTCAGGAGAGAGCCAAAGGGAGAGGGAG	0.205	0.0401	Hypothetical LOC419812
RIGG09994	AAGTACGAGGTCTCCCACGACTTCGCCATCAACTTTAATCCTGACAACGACGAGTGCGAGGGCAT	2.082	0.0469	Similar to Copine VII
RIGG10001	TCTTTTCGGAAGTCACGGATGTCAAGGGCACAAAGCTTTCCTGATAATAGACAGGAGTTCTCAGACCGTG	2.015	0.0278	Mitogen-activated protein kinase kinase kinase 3
RIGG10005	CGCAGTCGCTCCAGGTCAAATGAGAGGAACAGAGCTCCTTTGTATTATGATATACAATTTTATAGCTTGTAGGGT	3.552	0.00846	Splicing factor, arginine/serine-rich 3
RIGG10040	CAGAGTGAACGATTGCAGTCTGACCTGATTGTGTGTATAGTCATTGGTGTACTCTATTTTGCAATTCACGT	0.0457	2.21e-05	Pecanex homolog (Drosophila)
RIGG10054	GACTGGCTGCAGAAACACAACCCCGAGGAGGATGAATATGAGAAGGCTGTGGAGAACTTCATCTACTCCT	2.519	0.0451	Phosphoinositide-3-kinase, class 2, beta polypeptide
RIGG10066	GCCTGCCGCGTCCACCTCTTTGATATCATCACACAGTACCGTGCCATCTTCTCTGATGAGGAGCC	0.476	0.0446	Component of oligomeric golgi complex 8
RIGG10075	TCACCTACCTGATCACCGTCATTGTCCTCGTCTATGACATCCTGATGGGCTTCCCAGTACTGGTG	7.039	0.029	0
RIGG10098	GAAATCATCATGGGCTACAAAATCATGGATGCCACCAACATTCTGGTGTCTCCCCTGGTGTACCTGTACC	103.2	0.0171	Signal transducer and activator of transcription 3 (acute-phase response factor)
RIGG10099	GCCAAGTAATTACCTGGACTACGACCAAGATCACAACACTTTTCTTCATTTTGTTGCATGTGAAGTGGTTCC	5.673	0.028	0
RIGG10105	CCTCCTCTCTCAGGTCGTCCCCTCTCTCTTCATGGGGTCCATCGTCCAGTTTACGCAGTCGGTGA	59.81	0.0291	Solute carrier family 45, member 3
RIGG10114	CTCCCATAGGTAACCCCGTTAGCACTAATATCTCCTCCCCTTCTGAGCCCAAAGAGGTAAACCGGAAGAA	0.292	0.0014	Zinc finger homeobox 3
RIGG10123	CTGGCAGATGTTTGGCCCCTTTGGTGCGGTTACCAATGTGAAAGTTATTCGGGATTTCAACACCAACAAG	6.86	0.00896	RNA-binding protein HuA [Gallus gallus]. [Source:RefSeq;Acc:NM_204833]
RIGG10127	TTCAGATCGAGAACCTGACAAGACTGAAAGCAAATCAATCTGAAATTCTTAATCTCCACTCGGATGGGCA	4.785	0.025	Similar to cytidine deaminase
RIGG10137	CCAAGTCCAGAGAAAGATAGGCCACAATCTTCCACTCCTTTGTCATTATGAGGAAGAGAGGCAGCAGCTC	0.268	0.00967	Similar to sperm tail associated protein
RIGG10144	GGCATCGTCTCAGGGAAGTATGATGGTGGCATTCCTCCGTACTCAAGAGCATCACTGAAGGGGTA	0.341	0.0123	Potassium voltage-gated channel, shaker-related subfamily, beta member 2
RIGG10152	AGGTTGTCTACCCCTACAACTACACCTGTGGCTCACAGCACAATGCCTACATCCACAGCTTTGAC	10.56	0.0269	Similar to Toll-like receptor 21
RIGG10159	TGTCTTTGACAACATGATGGCCCAAGACCTGGTGGAAATGCCCATCTTCTCTGTCTATATGAGCGCGAAC	10	0.0318	Cathepsin E
RIGG10177	GCAGCGCACAGCAACCTGGAAGATGCAATGAAGTATTGGTGCCAGTACCGGGTTTTGGAGCCACC	0.23	0.00356	0
RIGG10192	TCAAATCAGTGGACAGATGGCCTCAGCAGAAAGGACAGGATGGTGACACCGCAATAGCAGGAGAG	0.425	0.0198	0
RIGG10232	CAGTGATGTACTGAAGCGTTTCACCATCCGGATGTTCAGCCTCATCATTTTCCGCGCCCAGGTGT	0.51	0.0342	Hypothetical LOC428280
RIGG10233	GTGTGATGTGTCTGGGAAAAGCTTTAAGAGGTGTTCCAGTGACGTTAACGGTCAGCGCATACATCCTGGG	2.235	0.00387	0
RIGG10274	ATTGATCCACAACACCCATCCATGTACTTTATCCTGACGGTGGCTGAGGTATGTGGTTATCGGATGCGTC	2.808	0.0225	L(3)mbt-like (Drosophila)
RIGG10324	CCCAACGTGCTGAAGTTCATCGGAGTGCTTTACAAGGAGAAGCGGCTCAACTTCATCACTGAGTACATAA	2.129	0.0425	LIM domain kinase 1
RIGG10332	GTCCCTAAGGCACGTGGACTTCACTTGAGAATATCTTTATGCTCTCTCAGTAACTTGGCATTTCGTAGTG	2.693	0.0487	0
RIGG10345	AGGCTAAAACGAATCATTTCTGAGAACTCTGTGTATGAGAAGAGACCTGAATATCGGATGTGTTGGTACGTC	2.217	0.035	Chromatin assembly factor 1, subunit A (p150)
RIGG10349	CAAAATAGACTTGAAGGCAAAACTTGAAAGAAGTCGTCAGAGTGCAAGAGAGTGTAGAGCCAGGAAGAAG	2.501	0.0435	CAMP responsive element binding protein-like 2
RIGG10357	ATCAACATCACCTGCTCACACCCCAACGTACAGCCCGGAGATTACATCCATTGGTACCGTCAGCT	8.999	0.00352	0
RIGG10399	CTCGTTGCCATGACAATCGAAGGCTTCGTTGGCTTCTTCATCACCATCATGTGCCAGTACAACTTCTTCC	3.237	0.00165	Similar to ATP-binding cassette, sub-family A (ABC1), member 2
RIGG10430	GAGAGTGATGGTCTTAAAATGAAAAGGTGCTGTGAGGGTGTTGGGCTGCCATGCCTGTTTAAGGGTGTTG	2.39	0.0335	putative phosphatase [Gallus gallus]. [Source:RefSeq;Acc:NM_204845]
RIGG10451	ATACTACGACTTCTATGAAGGGGTGTGCAAAGAGAGACTTTATCTCCAAGGTCAGACAATGCAGGATCCT	3.613	0.0194	Ubiquitin-conjugating enzyme E2Z (putative)
RIGG10457	CTCGTTTCAGTGCCTTCGTACAGAAAATTGTCCAGAACCATTACAGCACCTTTGATAAGGAGCACATTCG	4.355	0.0489	Cytochrome P450 1A4
RIGG10460	AAATCGAAGAGATTTGCTGAATCCATCGTTTAAAGGCTTACCAGCTGACTTCCATGCACCAGAGATGAAA	0.347	0.0381	Retinoblastoma-like 1 (p107)
RIGG10466	ACGCACAAGTCAAGAGATACGATCACAATAAGAACGAGAAGATCCTTCCGATCAGTCTGGAGCCATCGTC	0.302	0.018	RNA binding motif protein 18
RIGG10480	TACTGGAACATTACGCCCGTTCTGAAGACCTGCTAACCATGCTACTTCGGGTGTCAGACATCGTATCCAC	0.074	0.0344	Caspase 9, apoptosis-related cysteine peptidase
RIGG10484	TTGTCATAACTTGAAGAGCTCCACACATTCCTGCTTACGTTTATGCTCCCCTACTCCCTGCTTACTGGAA	0.182	0.00829	Transcribed locus
RIGG10489	ACGGCTCAGAAGGAAGAGAAGATTGCTTTTGGAGTCTGAGGATGATGAGGAAAATGCGTATGAGGATGAG	2.843	0.0306	0
RIGG10499	AGCTGTTATGAAGACGATAAGATTCCTGTTCTAAAGCATAGTTCTCTCCCAAGGTGGTTATTCCTGTCAGT	12.41	0.0128	0
RIGG10507	TTGAAGCTCATTCTGGAGTCTTTGGCTTATGTGGGAGAGGTATGCATTCGGAGGTGGCTGATCAGATTGC	1.651	0.0346	Hypermethylated in cancer 2
RIGG10508	TGCCCCTCGATTTAAAGACTTCCAAAGGATGTACAAAGAAGCAAAAGACAAAGGGCTAAATCCATGTGAA	0.373	0.0271	Meteorin, glial cell differentiation regulator-like
RIGG10533	CAGCCGCACACTACATTGACTACTACCTCTATGCATCTATTGGTGAGAATGACCTTCACAACGGCTGGCC	1.597	0.0213	Cyclin J-like
RIGG10543	GTCTGTCAAGATCAAGAAGAACAAGGACAATGTGAAATTCAAGGTGCGCTGCAGCCGGTACCTGTACACC	3.827	0.0319	Ribosomal protein L38
RIGG10566	GGAACCATCCGTTTCCAGTGAAATTACTTCACCTTTGTAAAGAAGAGATCAAAAGATCCAAAGACGTCCGG	2.06	0.0392	0
RIGG10610	GTTCCCTGAGGTCTACGTGCCAACTGTGTTTGAGAACTACATCGCCGACATTGAGGTAAATGGGAAGCAG	1.871	0.0317	Ras homolog gene family, member C
RIGG10714	AGTCATTGCTGCATGAGTCATTAGTGAGCATGTCTGAGAAACTGGCTGAAATGCAGGAAGAAATGGTGCA	4.264	0.0106	Coiled-coil domain containing 5 (spindle associated)
RIGG10729	GCCAGCTCTTCTCTACCCAGCAGACATACAATTGAAATGATGATCATCTCACTAGCAAGATCAGATGGTA	1.995	0.0406	0
RIGG10756	CTAAATGACTACGTATTCTCCTTTGACAAGATGCTGGATGACCGAGGAAATACAGCTGCTTATTTGCTGT	0.135	0.0485	Arginyl-tRNA synthetase
RIGG10780	CTCCAGGACCAAATCAAGATGGCAAATGCTAACTACTCAACCAGTCCCACCAGTAATATCTCTTTCCTGG	6.799	0.0175	Hypothetical LOC419425
RIGG10782	TTCACAAAATGGTTTCTTCTACGAAGCAGAAGAGGCTCAGCCAGAGATCAAGTTTCTGTGCTGCACCTGC	2.001	0.0201	0
RIGG10804	GAGAGACCTATTACCATTTCAAAGAAGGCGAACAGCTGCTCTACCAGATTCCCAACAACAGCATCCTCAC	4.039	0.00853	Tubulin tyrosine ligase-like family, member 10
RIGG10826	AACTCTGAACACCTAACACAGGAGAGGTGCCAAGCTTCAGAAGACGAGGTCATGGAGGAGGTACA	6.713	0.0275	Finished cDNA, clone ChEST878g10
RIGG10847	CGTTCCCTAATCATAAGTGGTGAGCAGTCAAAGGAAGTCTTTATCTACCACTTCAGAGGATGACAGGTGCAAGGA	2.448	0.0159	0
RIGG10865	AAGCTCCTACTTTCTCTGCCTGTTAAAGAAGGTGAGAGAACTGCATCCACTGTTGGAAAAGCACCGGGTG	0.464	0.0201	0
RIGG10889	CGAGCAGAAGAATCTCTTCCTTGTTATATTCCAGCGCTTCATTATGTTGTTAACTGAGCACTTAGTGCGCT	0.407	0.00916	Nuclear cap binding protein subunit 1, 80kDa
RIGG10897	CAGCAGCTGCAATGAGCCCTGTGTCAGGCAGTGCCAGAACTCCACCATCGTCATTGAGCCCTCTC	5.917	0.00268	0
RIGG10905	GGTGCAAAACCAGGAGTGAAGAAAGACTCCAAAATCACCTCTCATTTCATGAGGATACCTAAAATGGAAGAGA	2.324	0.0466	Poly (ADP-ribose) glycohydrolase
RIGG10924	AGAAATGTCCTTTACTTCATTTTGGAGACCTATGTGCCATCTACTCTGCTTGTTATGTTGTCCTGGGTTT	1.962	0.0355	Gamma-aminobutyric acid (GABA) A receptor, pi
RIGG10982	AACCAAGTAGGACAGCATTTTACTTTTGTGCTCACCGACATTGAAAGTAAGCAACGGTTTGGATTTTGCCG	0.359	0.0104	DENN/MADD domain containing 1B
RIGG10987	GCACAGCTGAATCTCAAGATCTCAAGCAAAGACAGCAGGAGTCTGAGCATTTAAATATGCCTTCGCCATG	2.193	0.00117	Hypothetical LOC416797
RIGG11043	CAAGGTTTTCCAAGGCTGTGGAAATCCCAAAATCAGCACGAAAGGCTCCAGCAGTGAGGATAAGAAGAGG	0.407	0.0327	Glypican 1
RIGG11044	TGGATCCAGGAGTGACAAAGGAGAGCAGATATTCAAGGTCAAGTCAGGTAGAGAGAAAATGGCGGTGCTG	2.211	0.00881	Finished cDNA, clone ChEST690o9
RIGG11052	TCGTCTTTGGCATAGTCGTAGTGGGCATGCTTTGTGCAGCGTTCTACTTCAAAACAAAGAAACAAACAAAG	0.516	0.0436	Neuregulin 3
RIGG11086	CAGTGGAAGAGCAAGTGGAATGGGAGTAATTGGACAAGATGGTTTTCTCTTTAAAGTTTCCTTAGGTCTGA	2.113	0.0138	0
RIGG11143	GACTTAGCTTTATGGACTGCATCTTAGAAATAAGGGTAAACTTTGGTTCTGGGAACAACCAGTGCTTTGGA	2.039	0.0224	Collagen, type III, alpha 1
RIGG11145	TTCCTTACCAACCTGTTTGCCACTGACCAAAGCTGAAGAGCGACTTCTGAAGAAAGTGCGTCGGAAGATC	2.179	0.0131	CAMP responsive element binding protein 3
RIGG11153	CATCATCTCAGTCATCGTCGTCATCTTTGTCCTCCTGGCCATCTTCATCATCGTTGTGGTGCACTATGGC	2.568	0.0491	0
RIGG11156	TGCTCCAAAAGAGGTGAACTTGGACTTTAAAACCAAAGAAGTTACAAGTCAGAATATCGAACAGCCCGTC	0.135	0.0439	Regulator of G-protein signalling 18
RIGG11177	TGTCCTGGTTGGCGATGGTGGCACTGGTAAAACAACATTTGTAAAACGTCATTTGACTGGTGAATTTGAGA	4.255	0.00067	Transcribed locus, strongly similar to NP_001128547.1 ran GTP-binding protein [Xenopus laevis]
RIGG11179	GCAGAGGATGCAACAGCTACAGGGGCACATGGAGAGGCTGAAGGAGGTGAACCAGCAGCTCTCGG	3.154	0.0261	0
RIGG11188	ATTGTAGGAGTGAGAGGATCTGTAGGTCGGATAACTTCTCAGGGATGTCAGACCATCTGTAGATGAATGGT	0.331	0.0241	Calcitonin gene-related peptide-receptor component protein
RIGG11205	TTCTTGCGCACATATGCAGGTGTAGTGAATAGCCAACTTAGCCAGCTGCCTCAACACTCAATTGATCAGG	0.514	0.0487	Catenin, beta interacting protein 1
RIGG11217	AGGATTTAGGAATGGAGTCGACCTCTCTAGATGATGTCCTCTACAGATACGCCAGCTTTCGGAACCTGGT	0.319	0.024	Similar to CDNA sequence BC046404
RIGG11218	GACAGAGGACTCTGGTCAACTGACTGTTACACGGAATAAAATTATGACAGCACAGTATGAATGCTACCAGA	3.1	0.0484	Calcitonin receptor-like
RIGG11246	AAACTCTGCAAGTTCTACAATAAACGTTTTGGGAGAACTCTCGACTCAAGACAACACAGGGGTTACTATC	0.291	0.00937	Zinc finger protein 804A
RIGG11265	CAACAGAGACTCCGAACCCCTCTCTTTGGAAGTGCTTGAGCAAATTGGCCTTAATGCTACCAACACCTTC	0.185	0.0418	Lipase, endothelial
RIGG11280	AGTACTGGATCAATCAAGGAACCCAGTGTCCACAGGTCTTTGTCTCCACTAATTTTCACAGCTTAATGCA	0.11	0.035	0
RIGG11315	CAAATGGATGTTGCTTTGTTGGACAGATTGATTAAAGATGATGTTGAGTGCGGAAAACTGCCTTTGTTGC	1.95	0.015	Pyridoxal-dependent decarboxylase domain containing 1
RIGG11332	CAAATATGCAGATGGGAAAGTGCTTGACATGAGAGGACCACTGTGCTGCCAGCTGAAAGAACTTGACGTC	1.816	0.0154	Phosphofurin acidic cluster sorting protein 2
RIGG11356	ACAGTAACAAGGATTTAGGAATATGGTTGAAAGGCAAAGACCTCTCCGAACCGGTTACCAGAGTGGAAGA	0.167	0.0287	LEM domain containing 2
RIGG11373	TCTGTTGTGTGATGGAACTCTCTTGTTGTTTTAAGCTCTTTGTTCATTGACTTCAGGGGATTCCGAAGGT	0.413	0.0259	Acetoacetyl-CoA synthetase
RIGG11401	CTAATCACGGGGATGAAGAGACAACAAGAATTACATACTTCACGTTTATTGGAACTCCAGTCCAAGCAACA	1.962	0.0231	Thioredoxin-like 1
RIGG11415	CTTGTGAAAATGTGTCAGGAAACGTTCCCAGTACACATCAGTAAGAAAGTACAGGCAGCTGGAAACCCCA	2.096	0.00807	Cyclin N-terminal domain containing 1
RIGG11444	CAACAAGATGGACATGTTCGTCACTGTCTCGGTGGACAAGTACTCCTTCCCATCAGGCCATGCCA	1.868	0.0275	Similar to phosphatidic acid phosphatase type 2 domain containing 2
RIGG11457	CTCGATGTGGCCTCTTGTTTGGCTCGTGGCGTGACCGTGATGAAGAAATGTTTCTGTGCGCCTGG	2.995	0.0384	0
RIGG11473	TGTCTCTCAGCAGCCGTTATTTAGAAGAACTGAGCCAGAGGTACCGAAAGCAAATGGAAGAAATGCAGAA	1.853	0.00397	Similar to chromosome 1 open reading frame 9
RIGG11482	GAGGGTTCGAACTCTCACTGGGAACATCTACTACACGAGATCAGGTGCCAAGATTATTGGGAAAGTCCAT	0.0784	0.044	Similar to Uncharacterized protein C20orf129
RIGG11484	CTAAAGTCTATATGTACTATTTTGATAATCCTGGTGGCATGATTCCATCGTGGCTGGTCAACTGGGCTGC	0.0355	0.0132	Phosphatidylcholine transfer protein
RIGG11491	AACAACATTTCTGAGTGAAGAGGGCAAATCCTGGGCAATGAGCATGCAGTCTGTAGGACATGAGGATGTG	2.598	0.00165	0
RIGG11508	GAACTGAAGAGGAACACATCTAATGATGCCCTGAAGTTTAGTCTGAGTATCTCCAAATGGAGCATAGCTG	0.00529	0.00422	0
RIGG11526	ACCTGAACGGGGTTTACTACCGCAAAGGAGAACACACCAAGAACATGGATGGTATCACCTGGTATGGATG	0.0729	0.0199	0
RIGG11538	TCCCTCTTCGAGTCCTTTAATGCCTCCATCTCAGTCACGAGTTTTCAGGAGCTCTCAGCATGTGTCTTCA	20.65	0.00787	MAX-like protein X
RIGG11581	AAGAATCCCAGGACAAGAGAGCTGAGTAATAACATAACAAGGTATTGCAAGAACCAGAAGAGGCTTGGAT	3.131	0.0267	Cytokine receptor-like factor 3
RIGG11582	AGGCGATCTACCAGGCCATTCAGGAGGGAATCAACAAAGTCAACATGAATGCCACTAATAGAGTTCATTGCATTC	0.186	0.0387	Acyl-CoA synthetase bubblegum family member 1
RIGG11605	TGCTCTCTTTCAAAATCATAGGCTTGGAAGAAATCCCAGGTGACTCAGTCTCCACTTAAATGGAAAAGTGG	1.851	0.0405	Finished cDNA, clone ChEST307a15
RIGG11625	GGAGAGCAAACTTTGACTCTGTCCAGCTTTACCCAAGGAGATTTCATCACATGTGTTTTAGATATGGAAGC	0.129	0.0392	Hect (homologous to the E6-AP (UBE3A) carboxyl terminus) domain and RCC1 (CHC1)-like domain (RLD) 1
RIGG11652	TGATGTGGAAATTGTGGAGGATGGGTCATCTGATTTGGTCATCCAGCAAGTTGATGACAGTGAGGATGAA	2.694	0.0169	Zinc finger and BTB domain containing 8
RIGG11656	TCTTGTGTGAAATCAAAGAGAAAACAGTGCTGAGCATCCGGGGAGCGCAGGAAGAGGAGCCCACG	0.0194	0.03	Pre-B-cell leukemia homeobox 1
RIGG11684	GTCTGGAGGAATGTCTAATGAGCTCAACAACATAATTTCCCGAACCACTGATGGGGTCTATGAAGGGGTG	1.795	0.0116	ATP citrate lyase
RIGG11690	CCATTCCAGTTTGTGAGTTCAGATCCATATATTACAACATCAGCAGGATAGATCCACAGACCAATTCCAGC	2.316	0.04	Protein tyrosine phosphatase, receptor type, T
RIGG11698	AAGAACGGAAGATGTGAAGAGGATATAACAAAGGAACATTGCCGTGAGTTCCAGAAAGTCTCTCCCATCT	0.406	0.00832	Ovoinhibitor precursor. [Source:SWISSPROT;Acc:P10184]
RIGG11703	TATACCCAGGGAGGTGAAAGTGCTTTACATTGACCGAATGCAATTCAAAATAAGATCAATTGGGTGGGGA	2.202	0.0341	Zinc finger and BTB domain containing 8 opposite strand
RIGG11716	GGAGAAAATCCTTTTGCAACTGTGAAACTCAGACCAACAGTAACAAACGACAGATCAGCACCCATTATTC	0.572	0.0401	BAI1-associated protein 2-like 1
RIGG11738	GCACGTAGGGGAATAAGGGTCTCGCTTTATTGAATCATCAAATCCCAGGAACGAAGCTCTTAATTAATTATGGG	2.093	0.0237	0
RIGG11756	TACACACAGGTAGAGCCGGGTGAACACCATTTCTCATCTATGTATTCCAAGAGCATCAGTGGAGCCCATC	4.116	0.0117	0
RIGG11772	CTACCGACAAGACAGACAGATGGAGTTCTTTCAGTTCAAAGGAAATTTGTTTGACAAGAATCAGAAGGGC	0.658	0.0239	0
RIGG11872	CCTTCAAGGTCCACAAGTTTTCCCTATAACCCGAGTTCCAATTTCTGAGTTCTGTCAAATTTAGAGGAAGG	0.363	0.0189	Nucleoporin 214kDa
RIGG11880	TTAAAACATGGCTGGAATGAATTTTCAGTAGATGCCACAGAGCCTATATGGAAGAAATACCTGGACCAGT	2.888	0.0411	0
RIGG11908	GGTGGAGACAGTACAAAATCATCAACGAATGCTTGAAATAGCAAGACAGCTTCGCTTAGAAAAGGAGAGAG	0.124	0.023	0
RIGG11910	AAGATGACTGCTGATGACTTCCGAATGAATGAAAGGTATGAGAACGAACTGGTTATCCGTCAGAGCGTGG	5.895	0.0365	0
RIGG11994	GTATTTGACTTTGCTCTGCATGACATTAAGGAAGACGATGTCCTCATCATGGCAACTGATGGCCTTTGGG	0.359	0.0101	Protein phosphatase 1M (PP2C domain containing)
RIGG12005	CACAGAACGTCTGGCAGTGGATGCTGGAGAGCGAGAGACAAAATAAGCACAAGCCCCATAGATACTACTT	3.644	0.0268	Axin 2
RIGG12012	GTGCACCAGAGATACCCACAGGCTTGTACACCCTTCCATTGCTCATGTCAATAACAAATCTTGCAAGGGA	0.238	0.0141	Finished cDNA, clone ChEST37n24
RIGG12022	GACTTCCTCCAGTCCTCACATCAGTTGGAACGTTGATAAGTGTCTTGTCTACTTTGTGCAGGCTTTTACTT	0.41	0.0196	G protein-coupled receptor 107
RIGG12095	GAGGAGACCGAGCAGTTCAAAGGAATATTAGGTCATGTTGGAGCAGAGATAGAACATTTGGAGGAGTCCA	1.942	0.00917	Hypothetical LOC424423
RIGG12105	TCCTCCAACACTGAACCCTATTATCTACAGCATGAGGAACAAGGAGATCAAGCATGCCCTCAGCAAATTG	5.666	0.0418	Similar to olfactory receptor, family 5, subfamily U member 1
RIGG12115	AGTTGGAGAAAACCACGTGGTGAAGGTGGCTGACTTCGGCTTAAGTAGGCTGATGACTGGAGATACCTAC	4.185	0.00477	V-abl Abelson murine leukemia viral oncogene homolog 2 (arg, Abelson-related gene)
RIGG12118	CATACAGCAAGTTCATCTGGGCTACAGTTGGGGAGAAAGTGTTGCATGTGATTCATCACCTCACAGTATG	2.193	0.00715	0
RIGG12130	AGCTTGCCCTTATATATGGAACTCCCCGTGCAGCAACTGTCAAAGCGAAGACAAATGTGAAGTTATGGGG	1.97	0.0177	Protein kinase, cAMP-dependent, regulatory, type I, alpha (tissue specific extinguisher 1)
RIGG12141	GCTGTAGTGCTCATGAAATGTGGAGTTTGGAAGCACAGTTAGCAAAGGCCTGATTAAATGCATGTTGAAT	1.735	0.0425	Dehydrogenase/reductase (SDR family) member 3
RIGG12153	CGCTGTTCTGCAGTACAAAGAAATGAGAGTTGTATTGTCCATGGGACTTGTGTGTTTTAAAATGCCAGAAG	2.65	0.0141	RCAN family member 3
RIGG12225	ATTTGCTAAACTAAATCTGCAATTGCAAGGTGGCTCTTTCACTCTGTTGCATAAGGAGAAGAAAGTGGCG	1.704	0.0186	Vacuolar protein sorting 13 homolog D (S. cerevisiae)
RIGG12271	GCAGGTTGTATATAAACTTTCTCCTGAATCTTGTTGCCTGATACATTAAGATGAAGCGGGTTTAACAGCTGCTCT	0.459	0.0227	Phosphatidylinositol glycan anchor biosynthesis, class L
RIGG12284	TGAGCATGCATACTAAACCCTGGGTCAGAGCAAGAGCAAGAAAAGAATACTGGGAGAATCTGAAGCCTGC	0.0359	0.0177	Betaine-homocysteine methyltransferase
RIGG12304	GCCTCGGTTGGTCTTCACGGATGTCCAGCGTCGAACTCTACATGCAATATTCAAGGAAAATAAGCGTCCA	1.927	0.012	0
RIGG12316	CAGCAGCGAAATGAGGTGTCCTTTGTTATTCACAACCTTCCTGTTCTTGCTAAGATGGCTGCTGTCAGTA	0.311	0.00591	0
RIGG12328	CTGCAACTACCAGCCCCGGGCCCACATAAGGACAGTGCTCTTCGATCACGACATCTACCCAGTGG	0.00605	7.79e-05	Solute carrier family 29 (nucleoside transporters), member 3
RIGG12331	TCTGTGGATTACCAACAACAGCCTCATCCATTTAGAAATTACCCAATTATTCTTGGCATCTCCAACACCT	3.946	0.0177	0
RIGG12355	AGCATCTTCATCCTGACCATCATGAGCACTGAACGCTATCTGGCTGTCGCCCGCCCTCTGGCCAC	53.85	0.0114	Hypothetical LOC427661
RIGG12364	GAACAAACGTGAACATTTGAGAAACACGGTGAGTCACCTGAATGTCAATGATACAAGGCTCACAAAGCTTT	0.359	0.00441	Coiled-coil domain containing 32
RIGG12384	AAGGGACCCAGTTCCAGGTCTTTGTGGATGAGGGTAGTTCTGCACCACATCAGGAGCCAGGAAGG	2.998	0.0282	Glycerophosphodiester phosphodiesterase domain containing 2
RIGG12433	CATTTATCAACACGACGTTTCCCTTGCAGCGAGATGGGTTTCTGTTAGCAGTGAGATCCCTCTGCAGCTC	5.954	0.031	Finished cDNA, clone ChEST517a15
RIGG12472	GTTCTGACACGGGATAAGACGGTGGTTTCTGCTGACCTGCTCATCGATGACAGACCTGATATAACTGGGG	12.92	0.045	5',3'-nucleotidase, mitochondrial
RIGG12559	GCCAGTAGACAGCCGGATAATTGAGGATGCAATTCGAAACCATAGTGAATCAGCTTCACCCTCCGCTCTG	1.518	0.032	V-raf-1 murine leukemia viral oncogene homolog 1
RIGG12561	CTATAACTGCGGTAGAGGTGGCCATATTGCGAAGGACTGCAAGGAGCCGAAGAGGGAGAGAGAGC	4.264	0.0466	CCHC-type zinc finger, nucleic acid binding protein
RIGG12650	CCAAACTGGTTCTGAATACACAGACCCTACCAACAATTCTTCCTTAAAGCGACGACCATCTGCACGGGGT	1.774	0.018	G protein-coupled receptor kinase interactor 2
RIGG12663	GTGACGATGATCCACCCCTCTGATCACACGGCCATCTCCAACATGCCTGTCCACAGCACCTACCA	1.691	0.0492	Alanyl (membrane) aminopeptidase (aminopeptidase N, aminopeptidase M, microsomal aminopeptidase, CD13, p150)
RIGG12665	TCAGTGCCTGGGGCTGGACTGAGAACTGCACAAATCTACGTTTTCTTCATTAAAAGCAAAGAGGAATTGC	0.0347	0.0359	Hypothetical LOC425097
RIGG12684	ACCGAAGAGTGTCACACAATGTCATATCACACAGTAATTCTTCACGTGGATGAATTCCCCAGAAGAAAGCCAATG	55.55	0.0238	Finished cDNA, clone ChEST130e21
RIGG12720	AGTGGAGGTACCTCTCGCATACAATGTGCATACGATGTTTTGGGTGCTGTAAATACTTATGAAATACCAGTA	0.431	0.0207	Olfactomedin-like 1
RIGG12729	CACGGACGGATCAGATATTTACAACATCGAGGATACAAGGCTGCACTACAGTACTATACAGATTCCTCTGTGT	7.69	0.0412	Coiled-coil domain containing 76
RIGG12735	TCTACCGCGTCCTCAAGAGGCCCCAAGAGTTCGTCAATAAGACCCCGGAGACCGTCCTCATCTTC	50.61	0.0258	0
RIGG12769	AGTCTGTTCCTGCAAGTAGTTCAGATTCCAGTAAGAAGGTAGTGGTCATTCCCAACAGCAACCCGTTTCC	0.323	0.0149	0
RIGG12772	ACTTCTGAATAATAAGAATATTTCCCCTGTAGAAGTGACAGCAGTTTCCTCCCAACGTTCCACTGTGAGAATTC	2.149	0.0272	Parathyroid hormone
RIGG12777	TCTCACTCTCAGTCAAGGAGGAGAAGGTAATGTGTATATAGGCGGGCAGTGTTAATTCTTCAAGCTTTATAATGA	4.87	0.00709	Nuclear prelamin A recognition factor-like
RIGG12865	GGTAGAGAAACATCCAGAGTGCAAAACTGGAGGGAGAGTGTCCGTTTATCTAGAAGGTATCTTGACAAAC	3.193	0.00388	HEAT repeat containing 6
RIGG12866	CTACTGAGATCATCCTGGGCTTAGAACACATGCACAACCGCTTCGTTGTATACAGAGACCTGAAGCCTGC	2.239	0.0128	Adrenergic, beta, receptor kinase 2
RIGG12870	ATGTTAAATCCTACTGAAAGTCAAAGCAACACACAGTTACAGCTTCCATGGGAGGTTTCAGAAACCACCT	1.924	0.0329	0
RIGG12943	TCCAGTCACAGCCCAACTCTCAGATTCGACAAAATATTCGGAGGTCCCTAAAAGAAATTTTGTGGAAGAG	0.65	0.00619	Death inducer-obliterator 1
RIGG12973	CATGCTAAATCTCATCTAAAGCTTCTCCCAGATGAAGTGGAAAGCAGTGCGGTTTTGTGGCATGACTAGCA	1.646	0.0376	0
RIGG13029	CCCTGAGAATGTGGAAGAAGCTATTGATCACATCCTGAACTTGGAGGAAGAATATCTTGCAGATGTGGTG	0.256	0.00117	High density lipoprotein binding protein (vigilin)
RIGG13034	ATGCTTATGGTGTCATCAACTTTCAAGGTGGCTCTCACTCTTACAGGGCTAAGTATGTGCGATTATCATATG	0.093	0.0444	Transient receptor potential cation channel, subfamily M, member 7
RIGG13038	ACCGCATTGAACCTGTCCACCAACGGCATTAGCAGTATCAACATGTCAATAGAAATAAATGGAGTTGTCTA	1.56	0.0276	0
RIGG13068	CCAGCAGCATCAACCGGACCAATAAGATGGCTCTGCTCGCCTGGGTGAGAGAAACCGGCATCGAC	0.386	0.0437	Dead end homolog 1 (zebrafish)
RIGG13082	CCCATCTATACCTTGGGACCAACCTACCTGGATGACAATGTCAAGAAAGAGAACGCCTCGCTTTACCTAG	8.797	0.00769	0
RIGG13107	CACCTACAAAATTATCAGATTCCCATGGCAACTTGTAAAATCCAAGGTGAGAAGGACCATCGAGGAGGCT	6.066	0.0311	Matrix metallopeptidase 11 (stromelysin 3)
RIGG13127	TGTTTGTACTGAGCGAGATGCAGAAGCAGGATTACCAAGGAATGCTCATTCTTTTCTTAGTGGATGCCTC	5.146	0.0343	Ankyrin repeat and BTB (POZ) domain containing 1
RIGG13131	GCACTGCCCGCACAACTATCTCATCTACGTCGAGGCATTCTCCCACCACGCCATCACAGGTCGGG	3.299	0.0257	Sterile alpha motif domain containing 10
RIGG13133	GAAGATCGACCACTTTCCTGAGGATGCGGACTACGAGCAGGACACAGCTGAATACCTCCTCCGTG	4.226	0.012	IPR328-like protein
RIGG13139	CCCATGGCGGGTTGGCTCTGCTTCAAGGTTGACCGGCTCAATACCAGAGAAGACGTACAATTAAATAATA	0.384	0.0266	Finished cDNA, clone ChEST688l1
RIGG13159	ATGACCTTACAGATGCCACACCTTCCTGTTACTGCAGTAACCAGAATATCAGAGAAGTTTTCAGGAGAAAA	0.0938	0.00305	Smoothelin-like 2
RIGG13160	CGAATTTCAGAGGAAGACTCAGTATCTCTTTGAGAAGACTTTTAACATGAACTTCATCTCGCCGTTCACGCAG	17.49	0.00801	Heparan sulfate 6-O-sulfotransferase 2
RIGG13195	AGAGAGCAGCAGTAACTCCTACCACTACCAGTTCTCCTACACAACTTTAAAGAAGTCTTAAGCAGTTATGACA	1.779	0.0497	0
RIGG13197	TCGCATAGGGCTGATTGTCCACAAGACGCAGCAGGAGGATTTCCAGGTGCTGTCAGGGTCGGCTG	1.953	0.0296	Chromosome 10 open reading frame 65
RIGG13211	CCTGCAGATACCAGAGCTCACAGTGCATTCAACAAAGCAGCTTTCCACAGACATTGATTATCTAATAAATG	1.897	0.0308	0
RIGG13232	GATCACCAGTCACGACTCACAGCAAGAGAAGCCATGGAACACCCCTACTTCTATCCCATTGTGAAAGACC	2.827	0.0495	Casein kinase 2, alpha 1 polypeptide
RIGG13252	TGGAGACAATTACTTGTATTGGAGCTACAATAATCATCCAGTGAATGAGGGATCCGAGTGGGTGGTGGAG	3.066	0.0154	Signaling lymphocytic activation molecule family member 1
RIGG13257	AGCCTGGAATAATCTGTGAGTCTGATGTTCCACATTCAGACATAAAATACACCAACATCCGAGAACCTGAA	2.26	0.0469	Protein kinase N2
RIGG13352	CTTTCCAGTCATCGTCCCACTTCTCCAGTCCCGAAATTTGAATGTTCTACCCCTCATAGTGGATCCGTGC	0.201	0.00236	0
RIGG13365	CCAAAGTCCGTTTCTTGCGACAAGTGCTAACCATGCTGTTAGTCAAAACAGATCATGATGACATTAATGA	0.278	0.024	Nucleolar protein with MIF4G domain 1
RIGG13394	GGGCCAAATCCCATTGTGATGAATCCTGCACTATTTGTTTACCCATCGACAGATTGCACAATGAATGGAT	5.931	0.0329	Polycomb group ring finger 5
RIGG13412	TCTGTTTGTTAGAGCTCCCCATGAGACAGGAAGACCGAGTCATTATTCCTGCCAATGACCAAATATTAGC	13.52	0.0277	Chromosome 16 open reading frame 63
RIGG13459	ACCACACATCCCTCCTTGCAGATGACTCCTCATCAGAGAGCTGCAGCGGGAATGGCTCCTCTACC	2.536	0.0214	Hypothetical protein LOC771902
RIGG13471	GCTATGATCGGTACCCTATATCTGTGGATGTACTGGCCCAGTTTCAACTCAGCCATTTCTGAACATGGGG	0.17	0.00963	Rh family, C glycoprotein
RIGG13503	TTTACACAGAAAGCCAATGGTAAGGAAAGACACCTACCTTCAGCCTACCCTACAAACAAGCAGCACACCA	0.0125	0.00255	Transcribed locus
RIGG13511	ATGGTATGAAGCAGAATGATTGTGTTGGGGTGAATACCTAGTTCAAATCAAAAGCTACAGAACAGGAGTGC	0.142	0.0265	Guanine nucleotide binding protein (G protein), alpha z polypeptide
RIGG13525	GTGAGATGGAGGAGAACTTTGCAAACAAAAGCAGAAGTGAATTCGAAGCCATGATGAAAGAGGCGGGCCG	2.23	0.0161	Glypican 1
RIGG13536	CCTGAGTCCCCTCGCTGGCTGATCTCCCAGGGAAGATATAAAGAGGCAGAAGTTATAATCCGAAAGGCTG	9.07	0.00894	Solute carrier family 22 (organic cation transporter), member 4
RIGG13545	ACCTGACAGAACAGATGGATCCAAGTAGTAGATCATCCAGGAAACAAAATGAAACAACACTCATCAGCGC	4.736	0.0048	ADP-ribosylation factor-like 6 interacting protein 1
RIGG13551	AAGGATAGATACCACAACCACCAGAGAACAGTGAAGGAAAAGGAGAAGAGGTTGTCAGACTGTAAGCGGG	2.335	0.0162	RAD50 homolog (S. cerevisiae)
RIGG13553	GGCTCCTTGTCATCTCAGCACCTGACTCTGCTAACCGCTACTACAAGATGCAGATCTCCATGCTG	0.37	0.0239	Sushi-repeat-containing protein, X-linked 2
RIGG13587	CCGCACTGCTTATGGACAAAATAGGGAGGATAAAGATGATCGGTGGCTCAATGCTGATCTCTGCAGTGTG	2.641	0.012	Synaptic vesicle glycoprotein 2B
RIGG13618	CCTGACTGAGGAAGATGAAGATGCCATTCTAGAGGAATTAAACGCTATCACTCAGGAACAGTTGGAGCTT	3.247	0.026	Chromatin modifying protein 6
RIGG13641	AGAGCAGAAGCGGTAACTAATAGGAATAGGAATGACCATGACGTGGCATGTATGGGAACAAATTTGGAAA	0.362	0.0253	0
RIGG13663	AGATCAATGGAGAGCTGCACTTCTTCAAGAATGGGAAATACTGGACCCACTCGTCCTTCTGGAAATCAGG	2.293	0.0463	Matrix metallopeptidase 9 (gelatinase B, 92kDa gelatinase, 92kDa type IV collagenase)
RIGG13693	ACCATGAGGAAGAAGATGATGAAGAGAATGATGGACAGTGGTTCTGAAAGGACACTTGAATGAAGTCTACTTG	0.331	0.0151	Desmuslin
RIGG13717	CAAACGCGTCAACAACTTTATCAGGGAGCAGGACCTGTATGCCTTGAAGTCCATCAAGATCCCGGTGAAG	0.272	0.000349	LysM, putative peptidoglycan-binding, domain containing 4
RIGG13718	CAGTTCCTGATTGAGAACGACTTGCTGAAGAACACGTGTGAAGATATCGCTCAGTTCCTCTACAAGGGAG	0.255	0.00969	Cytohesin 1
RIGG13755	GAGAAGGCTGAAAACTCTTCTGATGAATAACAATAGGATTTGTCGGATTGGGGAAGGACTTGAACAAGCC	1.803	0.045	0
RIGG13796	TTCAGCTGGTTACATCACAGATAGACACACAGAGGAGACCAGCACAGAGTGTAAACAGAGGTGGCATGAC	1.788	0.0375	THO complex 4
RIGG13813	TGCACAGAAGGTCTAATGAAATAAATGAGTTACTCCCACCCTGAACATATCCCAAGAGCTTCACAAGTTTC	51.65	0.0369	Finished cDNA, clone ChEST195p13
RIGG13834	GGCATCTCTGTAGATGGATGGAGTGTGAACGGAGACTGCGAAGACTTTTGGAAGGCGGATAACCAGTACA	7.364	0.00329	0
RIGG13858	TCAACCCCTTCTGGTATGAGAATGCAAACATCACCGACTCACACCGACAGCTCTTATACATGCATGGGAC	3.313	0.0281	0
RIGG13863	ACCCCTTTACATGGGACCTGAGTATATCAAGTACTTCAGCGATAAGACCATAGATGAGGAACTGGAACGG	0.401	0.0312	Thioredoxin domain containing 14
RIGG13864	GCATTGCTATAAGATGTTCAGAACTCCTGTATATCTACGGCTGTCTTGATCCCCGTGTGAGAGCTCTGGT	2.302	0.0221	PAP associated domain containing 1
RIGG13888	TGTTCTGCAATAGCATTCCAGAACGGGAGCAGAAACTTTATTTATTTGCAGGAGATGGAGCCCCA	5.97	0.0166	0
RIGG13890	CTGATCTGGCAAAACATGAGGAGGAAGACTTTGTAGAAATGAAAGAGCAGATGTATCAGGACAAACTGGCATC	1.556	0.00319	Suppressor of defective silencing 3 homolog (S. cerevisiae)
RIGG13901	TAGCCGATCAAGCAGGATTTCCTCTTTAGATTTTCAGAGCCAAGTGGATCCAGAAATCAGTAAAAGGAAG	0.0374	0.0332	0
RIGG13906	CATAACATCACACTCATCCACTCCGTACAATGGGAGCACCTCAACGGCACTGCTTCCCACACCAT	10.07	0.0304	Similar to elastic titin
RIGG13912	CACAATCCCAACCACAATAGTACAATTAGCACTCAGAAAGCTGTTTGAAATTTACACCTGTTCCACGCACTTG	6.513	0.0209	CutC copper transporter homolog (E. coli)
RIGG13916	GCTCTGATACCAAGCTCTGTGCCATACAAGTACCCGGTTATTACAGTTCAGGCAACAGATCCAGATGCAG	4.226	0.0147	Similar to FAT tumor suppressor homolog 4
RIGG13959	CTATTGACCCTGATTCTCTGGTGAAGAAACTTGATTTGGACTCCAGAAGCATCGTTTCATCCAGGACAGA	0.208	0.0199	Chromosome 21 open reading frame 70
RIGG13970	AGCCTGATGAAGAGTTCAAGGATGCTATTGAGGAGGATGATGAGGGCTCTCAGTGTTCAGCAGACTTTGA	3.573	0.0196	Zinc finger, FYVE domain containing 27
RIGG14015	CAGATGACATGAGGCGCCACTTTCGCATGAAGCTGAGAAACCTCTTCACCAAATTCATCCGCAAATTCGG	1.889	0.0454	Ribosomal RNA processing 12 homolog (S. cerevisiae)
RIGG14063	AGACTCACCTTGAGAATCCAACCAAATACCATATTCAGCAAGCTCAGCGGCAGCAGGTAAAGCAGTACCT	5.968	0.0161	Microphthalmia-associated transcription factor
RIGG14065	TCGTCATAGATGAAGTCGTGGATGAACTTTATGGCTCCAAAGTCCGGCGTTACTTTGAAGAGAACAACGT	2.196	0.0242	0
RIGG14080	TCAGGTAAAATAACAGCACATCCGGTACAGGACTTAGCGGCCAATTGAAAGGGAGGTAATATAACAAATGT	0.516	0.00851	0
RIGG14089	AATTCGAGAGGAGCAGCGAATGATGGATGAGAAAATCGTCTTGGAACTGGACCAGAAAGTGATCGACCAG	3.159	0.0443	DGCR6 protein (DiGeorge syndrome critical region 6 homolog). [Source:SWISSPROT;Acc:O73770]
RIGG14123	CCAATGGGTTCAACGCGCACTACCTCCAAAACCTCCTCTTCTTCGACTTGGGCTACGACAACAAC	41.57	0.023	Galactose-3-O-sulfotransferase 1
RIGG14129	TTGTTCAAGGTGAATGACAAGTCGGTGGGAGGCTCCTTCTACCTGCAGTCCAAGGTGGTGAGAGC	1.763	0.0444	Mitochondria-associated protein involved in granulocyte-macrophage colony-stimulating factor signal transduction
RIGG14162	CATCGGATTTCCTGGGAATAGGTCACTTCATGACTCGCTACGCCATACAGAAGAGTTCTCCCTTCCTACA	2.715	0.0183	0
RIGG14184	GGAGCCGGGCCTGTGAGATAGATAGCTGTGCTGTGTGCCTGGACCAGTTCAGCAAGAGCCAGTGG	2.052	0.0169	Ring finger protein 215
RIGG14188	TTGGCAAAACTGCACCCTCAAATTCAGCTCATTGGCATACAATGCACAGGAGATCAACATGCACCTGAAG	33.94	0.0385	Cholinergic receptor, nicotinic, delta
RIGG14190	CATCATCCAACGCAAGCCGCTCTTCTACATCATCAACATCATCGTGCCCTGTGTTCTCATCTCCTCCATG	2.75	0.00628	Cholinergic receptor, nicotinic, gamma
RIGG14214	TACAGCTCTCAGAAGCAAATGTCAAGTACTTCTGCAATGAGCATGTTCACCTTAATAAAGGGCTGCAAAC	0.0815	0.0458	Recombination activating gene 2
RIGG14218	AGCATGCAACTCCTATTTCTGATCCACCCGAACTAAGGAGAATCAAGGAAAACCAGAAGAATATAAGCAATG	2.397	0.029	0
RIGG14235	TGGCTGTAGGACTCTGACTTCAAATACTCTGTAGTGCTAAAATAAGTGGCTTAGTAGACCACAGTTGCATT	2.624	0.00289	Cas-Br-M (murine) ecotropic retroviral transforming sequence-like 1
RIGG14249	GTACTTTGTATACAGAGAACCAAGATGTTGCTAATGCGGTGGCTTCTTTGTGTTATTTCCACGGGGTTTG	0.469	0.0417	1-aminocyclopropane-1-carboxylate synthase homolog (Arabidopsis)(non-functional)
RIGG14258	AGAGTCGAAGTCAGAAAGTGTAGAAGAGGATGATGAGAACATGATGACAACTTGGAAGCCGTTTCTAGTGAATAT	2.681	0.0173	Protein tyrosine phosphatase, non-receptor type 1
RIGG14282	CTGGTGAGACCACACTTAGTTAAGGCATCCTGCACTGATGGAAAGCTATTTAATCACTTGGAAACAGTAT	3.17	0.00182	Coenzyme Q10 homolog B (S. cerevisiae)
RIGG14293	CCCAGCTCCTTTGTGCTCAACGGCTTCATGTACTCACTCATTGGGCTCTACGACCTGAAGGAGAC	2.282	0.0172	Similar to heparin/heparan sulfate:glucuronic acid C5 epimerase
RIGG14303	GTGAAGAGGCAGTAACCTATGGTCTCAATGAATGTGGAGCGTCGTATCTGATCACCAGTGCAGAGCTTCT	2.693	0.0199	Acyl-CoA synthetase long-chain family member 4
RIGG14310	CCTCCAGACATTAGGGTTGGAGATGGATTGTACTTGAGTCTAAAGGAGGTGAATGAGGACTTCTACAGATTTAAC	1.806	0.0394	Finished cDNA, clone ChEST192n18
RIGG14328	GATTTCAGGAACCAATGATCAATGTGTCTATGAAATGTCTTCCCCTTCAGTTCCATCCTTCCCTTGGATG	0.481	0.0499	Finished cDNA, clone ChEST260a12
RIGG14396	CCGCAGCCACTGCAGTTCCGACAGCTTAAAGGCCGCACTCTCCCATCTTATGGTGCATCCAGCAG	2.421	0.0419	0
RIGG14423	TACCAAACAAGCTGTCTTGAAATATACAGCCAAGTTGGAGCAACAAGACTACAGTGATGCTGACCCTCCT	2.063	0.00453	F-box and leucine-rich repeat protein 13
RIGG14493	GAGCAGAAAGCAAAGGAAACAATTCATTCACTACAAGAGGAAATAGCACACCTAACTAATTCAGTGGAGCAGGGA	0.201	0.0368	0
RIGG14557	CTGCACACACAGCATTGATGTGATATTGACGTCTGGTTGTAGTTTAAAGTAAAGTAACCCACTGCTGAAG	0.429	0.0487	Finished cDNA, clone ChEST440m20
RIGG14563	ATTCATTGTTTCTGAAATCGCGGATCGAGCCAATGAGAGCATGCTCCAAGGGGAAAACTTGCAGAAGCTG	0.271	0.00639	FYVE, RhoGEF and PH domain containing 5
RIGG14593	ACAGGCTAAAGATAATCTGGCGGCTTGTCAACTGCTTCCTGAGGATCAGTCTAATTTTGGTTTCTGCACA	2.266	0.00704	Alpha-2-HS-glycoprotein
RIGG14619	GCTTCAACTGCACACTCCTGATTATACTGCCACAACATCAGTGTAGCATATCAAATTTTAACACGCTGACC	0.347	0.00193	Finished cDNA, clone ChEST891e23
RIGG14633	ATGGCACAGTCTGAATAGAGTTTCTATTTTCATCAAAAGCTCTACTCCAGGAGGGCATCATTGCAAATGC	0.223	0.049	Cystatin F (leukocystatin)
RIGG14639	TGGTGGAGACTTCTGCTCATGGGTACGGGATTCACTGGTATTTTGTTTATCAAGAAACCTGGTAGCGTGA	4.239	0.046	0
RIGG14658	ATGTACACATTGCTTCGAAACAAACCCAAACCCAAAATGGAGGACATAGAAGACGCTTTCCAAGGGAACT	36.53	0.0242	Xanthine dehydrogenase
RIGG14673	ACAGTCCTCACAGAAAGCACCACTTAGCATTACACGAGACAATTCTAGGGTTAAACTTGCTTCATCCTTCA	1.688	0.0171	Finished cDNA, clone ChEST1020i18
RIGG14684	AAGACAAATAGACTTGAGGAATCAGAAAACAAAGGACAGCTTACTTGTTCTACAAGCCAACAAGCTCCCT	1.67	0.0388	Chromosome 2 open reading frame 13
RIGG14686	CTGAACTGTACAAATGTGAAGTGTATCCTAATTTCCTGCAATGTGGGACAACTGGAAAGAGGGAAGAGCG	2.16	0.0492	Integrin, alpha 8
RIGG14722	AGGCCTGGATTGCTGCTTTTAATTACTGGAACATTGATATAGTGTATTCAGGAGGAGATGACAGCCTGCTG	3.041	0.0363	WD repeat domain 85
RIGG14726	GGTTGGAGAGGTTCTGTTGCTTTGTTGAAACGACAGATCCATGTCCGAAATTCCTTTGCAGAACCCGCAG	3.666	0.0157	0
RIGG14751	GAAAAGACAACTGCTTATTGGTCCCAAATCCCTCTCCCTCACGGTACTCACACTTTTCATGCAGCCTGTC	0.0029	0.0329	Pellino homolog 1 (Drosophila)
RIGG14784	CTCCAGTGCGTCTTCCCAGAGTCGCTGAACACATACCCGATCACGGCCTTTGGGAACGATTCCTT	1.817	0.0496	0
RIGG14802	CATGTTTCTCCTCCTTTTCTTATGCTAGCTGTCAGAGGCATCTGGAAACTGCAGATAAGAAGGATCCGTG	2.529	0.0229	0
RIGG14805	CTTTGTCACCCTGAAAAGAATGGTAAACAAACTGGCAACTCACTTCCACCTTAATGAATTTGACAGGCTA	2.723	0.0466	Transmembrane protein 17
RIGG14820	AGTGTTTCTTAAGGCAGTAATGTTTCATGACAGTCAAACCATTCAGCATGGCCTGAAGCATAGACCTGGA	2.41	0.00138	0
RIGG14893	GATGGCTGAGCACAGGAAAACTCACTGGGGAGTAGAAGCCCTGTATAACTATTTAAATCAAAGGATCACA	52.05	0.0195	0
RIGG14922	CGAGCGGCCATCTGGATCCTGGAGAACTATTACCACGATTTCCCAGTCTACAATCCTGCCCTCCT	39.56	0.028	Vang-like 2 (van gogh, Drosophila)
RIGG14934	GACATGTAAAACTTGAATATATGTACAGTGACTGTGGTGTTAGGTGCTGTTGTTTGTTCTGCTCCAGCCT	2.08	0.0482	Similar to T-SNARE domain containing 1
RIGG14944	AGTTGCATTTGAAAACAATTGGCAACCAGAGAGACAAATACCATTCCATGATGTGAGGTTTCCACCACCTG	0.406	0.0336	Fragile X mental retardation 1
RIGG14948	ATAAAACTCAAAGGATTCAGAGCTCCTCTGGCCATTTCTCTTGACTTCCTCCTGGACAACTGGGTGTGGG	0.451	0.0129	Finished cDNA, clone ChEST906p7
RIGG14962	CAGCTCGAATCACAGTTCACACTTTTACTGACATCTTCCTGCAGAACCTTATCTAGCACTGCCCACATCT	17.05	0.0479	Finished cDNA, clone ChEST550f7
RIGG14972	AGGGGACTCTGAATTATGATTCTGATGCAGATTTCCTGATGCTGGATGATAGCCTGCACGTGCAAGCCAC	0.384	0.00553	Amidohydrolase domain containing 2
RIGG14992	CATCCTCTTGATGAGCTGGTAGTACTGTGTCCAACTGGGTGTGAACTGCAAACAACACTGCTAAAACAGG	3.053	0.0479	Fibrinogen beta chain
RIGG15010	CACCTGGCCATTGACGCAGACCTGGTCTTTGGCAAGTCGGCCTACCTCTTTGTCAAGCTGTCCCG	4.26	0.035	PDZ domain containing 8
RIGG15014	AAAGAACAAATACAGTAAATGGAAGCAAGTCGCCTGTTATATCCAGACCAAAATCTACAACAACGGGGCA	0.0892	0.0136	Enabled homolog (Drosophila)
RIGG15032	GAGAATTGTGGTATACCATCCTAGAATAGAAGCCATCCAGGAATTTACCAGGACTTTGCCTGCTTTAGTG	0.146	0.0473	Similar to RIKEN cDNA 1810055E12
RIGG15038	CTGAATGTCAGCTTTGAGTGCTGGATCTGCCATGGTTCTGTGATGTCAGATGAATGCATATCTTGCTGCA	2.276	0.0112	Hematological and neurological expressed 1-like
RIGG15056	GGCTTTACTCCTCAGCTTAAAGTATGGCTGTTTTATGTGGCAGTTGGGAGATGGAGATACATGTTTTCAAA	2.276	0.0131	KRIT1, ankyrin repeat containing
RIGG15062	CAACAAGGTGAAGGTGATCCTGGGTGAGGACCGCGAGGCTACCGGCATCCTGCTCAGCATTGACG	0.373	0.00244	Suppressor of Ty 5 homolog (S. cerevisiae)
RIGG15070	AAGTGATGACAGAAGCTTTCCGTAATTTGCGTAAACAGAGGATTGAGATCTCCAGAAGAGGAAATGCTGG	0.207	0.0348	Glutamate receptor, ionotropic, AMPA 2
RIGG15094	AACCCCACTGTTAATAGTCATGAAGAAATCTCTCAGGGAGAACAAATTGCACATGAGCACTTACAAGGAA	0.361	0.0406	Similar to C219-reactive peptide (FLJ39207)
RIGG15193	ACAATTGAGTGAACAAGATAGCCCCTTACAACCAGTACCAGAGTCCGTTGTCCCTAAGAGTAACCCTACA	10.45	0.0302	Transmembrane protein 117
RIGG15197	TGCTGGCTTATCAATTAGTAATGAAGCAGATGTGATGAGTGACTCTGACTTCATTCACTGTTTCAGGAGAGA	0.437	0.0457	Similar to prolactin-b
RIGG15205	TGGAGATGTTTCATATTGGGCAGCAACAAATCTTCAAGCCAACAGAAGACGAGGAGAATGAAACCAAATCTG	2.635	0.0172	G protein-coupled receptor 176
RIGG15286	ATACCAATACATGTATTTTGTTTGTGGAGTGATTGTGATTGTGGCCAGCATCTGGTTGTTCATTGGCAATGCC	1.79	0.0289	Solute carrier family 16, member 7 (monocarboxylic acid transporter 2)
RIGG15294	GTATTACAATGCAGAGAAGCGCGTCCACTGTGTGATCAGGGGTGAAGAAACAGAGCTGACATGAGTTACC	3.014	0.0114	Non-metastatic cells 6, protein expressed in (nucleoside-diphosphate kinase)
RIGG15298	CTTTCGGTGCTTTGTTCTATACCTACAAAGTGGTCGGTTCATCCCGTAGCAACTACATCGAACATGTGAA	889	0.0332	0
RIGG15303	TGCAAAGGAAAATCGTGCAATAAAACATTGTTCTTGTAGCTGCAGAGGTAGGAGAGAAGGAGTAGAAGGT	3.313	0.0363	Clarin 3
RIGG15320	CCTTCGCCAACACAAGCGCTCAGGAAGTATATACTCAAAATGACCCAGAATACAAAGATCTCTCTCCGAG	0.246	0.0188	Finished cDNA, clone ChEST37f3
RIGG15339	GTGTGAAACTCCACGATGCTTCTGGTCATCACCTTAATTTGATGTAACTGTGCCTTTGTTTCCTTTCCTTA	2.989	0.0112	Ras association (RalGDS/AF-6) domain family 3
RIGG15344	CCCTGCTAGTTGCAACAGCACTAAATGTACTTGTGGGAGAGTTTAAATGATTCAATGCCAACCATCTTAA	0.11	0.0214	Lysophosphatidylglycerol acyltransferase 1
RIGG15368	CCCCTCTAGCTGTGGTTTCAGGAAGTTGGTCTGTTGACGTTGAGATTTCTGATATTGGAGAAAATCTTGC	0.16	0.0342	Ubiquitin specific peptidase 38
RIGG15372	AGAAGCACAGAGTTCAGTATGAAATGAGAACACATTACACCTGTCTGGAGTTAAAACACCTAACGGGCAGTA	0.448	0.0113	Mitochondrial ribosomal protein S10
RIGG15385	ACTGTGCAGTTCACATACGATCAGCGTACTGAGTTCAGCTTCACAGACTACACCACAAAGGAAAAGGTCC	0.209	0.0251	Coagulation factor C homolog, cochlin (Limulus polyphemus)
RIGG15392	GATGCGACAGAAATCATCCCCGAGATCACCGAAAACACAGAGACCCCAATGGAGCAGATTTACAGCAACA	3.561	0.00511	0
RIGG15395	ACTGGACAACCTTGCTTCTTGTATGGAGGACTTCAACTTAGGTAGAGCAAGTATTACGAATCTGTTTGAAGAAG	0.424	0.0241	Thyroid adenoma associated
RIGG15415	CTCCTGCACATGCCTTCTCTGGAGGTGATCGACGTGGACCGCAATGCCATCCGCTACTTCCCCAG	12.46	0.0323	0
RIGG15430	CCTCCAACCTTGAACCCTATCATCTACAGTGTTAGAAACAAGGATATCAAGTGTGCAGTTAGGAAAGTCACTTC	1.937	0.00428	0
RIGG15432	GCTCTCGTCGCCAAACAGTGCCTCAGTGCTCAAAATTAAAACAGAAATCTCAGAACCTATCAATTTTGAT	0.356	0.0461	Neuronal PAS domain protein 3
RIGG15437	CATGCCTCAGCACATCATGGCAATATTGCACTACTTTGAAATTGTGCAGTGATGAAGAATGTATGTGCAAG	4.995	0.0112	Chromosome 14 open reading frame 147
RIGG15438	AACCATATTTGCTGCCTGAGTTGACAAGATATGACTGTGAGGTAAACGTCCCTGTTTTGGGCAGTTCCAC	0.41	0.0442	Endothelial PAS domain protein 1
RIGG15486	TTGGATGAAGGTACATCTCAAGATATTCAGGCATCACTCACAAGAGCACCTGAGAGAAGCAGTAGTTCTG	0.451	0.0129	Regulatory solute carrier protein, family 1, member 1
RIGG15502	ACTTGGGAGATCTGAAGGATGCGCATACTAATTTTGATCCAGAGGTGGTCCAAATAAAAGCTGGAAAAGC	2.112	0.015	MAP3K12 binding inhibitory protein 1
RIGG15503	CCCTTACAGCAAATGAAAGCCCCATCAGTTCTTTTCTCCTCGCTGACCTTCTGAACCTTCTAGAAAACGGAGA	0.42	0.0152	PET112-like (yeast)
RIGG15510	GCGCACTGCTTATCCCCGTTCCCACCCAGTTTGTAATTCTCTTCCACTTCAAACGGCCAAATTAA	0.413	0.0259	0
RIGG15591	GTTCATAGCAGACCTAGACATTGATTCTTGGCTCATTAAAGGGCTGATGTATGGTGGTGTTTGGGCTATG	2.164	0.0314	Zinc finger, DHHC-type containing 17
RIGG15604	TTTGGTACAGAGAGTCACTCAGCACAAATGTTATATTGTAGCCACAGTGGATAAAGAGCTCAAGCGGAGAA	2.026	0.0426	FCF1 small subunit (SSU) processome component homolog (S. cerevisiae)
RIGG15610	GAAGAGAGAAGATGAATTTTGGTGGATGAATATCAGGAGGAGAGGAATCACTGTGGAGGTTGTGCTCGGG	2.1	0.00556	Riboflavin-binding protein precursor (RBP). [Source:SWISSPROT;Acc:P02752]
RIGG15617	TGTGACTTCTGCTTGGGAGGACTACATATGGTTTCAAGCACCAGTGACGCTCAAGGGCTTTCATGAATGA	2.942	0.0299	MAD2L1 binding protein
RIGG15658	GAAGATGATGCCGATGGCTTTGTTTCCCCGGTGGACGATAAGATACCATCAAGGAGCAACCAGGATATGG	2.088	0.0499	Similar to FAM13A1_v2 protein
RIGG15699	TAGAGTTCATTCTGTGCTCCATACAGATAGTCAACGGTATTCTTGGAGGAGTGTGTAGACTGTGCTGCAG	1.75	0.0136	Transmembrane 4 L six family member 1
RIGG15714	GCGTCATGATGGCTCACAGTAATTACGGTGCTGCGCTGGAGAAACAGGGTGTGGAAATCACGCTG	0.17	0.0244	0
RIGG15717	GCTGAGGGAAGTGAAGTTCGGAGAGGCCATTTCTTACCAGCAATTAGCAGAGCGAGCAGGCAACA	5.852	0.0293	O-6-methylguanine-DNA methyltransferase
RIGG15722	TGGCCCTGATGGTCTGCCAGGTGAGAGAGGTATCCCAGGAGAGGGTATTCAAGGCCAAAAGGGTG	1.828	0.0396	Collagen, type XXVIII, alpha 1
RIGG15738	CTCAGAAGTGCCCTACTGCAAAAGATTATTTCAAGGAGAATTCCCACCACTGGAGTTGGGCTGTGCAGTG	5.322	0.00299	Ubiquitin specific peptidase 24
RIGG15745	TGCATTGCAACAGTACCATCTGGCCTCTGTTTGTCATTACTTTGTCATACCCTCACTCCGTCTGCCCATC	3.405	0.0201	Similar to collagen, type XXV, alpha 1 isoform 2; collagen-like Alzheimer amyloid plaque component precursor
RIGG15756	CACTGCTCAGGAAACGGCACTGAAATTATGTATGTCATTCAAGAGCCTGTAGACTGCTCATGCCAATGGA	9.382	0.0357	0
RIGG15768	TACCCTGAAAATGCTACAAAACCATCTATGGAGGGAAGGTTTGGTCTAACTTTAGCTCCCTGTCCATTCA	0.026	0.0466	0
RIGG15769	CGCTGCAGCTTTTCTAGAGACTGGCTGATGAAATGTTCTGCACAGTATAGTAATATATGTAGCAGAGGAGAA	0.175	0.0333	0
RIGG15786	ATTCTGTGCACTGTACGGTTTGTTCTGCATGTGGGTCTTCCGATAGTTGCAGTTTCAGTCCGGTTACTGC	0.0966	0.0299	Hypothetical protein LOC777119
RIGG15787	CAGGATTGCCATAAACCTCAGGTGACAGACAAGGAAGTGAATGATCCTCGGCTTGTATGGTACTGTGCCC	0.184	0.0465	Integrator complex subunit 12
RIGG15807	TGGACTTCTAAGGAACAAATACACTGGAGGTTATTCTTCATCACTAAACGCAGCATCATGTGGAAAACTGC	2.286	0.0243	Finished cDNA, clone ChEST179m24
RIGG15808	GAACAACTGTGGGACTATCAGCGCTATGTGGGCTATGGAAGTACTTCACCAGCTCCAAGAGAAGAAAGTT	0.424	0.0168	Hypothetical LOC422545
RIGG15813	GGATGAGCTCGATCTTCTGTGGACCCGAAAGCAGAATGTGATGTACAACTTATTTGACTGGCCAACTCAAA	1.995	0.0426	Origin recognition complex, subunit 1-like (yeast)
RIGG15847	CTAGCAAGGAAAATGACACCTCACTCTGTTCCACTCAGAACAGTGAACTCTCTATTAAATGGTCTGCATGTTT	5.011	0.0466	0
RIGG15860	ATATCTTCATGGCAGATTGGAGAAGATGCAGAAACGGAATGATGAATTGGACCAACAGTGTATCCAGCAT	2.482	0.000345	Serologically defined colon cancer antigen 8
RIGG15875	CACTAAACCACAAAACCATCGTGTGTCCTATGATCGATGTCATTGACCACAATCATTTTGGCTACGAGGC	0.554	0.0197	UDP-N-acetyl-alpha-D-galactosamine:polypeptide N-acetylgalactosaminyltransferase-like 6
RIGG15924	TTAGTAACTGCAGTAGATGATTTACGGCTGGACATTCTGCTGCGCATGTTAAAATCGCCTCACTTCAGTG	2.533	0.0361	Ubiquitin specific peptidase 24
RIGG15958	TCCCCTATTGACATGGAGTCGCAGGAGAGAATCAAAGCCGAGAGAAAACGCATGAGAAACAGAATTGCGG	2.082	0.0293	Jun oncogene
RIGG15959	ACGGAGAAAGCAAGAAATGAAATTCTTACTGCTGGAAATTCTTCAACACTCTTTATCACCTGCGCACATG	2.114	0.0316	0
RIGG15973	ATGTTGCACCATTGGTAATGCTCCTTCACACAACTCTGCTTTTGAAAACACTAGGTAATTATTCTTGGGG	0.384	0.00553	Transmembrane protein 161B
RIGG15993	TGGAACACTGCATAACCCGTTTCTTCCAGGAGTGTGATGGAGACCAAGACAAACTTATCACTCTGAAGGA	2.785	0.00221	0
RIGG16009	GGAGCCGGACGATTTCCTGGATGATTTGGATGATGAGGACTATGAGGAGGACACACCAAAGCGGA	4.409	0.0408	D4, zinc and double PHD fingers family 2
RIGG16024	TTGAGTAACTTGCAGTTTGTGATGAGAATAGCACACCATCTCCCTGAAATGCTTCCTTGATCAGGAGGGA	0.407	0.044	Coiled-coil domain containing 126
RIGG16045	GCTGACCCTGAGGCATGTGGTAGATGAAGGAGCAGATGAATATAAGGTTATCATGCTTCACAAAAGCTACTT	1.843	0.0235	Similar to mKIAA0435 protein
RIGG16070	GAGCCGGTGGTGTACCCCTGGATGAAGAAAATCCACGTGAGCACGGTCAACCCCAACTACAGCGG	2.106	0.0263	Homeobox A4
RIGG16098	TGGCACCAGGAGCAAAATATAAAGCCAGCCTTAAGTCCTGCTCTGCATTGGCAATAAATAGCACTGCTGC	0.571	0.0423	Finished cDNA, clone ChEST288g6
RIGG16114	GAAAGGAAAGGAAGGAGAATCAGATCGGCGACACAGCAAAGGGTGTAACTGTAAACGCTCGGGATGTCTC	7.112	0.0321	Lin-54 homolog (C. elegans)
RIGG16115	GGCCAAGAGCTTCTTTGTTACCTTAACAGACTCTACAGGGAGACACATTATTAAGAGCAAACGCAGACTG	0.0605	0.0465	THAP domain containing 9
RIGG16121	CTGAGCAGCAAGGGAGTAGAGCAGATGACCAGAAAGAAATGCATGAATATTTCAGCAAAAGTGAGGGAATT	2.428	0.017	Ras association (RalGDS/AF-6) domain family (N-terminal) member 9
RIGG16144	CACAAGTGCACTAGGCCAGGATTTGTGTCACGGGGATATAAAAGTAAGGAGGCACATTGCAGGGT	0.0209	0.0452	0
RIGG16161	ATGCGGTTGACAGTGGAATTCACCTTACAACAGACATGAACAAGTCTGCTACCTCTTCATCCCCAGGGAG	0.0604	0.0328	ATPase, Ca++ transporting, plasma membrane 1
RIGG16164	GCAACCCCGTTCGATGTAATGCACTTTCTGTTCGCAAACAAAACAACGATAAACCAATTAAACCC	1.267	0.0435	Homeodomain protein
RIGG16168	GAAAGCTATTCAAAGTAAGGATCGTGCAAAGGTTGAGTTCAACATCCGTAAACCAAATGAGGGTGCTGAT	0.127	0.0457	SERPINE1 mRNA binding protein 1
RIGG16202	TGCTTGGACATTTTAAAAGACAACTGGAGTCCAGCATTAACCATTTCTAAAGTTCTCCTCTCCATCTGCTC	0.357	0.0148	0
RIGG16246	GACCCTCATCCCGGTGGGCGACAACATCAAACCTCCCGACAAGCAGGATCTCATCTACTCGGCCG	3.552	0.0392	Wingless-type MMTV integration site family, member 6
RIGG16274	AAGACAACCACAAAGCCGACATCAGCTCCTGGTTCATGGAGGCGATTGAGTACATTGTGAAAGAATGCTG	0.459	0.046	Dual specificity phosphatase 4
RIGG16293	TATGAAGTATCCCCTGTGTTTCTGTTAGTGGAAGAAGCAGTCATCAAGAAAATGATTGAGTTCATAGGCTGGG	1.959	0.00331	0
RIGG16305	GACAAATATGGCATGAAGCTGCCGGGGACTGACTACCTGAGCGGAGACCTGCAGTGTCACGCATT	9.214	0.0492	Insulin-like growth factor binding protein 5
RIGG16318	GGCAGAATTGGACAGAATTTCACGAAAGCCTGAAATGGTTTCTCCTACATCACCTACGTCTCCCACAGAA	2.051	0.0291	Dynein, cytoplasmic 1, light intermediate chain 1
RIGG16329	CACTTCAACTGCAAGATCGTTGGAATCTTGGTTTGGTAAATGGAAAGGAGTGGTAGTATCCATACTCACAT	0.541	0.034	0
RIGG16332	GTGGCAACATGAAGGAAGTGTTTACTCGCTTCTGTACAGGGCTAACACAGATAGAAACTCTCTTCAAGTC	0.22	0.0183	Creatine kinase B chain (EC 2.7.3.2) (B-CK). [Source:SWISSPROT;Acc:P05122] B chain (EC 2.7.3.2) (B-CK). [Source:SWISSPROT;Acc:P05122]
RIGG16349	GCCCCTCGTATTTTATACCTATTTTGCATCGGTTTAAGTGGCTCCAATGAGTGCCAGACTGTGAAGATGCAG	0.373	0.0295	Similar to MGC53931 protein
RIGG16351	GCTGAAAACATCATCGGTAATCAGGAGTGAAGACGAGATCCAACCTCAAGGGGATAAAAGTGGTCCAAGC	0.309	0.031	Hypothetical LOC419095
RIGG16362	GTGGCTTCTGGGGCATTAGAGTGTTAGTACTATTGTGAACAAGTCTTTCCAACACATAAATAGTGCCTGT	3.696	0.00364	PARK2 co-regulated
RIGG16369	AAATGCTGTCTGGCCTAACCCATGCGTTGTTAATCTTATTTCCAGGTCAGAAGGCTTGTGAAACTGCACT	4.706	0.0267	0
RIGG16376	TCCAGTCTTACTGAAGTGAGACCAGAACATAAAAGACTGAAGAAACACCATGAAGGCAACAACAGTCCCA	0.436	0.0258	Finished cDNA, clone ChEST805n14
RIGG16428	CTGGAAGCTCAACTGAAGGAAGATCCACCGACGTATGACCATGCAATTAAACTATTGGGAGAAATTAAAGAG	2.64	0.0306	T-complex 11 (mouse)-like 1
RIGG16452	GCGTCTTCTTTCTCAACATTTACTTCTCGAGATGAAGAGGACTTTAAGAATGGCTTAGCGGCATTGGATG	0.597	0.0436	Coiled-coil domain containing 14
RIGG16465	AAAACAAAGATCTCCTCCATAGGACCAACACAGATATGGCTGAACTCGGTATTCAGATTTGTGCCTTGTC	0.0715	0.0295	FYVE and coiled-coil domain containing 1
RIGG16469	AAGGTCTTCCTGGAGAACGTTATCCGCGACGCCGTCACCTACACCGAGCACGCCAAGAGGAAGAC	0.316	0.0395	Histone H4. [Source:SWISSPROT;Acc:P02304]
RIGG16471	AAATCAATCACATTGCATCATGGCAACAGACTCTATGGAAATCGACGATGCTTTGTATAGTCGGCAGAGG	0.0893	0.0125	Ubiquitin-activating enzyme E1-like 2
RIGG16472	AGGCCTGCCACTTCCATGGAGACAGTTAGCAGTCTGGATCCCATGCAGTGAAAATGAATTATATGTTACTT	0.0546	0.045	Uridine monophosphate synthetase (orotate phosphoribosyl transferase and orotidine-5'-decarboxylase)
RIGG16475	GAGTGATTGAGAAGTTCATGGGAGAACACGCGCTTCTGCCTCATCTGCAACTACCTCTCCAAGATCATCC	0.42	0.00845	Finished cDNA, clone ChEST266p10
RIGG16492	TGGATCTCGACATTCATGCATCTACCCTGGACAATACAATCCATCCTTCATTAGTGACGAAGCCAGAAGA	0.108	0.0349	0
RIGG16496	CAATGGTAGAGATGGAAAGTTCTTGGATGAGGAACGACTTCTCAGGGAATACCCACAGCCGGTGAATAAAGGAGT	0.114	0.0288	SH3 and multiple ankyrin repeat domains 2
RIGG16505	GAGGACTCATGAAATCATACCGATTAATGTGAATAACAACTATGAACACAGACCCAGCCACGTGGGGCAC	0.265	0.0153	0
RIGG16529	CCCTTTCAGTGCCCAAGACTATTACCCAATTGCCAGTTCAACTGCATAAATTTATTTGGAAGCTCATAGC	0.443	0.0467	CUB domain containing protein 1
RIGG16534	CTCCAACTTCATCTCTTCGGCCATCCTGGGCAAGCTTCTCTTTGGGGAGACATGGACACCACTGT	4.559	0.0385	Hypothetical gene supported by CR386894
RIGG16538	TTTGGAACCTTGTATTGGACAGTTTACCAGTTGCCTTTTATCCCAAAGTTATTGTAGCCTGCTGTGATACAG	2.158	0.00158	Catenin (cadherin-associated protein), beta 1, 88kDa
RIGG16547	TGCCCTGAAGAACCTCATCGAGCTCAATGACATCAACCAACAGTATAAAATCATTGACATCATGCTCAAGG	2.305	0.0421	Coiled-coil domain containing 134
RIGG16564	TCCTATCACATCGTTGTGGAGAAGAAGTCAGGGGATAAGGAGCATGAATACTTCACAGTGGAGGAATATG	3.177	0.038	Similar to ovomacroglobulin, ovostatin
RIGG16568	GAGAGTGGAAGATTTGGCTATGGGAGTGTGTATGGAGCTCTGAGGAGTATCTATCAGACGGAAGGGGCTC	10.65	0.00814	Solute carrier family 25, member 38
RIGG16596	ACCAGCAAACAATTTCAGTGGCCTTTGTGCTCAGTCATCGTTGCCTAATATGGCCAGACAAGATGGGATC	2.819	0.00311	SEC24 related gene family, member D (S. cerevisiae)
RIGG16610	CTGTGCTGGCCGGCATCCTGGTCCTGGCACTGCTGATCTTTATCCTCTGGAAGTGCGGCTTCTTC	1.911	0.0408	0
RIGG16622	CTTCTGGAATTGAGGGCTATGAAAGTTTGGTCAAATGCTCAAGCTTGTGCCCTATTATGTTCAACAAAGC	0.0497	0.0137	0
RIGG16630	CACGAGAGGCCCATGGAACGGAACTACGATCCAGTGCATAACTTATTTATTGCATCTGTTTCCTCCCACA	1.844	0.0247	Similar to TGF-beta type II receptor
RIGG16658	AAGGACTATCACAAGCCATCATCTGAAGAAGTAGCAGAAAGAGATATCGGCCTTTTAAAATTGGTTCCTCCCCAA	3.724	0.0221	Primary ciliary dyskinesia protein 1
RIGG16660	TGCCTTCAAGAGAACTGTTTCAAAATGTCAGTGAAAATGTTGGCAGGAAAGAAACAGGACCAGGTTCCAC	0.387	0.0156	Coiled-coil domain containing 73
RIGG16667	GGTCAGAGCTGACAACACCATTTCCACTAGAGACTCTCCAGAGAAGTAAACTTACAGTTTCCTAGAACTTTGA	1.695	0.0471	Similar to RIKEN cDNA 3110009E18
RIGG16711	GAGTCCAAAGTGGAAAATCTTGTACTTAATGGAACAGGAGCAAACTCTACCAACAATACTACCACTCCAGCTC	1.876	0.00946	Mannosyl (alpha-1,6-)-glycoprotein beta-1,6-N-acetyl-glucosaminyltransferase
RIGG16732	CCACATCTTTTGTAACAGCTGAAACAATAGAAGTGGATGGAGGTTCACAACATTGTTTGCAGCAGGAACC	3.104	0.00455	Chromosome 14 open reading frame 104
RIGG16739	GGCGGTAGATAAGAATGGAGAGCAAAGAATCTGTTATGGCCTAACACACTTCCCTACTGTATCAATTCCAGGT	1.999	0.00577	0
RIGG16752	GTGCTACTACAGGGGACGGACTCTACGAAGGGCTGACATGGTTAACGTCCAATTATAAATCCTAA	3.973	0.00233	ADP-ribosylation factor 6. [Source:SWISSPROT;Acc:P26990]
RIGG16798	AGCAGACAGAGGATGACTCGGACTCACTTACTACTTCTCCCTCATCTAGTAGTCTTGATACATGGGGAGC	1.63	0.0149	SAM and SH3 domain containing 1
RIGG16838	AAGAAATCTGGAGATTACTACGTTACTGTCGTAGAAGACACGAATCTTGGACAGATCGTTGCTACAGCAA	0.257	0.0402	Glucosamine-phosphate N-acetyltransferase 1
RIGG16839	ATAGCCAGCGATAATGAGATTAAAAGCCGGCTGACAAGAAACTTCTTAAAGGAAGGATACATGGAGAAGA	0.319	0.0414	Similar to IP4/PIP3 binding protein-like protein
RIGG16849	CGTACCCCTGAGGTAAAGATCGGCTAATCCTGACGTGTTTGCCCTGATGAGTCTGTGCCTGGTGG	4.585	0.00317	Bone morphogenetic protein 4
RIGG16920	CTGGGAATTCAGAAGAGAAACTGGTGTCCAAAGCCACCAAGATGATGTCGGATCCCATGAGCCAG	0.644	0.0445	Potassium inwardly-rectifying channel, subfamily J, member 3
RIGG16935	TAACGATGGGCGACATTTTGCTCACAAGCTCCTTGAAAATGTTCCTGTTTCCAGTCGTCAGTCCTCAGAA	2.156	0.00981	0
RIGG16977	CTCTGACAGAAAGGATAACGCTGAGAATGGAAGAAATGGGTGAGCGCATCAATGACCTTGAGAAGCATGT	2.271	0.00825	0
RIGG16990	CAAACAGCTTCCACAGGATTCCTGCAAGATAATGGTGAAGGGATTTACAGAGCTAGCGAAAAGCGTCCTGAAA	0.279	0.0203	Similar to Doublecortin domain containing 2a
RIGG16995	AAAGATCAGCATAACCTCTACAATGGCTGCACAGTGGTCTGCACGCTGACAAAGGAAGACAATCGAGTGG	6.136	0.0193	Similar to MGC22014 protein
RIGG17017	GGGAAGTGCACAGATGTTAGCTGAGAATGGTGAACTGAAGTTTCCGGACAAAATAGGATTGCCTGCAGCA	1.906	0.0249	Similar to sca1
RIGG17042	TGATTGGACTCCAAGTGAAAAGGATTATACTTATCATTTCATGAGTGCAATCTGTGAATGGACGGTGGCC	2.467	0.0299	Hypothetical LOC418095
RIGG17056	AACCTTATAACAATGCCGGAACCCACCAAGAAAGATGAGACTGAAACTGAAAATGCTCTACCGCCTCCAGAA	2.063	0.0241	Myosin binding protein C, slow type
RIGG17058	CTGACATACCAGTTCAGCGCTGTTGTTTTACAAAGACTTGCTCCATCGTACTTCTTGGGAAAAGAAACTGT	3.236	0.0127	0
RIGG17075	CCTCAGCTGCAGTGAAATATCATGAACATGGACTGGCTCAAGCTTGGTAACACATGGAATTATATGCTATT	2.098	0.0299	0
RIGG17079	TATGAAACACACAAGGAGCTGTTTGAGGCTGTTCAGAAATGGGAAGAAAACTGGAAGCTGTTTCTGGAAC	2.065	0.0423	Protein regulator of cytokinesis 1
RIGG17127	GGCTGATTTTAAGAAGACGGATTTCATCAATACCCGGACCACAAGAGCCTATAACTCGCTAAGAGATTGA	1.918	0.00352	Plakophilin 2
RIGG17143	TACTGTGGGATGGGCTATGGGGTGGGCTATGGGGCTTATGGGGTGGACTATGGGGTAGGCTATGG	9.416	0.0237	0
RIGG17173	CTTCCTCTTCTTCACGCGCATTCCAACTGTCTCTATTTCTCTATCTCTGTCTCACACATACGTCTTGTTG	0.246	0.0366	CHUNK-1 protein
RIGG17218	TTTCCTTAAATTCCATCCAGACACCCCTCCGTTTGGGCCAAATTACCCCTTATTCCCACACCGAGATGAT	12.01	0.0111	0
RIGG17224	TGGAGTCTCGAACATTTCCTTCGGTAAGTGACGATAAGAATGAATGGCCATATATCAAATACCCCTCCTGG	8.966	0.000884	Epidermal growth factor receptor pathway substrate 8
RIGG17227	GGCTAAATCGACCCAGCTAATTGACAATGAAGTCTTCCGTGCTTATGCTACCTATGCAGCCATTGTTCTT	0.364	0.0291	0
RIGG17245	TACCAAAAGATACTGCCTTGCTTCTGGACCCAAACATATACAGAACAATGCCCCAGAAGAGGTTGAAGAG	0.4	0.0246	0
RIGG17248	ATCAAGAGAGCGTTCACATGATTCAAGTCACGAGCAGCTTGATCAATGAGACAGTAGCCAGTCACCCAGA	3.244	0.0378	Similar to chromosome 9 open reading frame 5
RIGG17256	TTTCTTTCTTTCATACATCTTTCATCCTGCTTTCTATGCAGCAAAGGAAGTACATGGGCAGTGAGTGTTC	1.432	0.0467	0
RIGG17265	CCTCCGTTACTACCTTGAACTCTTACACTAAGACTGTCATTGAGTTCAGACACAAGCGCAAAATCTTTGAG	0.268	0.0379	0
RIGG17269	AACCCTTCTGGATTTAAAGGTGCCTGTACTTTACCTCCTTATTGTGAAGGTGCAGTAGAGCAAACAGGCC	0.426	0.0303	Golgi transport 1 homolog B (S. cerevisiae)
RIGG17279	CGATCACTAACCAGCTAGAACAACATTACAGGCCCTCTAGTTATGACTCTAAGAAAGATCCCACTGAAGTC	0.518	0.0358	Iroquois homeobox 2
RIGG17296	GACCCCATTCTTTCCTCACAGACATGGTGACGATGACTTCAGCTGCGGTGGGGAGGAAGAGGAGG	58.98	0.00672	0
RIGG17318	CGCTATCGATTTTGGGAACTCTGGTGGTCCCCTCGTCAACTTGGATGGCGAAGTGATTGGGGTGA	0.276	0.00019	Serine protease
RIGG17340	CACGATTCAGCTATTAAAGCCCTTGCACTGGATCCTTCTGAGGACTATTTTGTTACGGGCTCAGCAGAAG	1.844	0.00271	0
RIGG17354	CCACACCACCTGCACATACCAGACCTCCAGCTTTGATGCCTTTCTTTGGTACCAGCAGAAGAAAG	0.38	0.0421	0
RIGG17389	GAAGAGCTGGATCGTTCTACAACAGAGACCAAAGTTTCTTAAATTTAGCATCAACTTGTCCTTCCCACTGGGG	0.384	0.00553	0
RIGG17400	ATGAGGAGGATGAACTGCAAAACTTTTCAACTGGCTCTTTGGACACAGCATATGAGAACAACATCACCACT	4.999	0.0326	Similar to zinc finger protein
RIGG17470	ACTTGACTCAACATTAAGTGAAACAACCCATTCATTTGCAGATCATTCTGGACCAATAGATGAGAGAGAGCCCTT	1.626	0.0201	0
RIGG17477	TGGGTATAAATTCAGATGGACTTGTTGTCGGGCGTTCAGATGCTATAGGATCAAGAGAGCAATGGGAACCT	0.518	0.0394	FSHD region gene 1
RIGG17527	CACGTCACGACTGCTCTCTGTAGAAGAGGATCCCTTCCCCGAATTTCTGAAAGAGGAACAGTTTTCTGGC	0.591	0.0346	0
RIGG17530	ACATTCTCAAACAAGCTTGTCTCCTAACATCCATACTCCTGATCAAACATCATCTTGTTCAGCAGCCACT	0.283	0.014	Deleted in liver cancer 1
RIGG17568	CAAAACAGCTGTGAATTTTAGTCTCGATGGATTGCTCCCAGTCTGTCGCCGCAATGGAGAAATGCAGTCC	0.605	0.0466	Hypothetical protein LOC769878
RIGG17572	AGGAGGATGAATCTAGCTCTGAAGAGGATTCACAAAGGAGGCTTCATTTTACAGTATCCCTTACAATTGACA	0.466	0.0343	Pelota homolog (Drosophila)
RIGG17608	CACTGGCAGGCAAATACACGGCTTCCAACTGGGTGGCGACGCTCAATGTAGGCTATGGTGGTGCC	2.059	0.00642	0
RIGG17621	CTTGCAATTCTTGCCTTTCTGTATATGTGTCTGGCTATTTCAGCTAAGTATGGGTAAGGTTGTCCTCCTG	0.42	0.00845	Mevalonate kinase (mevalonic aciduria)
RIGG17641	CAGAGGATATCCAGTGGGAGTACAAAGAAGAGGTTGCCCAACTCCACTACAGCGTTTGTCCGCAAAGATG	0.14	0.04	Hypothetical LOC426298
RIGG17665	GCAGCTGCAGAGCGTAGTCTACGGGAGCACATGGGCAACGTGGTGGAAGCACTGATCACCCTCAC	0.214	0.0386	0
RIGG17671	AGCAGTCAGTTCCTTTGACCCAGAAATAGATTTATCCAATCAAAGTGGACGAGTCTCAAAGCTAGGAAAT	0.0647	0.0307	Similar to Ptprm protein
RIGG17672	ACAGGAATTCATCTTTCAGAGTTAGTCGAGAAGTAGCCATTTGCACTGAACTTACTTAGGCTGTTGCACC	2.887	0.0252	V-kit Hardy-Zuckerman 4 feline sarcoma viral oncogene homolog
RIGG17693	GTATGGATGGTGAGTTCTTCAGTGAGACCAAGTATCATCGTAGTGTTGACTCAGATTACACAGCTGCCTT	2.321	0.0289	Spermatogenesis associated 18 homolog (rat)
RIGG17744	GAAAGAAGGTGGATGGAAAGCTGCTCTGCTGGTTATGCACACTGTCCTACAAACGGGTCCTACAGAAGAC	3.259	0.0489	Family with sequence similarity 76, member A
RIGG17774	GCCAAAGGGTTCATTCTCCATACGCAATCTGGCTACCAAGCTGGTACCTGAAATAAAGGCAGTGTAAATGTCA	2.993	0.03	Finished cDNA, clone ChEST444g13
RIGG17791	GAAGCCAGTTATGGAGCAAGAATTCTTAGACTTTGAAGAAGCAGATCCACCCACAGATAAACCTGGAGTG	1.664	0.0175	Cyclic nucleotide gated channel alpha 1
RIGG17811	AGTTCAAATGAAATTCTACTACGACTTCCTGGAGAAAGTCTGTGGGAAAGTGAACCTGGAAACAGCAGTT	0.337	0.0253	0
RIGG17883	CTTTTGTGTCTGCACCTATCATGTATGTTTCTGCATGGCTTTTGACCATTCCATCTATGGACCCCAACCC	0.233	0.00985	G protein-coupled receptor 155
RIGG17891	AAGCAACATAATCATCTCAGCATTACATCGTCCCACTGATGGCAGCAGTTTCCCCTGTCACACAATCACT	2.449	0.04	0
RIGG17916	GTTTGCTATTTGAGACTCTTCTACAAACTCATCTGCCTCAGCTCTTTTATCACCTTCGAGAAATTGGGGCT	2.445	0.0485	0
RIGG17926	CTTTGGGAAATGGAACCTGGACTGCCTGTGGATGTTTTGGCCTCTGTCAGAAAACCTTTGATCTCAGGAG	0.592	0.0439	0
RIGG17961	ACGAGCTTTGGATACTATGAATTTTGATGTCATCAAAGGCAAACCGGTGCGCATTATGTGGTCCCAGCGT	2.458	0.0135	Poly(A) binding protein, cytoplasmic 1
RIGG17962	GTTCAAGATGCCCGAAATGCACATCAAGACACCAAAGATCTCCATGCCCGACATTGACCTGAACCTGAAG	0.335	0.0212	Similar to AHNAK nucleoprotein
RIGG17968	GCAGTGTTGTCTGGTGGGGAAGCGGATCGGCAGCCTGTCTGTGGACTTAAGCCTGCAGACCAGAG	0.0469	0.0244	0
RIGG17970	AGAACAGGTTAGCCGAGCCAACCAACACAAAGAACAACAGCTGGCACTTAAGCAGCAGATAGAGAGTGAG	4.744	0.0242	COP9 constitutive photomorphogenic homolog subunit 7A (Arabidopsis)
RIGG17971	TCCCGGAACCATCGTACAGGTGACCAGGAAGAGAGGCAGGACTACATCAATATGGATGAAAGTGATGCAG	16.45	0.0189	Myeloid leukemia factor 2
RIGG17995	TCTTCAGGACGATATAGTCACAGGTTTTCACTTTTCAGTGAGTGAAAGATTAGTATCCGGGTCTACAACTTTGGT	4.141	0.0444	0
RIGG18000	AGGAGGATGAAACGGATGAAGATGCACACCTAGTTAAAGATGCTGATTTGTTCATTATGGGACAGACAGATGA	45.97	0.0121	Coiled-coil and C2 domain containing 2A
RIGG18018	ATGTTTGCCAAGGATATACGCACGCAGGACCTGGCGCTGTTTGAGGAGCTGCAGAGGGGCATTGG	78.35	0.0229	0
RIGG18023	CCGAGCAGATCACCAATTTCTACAAAGCCAACCATGTCCAGAAGTTCAGCTACTCACGGCCCTTCAAGAA	17.39	0.024	0
RIGG18042	ATCTGCCCTGTGCCAAGGATGGACAATGCGTCACCCAGTTCTTTGGTTGGCAAAGGTCCTTCTGC	20.19	0.0188	0
RIGG18088	AGAGGAAGAGAATTGATGTGGAAGAATCTGAAGCCAGCAGTAGTGTCAGCATCTCCCATTCGGCTTCTGC	0.391	0.0124	Lamin B1
RIGG18115	TGACGAATGTACAGGACTCCTTCTCAATGACCTGGATCGACTAAACCAGATGATCATGAGTGTTAACCTGACTG	0.33	0.00154	Laminin, alpha 2 (merosin, congenital muscular dystrophy)
RIGG18141	GCTGGAGTAAATAACCTAACTGTCCAAGTGGAGAAGGAAGCTTATTTTCAACACATGTCTGGCCTCAGTAC	0.26	0.000132	Solute carrier family 30 (zinc transporter), member 5
RIGG18189	GGCCAACTATATTCCACAGTGTTCAGTAGAAGATCTCTTTGAGGGAACATGGTATCTTGTGCGTGTGGAT	3.086	0.0456	3-hydroxy-3-methylglutaryl-Coenzyme A synthase 1 (soluble)
RIGG18229	CCATGAACCACCAAACAGAGGAATGGTATCATCTTTACCACCAATTAACACAGTCTTCATGGGAGCAGCT	0.358	0.0439	Regulatory factor X domain containing 1
RIGG18256	GCAGTACAGTTTGGAAGGATGGATCATACAGAAGAAACTAGTTCATCCTGTTCTTTTGAAGCCAGAGAAGACAG	3.311	0.0334	Polymerase (DNA directed) kappa
RIGG18263	TACTGTTCTAGTATGTGGAGGTCTGGTAGGACTTCGACTTCCTGACACAAGAACGCAGGTGTTGATGTAA	2.064	0.0409	Synaptic vesicle glycoprotein 2C
RIGG18275	TCACAGGCCACAGTGAATGAAAATAGAGCAAAACAAACCATTCAGAGGACAAATCGCTGATGACCAAAACAAAGA	0.353	0.0405	Otopetrin 1
RIGG18307	TTGCCATGTCAGACAGGTTCAAAGACTCCTTTACAAATGGTATACAAAATGCCAAATGGACACTGCGTACCA	0.0828	0.0201	Similar to KIAA2026 protein
RIGG18323	ATGTACTGACAGAGGGGAAGACCGTATTCCTGAAGACCTCGCTTCACGTAGCTCCAGAATTTCTCTGTGC	1.76	0.0482	Calcium binding tyrosine-(Y)-phosphorylation regulated
RIGG18324	ATCACCTCCGCTGTGAAAAGCTCACATTCAACAACCCGACAGAGGAATTCAGAAGAAAGCTGCTAAAGGC	0.431	0.0355	Myeloid/lymphoid or mixed-lineage leukemia (trithorax homolog, Drosophila); translocated to, 3
RIGG18346	AGTTTGAGATGGAACTGTGGAAAGGGTGTACCACAAGAAAAGGCATTTAGACAAGATTCCAGTTGTTTCT	0.394	0.0458	Queuine tRNA-ribosyltransferase domain containing 1
RIGG18353	ACAGTCCTTTCTAATCATTCTTCTGCTTCAAAGAGGGACAGTGGTTGAACTAGTTAGTGTTTGGGTGGCGCAC	13.57	0.0163	Finished cDNA, clone ChEST42j8
RIGG18366	AGCTTGATACAGCCTCTTACTGGAAGAAACTGGGCTTGAATCCCTTCCATCAACATGCTGATGTGGTATT	0.407	0.00267	Similar to transthyretin
RIGG18367	GCTAGGTAGATTGGCGTGGGAAATAGCTATGCTCGGTTATGCTTGCCAAGGAAATGAATGGAGCCTCTTTA	2.046	0.0152	0
RIGG18371	GAAGTGAACCTAACAAATGCACTGCTTGTGGAACAGACAGACGAGGGATGGACCGTTTTCTGTACCGTGG	11.49	0.0171	Proprotein convertase subtilisin/kexin type 5
RIGG18374	CTCTGTGGCATGGACTTTCCTATCAAGACCAACCGGGAAATAGTAGAGAAATTAAAAGCCCTTAAAGGTGA	0.145	0.0106	Glucosaminyl (N-acetyl) transferase 1, core 2 (beta-1,6-N-acetylglucosaminyltransferase)
RIGG18377	TTGGGGCTGGTCACGTGAAGATAAGGATGAACAGAAACAAGAAGTGAAGGCTTCAATTTTAGCAGTTGTCT	6.242	0.00371	0
RIGG18397	TGACCTCTACATCACTTACGACAAATATTACCAAACTCCAAGGCTCTGGTTATTTGGATATGATGAGCAACGG	0.538	0.00493	ATG3 autophagy related 3 homolog (S. cerevisiae)
RIGG18418	GGAACATGTTTTCTCCTTCCTTCAACTCAGGTTAAGAATTTGCTGGACATGCATGTCTTGGCCTTCATTC	4.019	0.0159	0
RIGG18421	CTTTAAGAGTGATCAGCTGATGTTGTCATCCCTTGTTGATATTGCCTTGTGAAGGACTGGTGATACCCTC	0.0455	0.0139	Coproporphyrinogen oxidase
RIGG18431	TCCCACAAACTCCTCAGATTGTTGGGATTTCCTACTTCATCACTAGTCTGAGTTATGCCAACAGCTGTTTC	0.447	0.00342	Neuropeptides B/W receptor 1
RIGG18439	CCAAGCACATCTGAGCATATCCCATCAGAAATAAACTACTTGGGAGTTCATGTAAGGTTCTGGTGCAGTG	2.476	0.0022	0
RIGG18445	AGCACTGGTTAGAGTTTTACAACCCTACATATGGAAGCACTCTGAAGTAGACATTTCTGCTCTTGACAGAAG	1.695	0.0295	0
RIGG18449	CAGCTTGCAGTGGAAATATCATCACCTAAGAAGTGTCTACGTCTACACAGTTAGGTCTTTACTTGTGGAGGGT	0.0576	0.0189	Transmembrane protein 45A
RIGG18488	CGCGGCTATCCAGGCTATTAATGGACAGACCAACATGACTGCCGAAGAATTCACTAACATGATATTTCAGAAG	0.306	0.022	0
RIGG18524	AGAACCAGTGGAATTTACTTACAAGAAATCTTCCAAAGGCCTTGAATCAATACGGGTAACAGGCCCTGGT	0.156	0.0274	Lin-28 homolog B (C. elegans)
RIGG18558	CGGAATCAGACTACCTTTAGCAATAGCAGGCTCCTCCACTTCTGGTATTTCTACATCACCAACAGCTTGG	0.413	0.0185	0
RIGG18624	GAAGGAAGAGACAGAGCGAAGAAGGTTTACAGTGTTCACAATCGTCTTTCACTCCACCAGTTTCATGCTG	2.15	0.0203	0
RIGG18650	AAAACAGAATCACTTTCCCATTACTGCGCTTTGGAGAATCGGCCGTATGCTCGATGGATGCAGTACCTCC	0.44	0.0206	Hypothetical LOC420181
RIGG18674	GACCTGACAATCTGCTTTCTTCTAGTGTCAGTGGAAAGCCTCTTACTGTGAGCAATTCTACTCCAGCTAAAG	0.384	0.00553	ROD1 regulator of differentiation 1 (S. pombe)
RIGG18719	TGCAGACTTTATTGCTTCAGGAAGAACAGGTAGAAGAAATGCACTACACGACATACTTGTGTCTTCTCCGGGTG	0.0281	0.0456	Protein kinase (cAMP-dependent, catalytic) inhibitor alpha
RIGG18725	AAGGCTTCTGCTGCATTTTCCTCTGTTGGTTCAGTCATAACCAAGAAGTTTGAAGATGTCAATATACGCTC	0.138	0.0286	Tumor protein D52
RIGG18728	CTATTGCAGATGGCTGGGAGAATGAAGAGCACGTGGTGGAAAGAAGTCTGAGAGGAGAAAAGCACCCATC	36.32	0.0167	Finished cDNA, clone ChEST580c24
RIGG18730	ACATACAAATACTTCTCATGATGAACATAGCAATCAGAATCCTTACAGGCAAAACGCTACGTGAGGGGTTG	0.453	0.0339	Polymerase (RNA) I polypeptide A, 194kDa
RIGG18750	ACGAGGAGCTTTGAGCATCAGGCGTCATGAACTTCTCTAAGAAAGATGGCAGAAGAAAAGGAATATACATCTA	0.224	0.0225	0
RIGG18799	AAACCACTAAGAAGGAACCTGGAACAAAGGCCAACAAAGGTGCTAAAGGGAAGAAGGATGAAAAGCAAGAA	0.232	0.0141	0
RIGG18800	TGACGGGTCTCATGATGTCATAGGAAGTTTCCAAACCACGATGTCAAAACTGAAGGAAGCATCTCGGTCC	4.229	0.0422	Copine III
RIGG18804	GGTTGATTCACAGCTACATGAGATTGGTCTATGCTGCGCTGTATTCTGAAAATCACAGGATGAGCCGAGT	2.638	0.0186	Similar to Protein KIAA0539
RIGG18816	TAACCTGGAGATAAGTTTCACTAGGAGAGCTGAACACATCATAAACGCCTATGTCAGTCTTACTGTTGAGG	0.402	0.0128	CD109 molecule
RIGG18821	CTGGAATAGCCACCTTCAAATGAATTACAGCAAGACATTCCAAAGAAGTAATGTGGACTTCCTGGAAACT	3.182	0.00261	N-terminal EF-hand calcium binding protein 1
RIGG18839	GGATGCTTATTCATTCTTTGTGATCACGAAAGACAAGGGAGGAGAACTGGTGGACAAACCTCTGAAAATT	2.077	0.0389	Cadherin 17, LI cadherin (liver-intestine)
RIGG18845	GTTATGGAAAGGTCTCCTTCAACGTCAGTATCTTCAGTTGACATGAGAGTGATGATGTCTCCCTCTCCTGTG	0.413	0.0259	Similar to fibrinogen silencer binding protein
RIGG18887	GGTGCAGCTTCTTTATGAACTGGCTGAGATCACAAGCAAAGTTTGGAATAAAATTCAGAGGAGAGGAATTCTC	0.431	0.0313	Vacuolar protein sorting 13 homolog B (yeast)
RIGG18910	GAGCTTTTCCAGTAGGTGTGAAGTGGCCTCATGTCATCAACATACTGTTTGTACCTGCCCACAGTGAGTG	0.424	0.0392	0
RIGG18925	TCACTGTAGATGATGGCTCGTTCTTTAGACACTTCTCCCATCCAAGCTATCAGTCTACTCCAGGGATACTTT	14.92	0.042	Alstrom syndrome 1
RIGG18981	TCTCTTGGATCAAACAGATTCCTGGAACCATCGACCTCAGGAAGTATCAGCATGGCAGCCAAACATGGAG	0.454	0.0219	PTK2 protein tyrosine kinase 2
RIGG18992	CTCCATCTCACCTGGGTTGCACAGCTTTACAGATAACCACAGGCTGATGAGAAGGCGAAAGTCCATTTAA	0.273	0.0213	0
RIGG19011	GCCAAGAACCTACTGAAAATTTCAAGGAAAAGAGCTAATTTTCCCAATGCAGTAAAATACACCCAGACAGCAAGG	0.383	0.0006	G protein-coupled receptor 34
RIGG19029	TTTGGTGGTTCTATCTTGCATATGATCTCCCACAAAATTTCTTCTACACCAGAGTACTCCTTGGCCGTGC	0.378	0.0429	Cytochrome b-245, beta polypeptide (chronic granulomatous disease)
RIGG19078	GATTACTGGCATCCTTCTGAGAAGGCGATGTATCCTGATTACTTTGCCAAGAGAGAGCAGTGGAAGAAGC	1.673	0.0357	NADH dehydrogenase (ubiquinone) 1 beta subcomplex, 9, 22kDa
RIGG19090	TGCATTGGGGTCACATTGTACCCTGGGAGTACTAATTGCATGACAACCAGAAATGTAATTCCAAGTAGAA	0.405	0.0121	Similar to Acp1 protein
RIGG19096	GCTGACTGAAGGAATTCGCTGGGCTTTTATTGACATGTTGGAGAAAGAAAATGACTGGATGGACTCTGAAA	0.171	0.0179	0
RIGG19099	TTCCCGTATCCAACCATGTCAGAGATCACTGTTCTTTCCACTCAAGCTAAGTACACAGAGGAACAGATTAA	4.995	0.0428	Zinc fingers and homeoboxes 1
RIGG19102	CTGGCTGTGATGGCAGTGGTCATGTTAGTGGCAAATATGCAAGGCACAGAAGTGTTTATGGCTGTCCTTT	0.438	0.0187	Myelin transcription factor 1-like
RIGG19103	AACACACTCTGAGGGTATTGCTAGCTGCTACAGACCAAAGTGTCCAAAGTTGAATTCTGTTCATAGCTCTTTG	0.356	0.021	Tumor suppressing subtransferable candidate 1
RIGG19119	CGTTGTGTATCCCAAGGCACTGACGGGGTGAAATGAAATCGTGTCAATCTAGGATTAACAAATGGAAATT	0.281	0.0359	Membrane bound O-acyltransferase domain containing 2
RIGG19147	TGCTCGGCACCTTATGCATTATCTGTGGGATATTAGTGGTAGCGCTTCCAATCACCATTATTTTCAATAA	0.247	0.0437	Potassium voltage-gated channel, delayed-rectifier, subfamily S, member 3
RIGG19151	GAAGCTATGGGTTACTCGCTATGCAGGATCTGGATGCTTTTCTTGCTGTTCTGTGTGGGAGAAGAGAGGC	0.0879	0.0386	Similar to egg envelope component ZPAX
RIGG19170	CCTGATGAAAGCACAGACATCATCACTTCTGCTCAGTCCATCTTAGACAGAGAAAATTACTTCGTGAAGG	0.373	0.0271	Similar to A830093I24Rik protein
RIGG19175	CTGGAGATGGTTTGGCCACTGATTTTGGAGATGCTGGCTCCAAGGCACAGGTAGGACGTGTCTGC	7.945	0.0112	Hypothetical LOC421988
RIGG19240	CAGGATGGAGTCAATTGTGTGGGAATGTGGTTAAACATCTTAGTACTGTAACCTAATGCATGGTGGTAAAGCA	2.802	0.0354	Frizzled homolog 3 (Drosophila)
RIGG19243	GAAGATGGGACAAACATGAACTATCACCTTCATTCTGTAGATGGGAGTGCGCAGAAAGAACCCGTTTGCC	3.886	0.0143	Transcribed locus
RIGG19274	AAGTCTATTCGGCAATTTGTGCAGCAGTTTAGAGCAAAGAATTGTCCACTCCATGTGCTGGTGAATAATG	2.658	0.00925	Dehydrogenase/reductase (SDR family) X-linked
RIGG19307	GCTTCGGAATGTGATAGAAGACCAAGGTGTTGAAATTTGTTATGAACTGTACAGTCCTCGAATCCAGGAAA	3.179	0.0394	Mitochondrial ribosomal protein L19
RIGG19333	GGAGATCCGTAAATTTGCAATGAAAGAAATGGGTACTCCTGACGTTCGCATTGACACCAGGCTGAACAAA	0.327	0.0184	0
RIGG19339	GCTGTACTGTTTCCATGTGTTGCTATGGCTGTGGTAGTTGTCTGTGTGATATTCAGAGTAGACTTAGTTCT	0.334	0.00839	Interleukin 18 receptor 1
RIGG19345	GTTGCACTTGGGTTAGCACAAGCCGAAAACTTGATCTACAAATATGAGAAGGTCAAACATAAAGGAGCTCCA	0.338	0.0144	Transforming growth factor, beta receptor associated protein 1
RIGG19350	CCACAAGAACACTGCTCGCAAAAGAGAATACCACGTACTGTTCATGGTGATCACTACAGTTATCTGTTATC	2.003	0.0363	0
RIGG19358	ACTTAACCAGCAAATCCCTATGGGAGTGAGAAAGCTGATTCCATGTTATTTGACCAAAATGTGCTGCAGG	0.318	0.0135	0
RIGG19363	GGCGAGAACCTTTACCGACTGTCCATGGAGGAAAAGTAAAACTGTCTCTGCCATTTTCTCTTGCTTTAAAG	0.34	0.00103	ADP-ribosylhydrolase like 1
RIGG19381	CCTTCAGCCCTGAACAACTTGAACTGATGTTTACTTTCCCACTCATCTACAGCATTTTCCAACTGTTGTT	0.528	0.0351	Solute carrier family 10 (sodium/bile acid cotransporter family), member 2
RIGG19431	CACATCAAATGATCCTTCCAGCGGTGTCGAAGTACACTTACAGACTGTTATATCATACCGAAACCAGCAAGAC	7.336	0.0432	Dachshund homolog 1 (Drosophila)
RIGG19452	AACTTCCTCGTGAATCAGCTGAAGAGTTTCACAGAATTGATCCAAAGTGTGTGCGACAGTTCGACTCTGCAGC	0.354	0.0184	Chromosome 13 open reading frame 31
RIGG19472	TACTCGAACAAGAATGCAGAAGCAGAAACTGAATGATGGAAACGATACCTCAGCCAACGAAGAAAAGTGA	0.119	0.0195	Retinoblastoma 1 (including osteosarcoma)
RIGG19474	TACTTCCATCTTTCCTCCCTCGGTTGGACGGAGCCGGTGAAGAACTTTCTTATCCTGAGCTGCAG	0.0913	0.0276	Variant retinoblastoma transcription factor
RIGG19480	TAGAGATTATGTCATATCACTGGGAGTTGTCAAACCTCTTCTGTCCTTCATCAATCCCTCCATTCCCATC	0.0329	0.0299	Karyopherin alpha 3 (importin alpha 4)
RIGG19489	GCTTGGAGTTAGTAACAATGTGATGTTCAGAATAAACATTCCCTTTGAGGAGCTAAAGAAACACCTGGCC	0.384	0.0293	Asparagine-linked glycosylation 11 homolog (S. cerevisiae, alpha-1,2-mannosyltransferase)
RIGG19497	ATTTCACGAACATATCTTTCTGGAGAAACACCTCAAAGACTTTCCCAAGCAAGGACCTATTCGCCACTTC	5.585	0.0148	Mitochondrial ribosomal protein S31
RIGG19503	TCTGCCCACTCCTTTCAATGTCATACCAAGCCCTAAGTCTCTCTGGTATCTAATTAGGTGGTTATGGAGACACCT	45.23	0.0254	Transient receptor potential cation channel, subfamily C, member 4
RIGG19533	TCCTGCCAGCTACCTACAATTCCATCATCAACCCTGTAATATATGCTTTTAGAAACCAGGAGATACAGAAAGCG	0.319	0.0186	0
RIGG19549	AGAGGAATCTCCAATGAGAGTTTTGCACGACCTACACTGCAACATCAGGGATCTGAAGGAAGGTGCTAAC	0.0434	0.0497	Similar to chromosome 13 open reading frame 3
RIGG19551	GCACCACCTTCCATGGTCAATAATGAACAACGCCAACATGCCGAGCACATATTCTTATCATTTAGAAAATC	14.9	0.0463	Exportin 4
RIGG19566	ACAGAATTGGCATGAAGAGCACAGGGGAATGTTAAGGGAAGATTCTATGATGGAATACCTTAAGATAGCAC	0.371	0.0457	Radixin
RIGG19588	AGAATCCCGAAACGAAAGAAATAAGCATTACTTCTACTGTCTTCAGAGTGTCTGCATATGACGGCAGCGG	1.806	0.0486	Chromosome 11 open reading frame 70
RIGG19603	TTTAGTAAAAGAGGTTCACAAAGCCAAATGTCCAGAGGAGTTGATTTTGAGTCAGATGAGGATGACCCGT	1.705	0.0182	MRE11 meiotic recombination 11 homolog A (S. cerevisiae)
RIGG19615	GCAGCCAGGACCTATGTCAACAGTCAAACAAGAATGGGCATTACCTTGTCCGACCTTTCTTGGGATATCAA	1.997	0.0433	FAT tumor suppressor homolog 3 (Drosophila)
RIGG19619	GAAGCTTCCAGATGCTTGGTGAAACACATAATTGCTACTGAGAGTGATCCAGTTCAGCCTATTGAAACAG	0.391	0.0363	0
RIGG19639	CGGAGAATATTTCAACCTTCATTTCTTGTTGGGTGGAAGTGTAATGCAGGAAGACAAAAGGGTTTCCATA	0.451	0.0129	Von Willebrand factor
RIGG19670	CAACCCTGACAAAGTCTTCAAGGAGTTCTTCGGAGGACACAACCCCTTTGCAGAGTTCTTCACCAAGGAC	1.755	0.0168	DnaJ (Hsp40) related, subfamily B, member 13
RIGG19694	CATGGGACTTGAAGCAACTGGCCATCTTTGTTAACGTGGAAGGTAGATCGGAACTTCGACCAAAGCCAAC	1.744	0.0384	Similar to OTTHUMP00000031431
RIGG19739	GCCTGGGAAATCCACCTTCTTTGTGGGGAGCACGGATGAATTCATTGAGAAAAGGAGACAGGGGC	0.42	0.0307	Transcribed locus, moderately similar to NP_037455.2 sorting nexin 11 [Homo sapiens]
RIGG19755	GTTCCTAAACATCTGTAATGACCTGAGCAATCTCTGCCACAAGCTGGAAACTCTACATCCTGGTAAC	1.812	0.0396	Chromosome 9 open reading frame 9
RIGG19760	GCTGCTGGATTGCTCGCTGGAGTACAAGAAAGGGGAGAGCCAGACTGACATTGAGATCACGCGGG	0.4	0.0327	0
RIGG19764	CTGAAGCAGCAATGGACAGACATAAACCTGAAGTGGAACCCAGATGACTACGGTGGCGTGAAACAAATCC	3.273	0.0312	Cholinergic receptor, nicotinic, alpha 1 (muscle)
RIGG19773	GAGCAATGGAGCCTCAGCAAAAGAGAAAGATGTGCTTCCCTCTCCTGGAGAACTGGAAAATATACAGCTGAAAC	0.448	0.0469	TBC1 domain family, member 2
RIGG19826	CAATCCAATGGGTGACGATGTGATTTCGCCAACATCATTCGACTCTTTATTTGATGAAGCCAGGAGAATAA	0.272	0.000586	0
RIGG19836	GCCTTTGTGCCTCAATATGCTTCTCATCTTCCACATGGGTTACTGTTTCTGATGGAACAGGAAGACTATATT	0.224	0.0157	Similar to chronic myelogenous leukemia tumor antigen 66
RIGG19842	GATGCTGAAGAACTGGATGCTCAAGATGAGGAAGAGGACTTTTCTGGTAGCCTTTGTCCCAGTGTCAGAC	0.22	0.0157	Potassium channel, subfamily V, member 1
RIGG19856	TATGGCCCCATGTCCCCATTGAGCTCCATGTCCCCATACAGCACTGTGTCCCCATATGGCCCTGT	24.16	0.0498	0
RIGG19890	CAGTGTGTAAGAGCGTCTCGGATACCTACGACCCCTACCTGGATGTGTCCTTGGAGATCAGGCAA	0.19	0.0102	Ubiquitin specific peptidase 36
RIGG19905	TAGGTTGTATAGTTTAGAATTACACCAAGGGAGATAACTGTACAACCTCCTAGCTTTCCT	0.32	0.0226	mi-RNA
RIGG19908	GGGCTCCTAGGAAGAGGTAGTGGGTTGCATAGTTTTAGGGCAGGGATTTTGCTCACAAGGAGGTA	0.239	0.0201	mi-RNA
RIGG19931	CCTCTTTCCCTGTTGCACTACTGTCACGGTCGCAGCGAGCAGTGCAATAATGAAAGGGCGTCAGT	0.482	0.0415	mi-RNA
RIGG19973	CCATGGGTTCTGTTGTCCTTCATTCCACCGGAGTCTGTCTCGTACCTAACCAGATTTCAGTGGAG	2.066	0.00388	mi-RNA
RIGG19997	TCTGACAATGTTGCACTACTGTCTGCACAAATAAAGCAGTGCAATAATATTGTCAAAGCATTTGGTTCCAGTC	24.02	0.00322	Transcribed locus
RIGG20038	AAGACAGAATCTCTAGGAAAGGCTGAATGCACAGCTGAGGTTTTCATATGTTGTAGACCACGTATCTCTA	0.359	0.0211	Gallus gallus beta-defensin 8 (GAL8) mRNA, complete cds
RIGG20081	GTCCCTACTGCTGTCACGTATGCAATAAAGTTTGACACAAAGACAGGAGAGATTGCCATGGATTTTAAGC	0.586	0.0123	Protein arginine methyltransferase 7
RIGG20093	GATGTCCTGGGGATGTCGTCTCTGTTCGCCTGTTGTTAAAAGGTTACTGTTTGTCTCCTCTCATTTTCTT	2.527	0.0382	Gallus gallus similar to DC12 protein (LOC416015), mRNA
RIGG20112	ACTTCTGGCAGAAAATGATTGAGTGTTTGGCAGTTTTGTTTACTCTTCTCCTTAAGCATTGCACTGTGCT	1.496	0.0472	Gallus gallus similar to Ubiquitin-conjugating enzyme E2-18 kDa UbcH7 (Ubiquitin-protein ligase) (Ubiquitin carrier protein) (UbcM4) (E2-F1) (L-UBC) (LOC416769), mRNA
RIGG20115	AAAAGAAGGCTGAAGCTTTGGAATCTGCTATTCTGAATCTGAACGAAGCTAAGACTTACCTTGCCAAGGT	0.384	0.00553	Anaphase promoting complex subunit 5
RIGG20127	TCTTTGTGGCTTCATTTCTGCCATAGCCTCTACAGCTGTGATACAACTGCAAACTAATTGAGCACAAAAC	2.527	0.038	Transcribed locus
RIGG20136	CTACGATTCTGTGAAGGTTTATTTCAGACTTCCTCGTCCACCTCCACCCGAAATGCCGGAATCTCTGAAGAAG	0.373	0.0462	Solute carrier family 25 (mitochondrial carrier; phosphate carrier), member 3
RIGG20144	TGCCCAAAAGAAACTAAAGCTTGTCCGCACTAGCACAGAATATGGGATGCCTTCAGTCACATTTGGAAAT	0.271	0.00575	Inhibitor of growth family, member 4
RIGG20158	TTGGGATGATAGGCGAGGAATTCAGAAATTATACGGGAGAAACTCAGCAAACTCGTGAAGAAGGTGTTTC	0.34	0.0241	Matrix metallopeptidase 7 (matrilysin, uterine)
RIGG20159	CAGCTTGTGGTGTGGCTGTAGGTGACTTTATGCAGTATACGTTACTTTGCCTGCAATTTCTGTTGTTTGCAA	3.14	0.0076	Mediator complex subunit 17
RIGG20168	GATTACTTTGGTGCACATACATATGAGTTGTTATCGAAGCCAGGTGTATTTATCCATACTAACTGGACAGGCCAT	0.407	0.0443	Phosphogluconate dehydrogenase
RIGG20181	TAGAGTTGGTCAAAGCCACCTGACTTCTTGAGTGCCACTGTGGAAAACCGTCACTGGCTTAATTGGAGAG	0.357	0.0459	Chromosome 19 open reading frame 10
RIGG20190	ACCCACGTGACATGTTCAGTGTTTTGCTCGTGTCTTTCACTAAGAGCAGAGTTAATGTAAAGCACTTTGT	0.337	0.0335	Deafness, autosomal dominant 5
RIGG20212	GCTCACCTGAAATCGCTTGTCAAACAATGAAGTCTTTAAGTCACCCAGAGGAAAGTTGTTCATCACTTATG	0.233	0.0477	Family with sequence similarity 49, member A
RIGG20248	AGCCTGTTAGACAGAGCTATTGCCGATAGACGACAGCTTAATACAATTACATTACCAGATTTCAGTGATCCTGA	0.0744	0.0368	Tetratricopeptide repeat domain 7B
RIGG20274	GTGGCTACAGCTGTAGAGCAGTATGTTCCATCTGAGAAACTGAGCATCTATGGAGATCTGGAATACATGAAT	0.412	0.0217	Transmembrane protein 59
RIGG20277	CTGTAGCCAAAAGACAAGAAACAACGTGCTGAATGCCATCCTGCTTCTCACGAAGGAACTGGATGCAGAG	0.151	0.0175	Chromosome 21 open reading frame 2
RIGG20289	TTCCCATATTACTGAGACAACTGACATGAGCAAGGAAGTTTGTAGCCTTCTTATCCGTACTGCATACAGAA	0.202	0.0108	Fanconi anemia, complementation group C
RIGG20298	ATGGACACTGAATGTGAGGTTACAGTAACTTGAGACAGCCTTAGTGATCTGCATACCTGGACATTGCAGTGGA	0.31	0.0415	Chromosome 22 open reading frame 25
RIGG20301	GGTGATATCTCTGCCTTGAAGCAGTAATTGTGAGAAGTCCTAAGAACCAACTTGATGTGGATGGCTTTAG	0.436	0.0113	Chromosome 12 open reading frame 49
RIGG20392	GACTTCCGCAAGGATCTGCAGTGGAAGTGGATCCACGAACCCAAAGGTTATATGGCCAACTTCTG	0.212	0.0234	Transforming growth factor beta 4 precursor
RIGG20420	GTGGCTACTGGAAGAAATAAAACCTTTGAGATGAGTTTCACTGTCGTTGGACTGCTTCCCGATGC	0.319	0.0185	CD226 molecule
RIGG20434	AGAGACTGACGGTGTTGCACATCAGCAGCTGATTGCAGTGCTCTTGGAGGTGCATGGCATGGCAG	0.402	0.00452	Chromosome 9 open reading frame 151
RIGG20438	CGCTCCAGGAATGGACATTATGGGATCGCTTCTGGGATGCGCGGATTGGACTTCAATCCGGCACA	0.336	0.0469	similar to Runt-related transcription factor 3 (Core-binding factor, alpha 3 subunit) (CBF-alpha 3) (Acute myeloid leukemia 2 protein) (Oncogene AML-2) (Polyomavirus enhancer binding protein 2 alpha C subunit) (PEBP2-alpha C) (PEA2-alpha C) (SL3-3 ... (LOC428215), mRNA
RIGG20452	TAAGGTGTATGAGGTCTGTGGGGCTGACGGAGCAGACATGGTGACCGGGGATGACTTCAGCTGCG	3.467	0.0325	Interferon regulatory factor 5
RIGG20455	GGAGCACGTCCAAAGCTTGAACAAAGAGGACCTTACACATACAGAAGTCAAGAAACTAAGCAGCTAAGAAATAC	5.33	0.0142	CD36 molecule (thrombospondin receptor)
