# Supplementary material for: Histological and global gene expression analysis of the 'lactating' pigeon crop
Source: BMC Genomics. 2011 Sep 19;12:452. doi: 10.1186/1471-2164-12-452 (PMC3191541; doi:10.1186/1471-2164-12-452)
Supplement: Additional file 2 — List of all genes assigned a molecular function. This table contains all of the differentially expressed genes that could be assigned a gene ontology molecular function using UniGene IDs. The GO Slim identifier, UniGene ID, and GO ID are given for each gene in the table. [file 1471-2164-12-452-S2.XLSX]

## Sheet: S2
GOslim	Probe name	UniGene ID	Annotation	GO-id	Evidence	Name	Definition	Synonym
GO:0003676	RIGG00001	Gga.165	SRY (sex determining region Y)-box 1	GO:0003677	IEA	nucleic acid binding	Interacting selectively and non-covalently with any nucleic acid.
GO:0003676	RIGG00016	Gga.177	GLIS family zinc finger 2	GO:0003676	IEA	nucleic acid binding	Interacting selectively and non-covalently with any nucleic acid.
GO:0005488	RIGG00016	Gga.177	GLIS family zinc finger 2	GO:0008270	IEA	binding	The selective, non-covalent, often stoichiometric, interaction of a molecule with one or more specific sites on another molecule.	ligand
GO:0003824	RIGG00025	Gga.22435	Similar to methylcrotonoyl-Coenzyme A carboxylase 2 (beta); non-biotin containing subunit of 3-methylcrotonyl-CoA carboxylase; biotin carboxylase	GO:0016874	IEA	catalytic activity	Catalysis of a biochemical reaction at physiological temperatures. In biologically catalyzed reactions, the reactants are known as substrates, and the catalysts are naturally occurring macromolecular substances known as enzymes. Enzymes possess specific b	enzyme activity
GO:0003676	RIGG00093	Gga.4344	Similar to SRF-related protein	GO:0003700	IEA	nucleic acid binding	Interacting selectively and non-covalently with any nucleic acid.
GO:0003676	RIGG00093	Gga.4344	Similar to SRF-related protein	GO:0043565	IEA	nucleic acid binding	Interacting selectively and non-covalently with any nucleic acid.
GO:0004871	RIGG00136	Gga.22590	Progesterone receptor membrane component 1	GO:0004872	IEA	signal transducer activity	Mediates the transfer of a signal from the outside to the inside of a cell by means other than the introduction of the signal molecule itself into the cell.
GO:0005488	RIGG00136	Gga.22590	Progesterone receptor membrane component 1	GO:0005496	IEA	binding	The selective, non-covalent, often stoichiometric, interaction of a molecule with one or more specific sites on another molecule.	ligand
GO:0005488	RIGG00136	Gga.22590	Progesterone receptor membrane component 1	GO:0020037	IEA	binding	The selective, non-covalent, often stoichiometric, interaction of a molecule with one or more specific sites on another molecule.	ligand
GO:0005488	RIGG00136	Gga.22590	Progesterone receptor membrane component 1	GO:0020037	IEA	binding	The selective, non-covalent, often stoichiometric, interaction of a molecule with one or more specific sites on another molecule.	ligand
GO:0003824	RIGG00140	Gga.22198	Acireductone dioxygenase 1	GO:0016702	IEA	catalytic activity	Catalysis of a biochemical reaction at physiological temperatures. In biologically catalyzed reactions, the reactants are known as substrates, and the catalysts are naturally occurring macromolecular substances known as enzymes. Enzymes possess specific b	enzyme activity
GO:0003824	RIGG00140	Gga.22198	Acireductone dioxygenase 1	GO:0051213	IEA	catalytic activity	Catalysis of a biochemical reaction at physiological temperatures. In biologically catalyzed reactions, the reactants are known as substrates, and the catalysts are naturally occurring macromolecular substances known as enzymes. Enzymes possess specific b	enzyme activity
GO:0005488	RIGG00140	Gga.22198	Acireductone dioxygenase 1	GO:0016151	IEA	binding	The selective, non-covalent, often stoichiometric, interaction of a molecule with one or more specific sites on another molecule.	ligand
GO:0005488	RIGG00140	Gga.22198	Acireductone dioxygenase 1	GO:0046872	IEA	binding	The selective, non-covalent, often stoichiometric, interaction of a molecule with one or more specific sites on another molecule.	ligand
GO:0005488	RIGG00140	Gga.22198	Acireductone dioxygenase 1	GO:0046872	IEA	binding	The selective, non-covalent, often stoichiometric, interaction of a molecule with one or more specific sites on another molecule.	ligand
GO:0003676	RIGG00221	Gga.22565	Nucleolar and spindle associated protein 1	GO:0003677	IEA	nucleic acid binding	Interacting selectively and non-covalently with any nucleic acid.
GO:0003824	RIGG00224	Gga.22379	Receptor-interacting serine-threonine kinase 2	GO:0004674	IEA	catalytic activity	Catalysis of a biochemical reaction at physiological temperatures. In biologically catalyzed reactions, the reactants are known as substrates, and the catalysts are naturally occurring macromolecular substances known as enzymes. Enzymes possess specific b	enzyme activity
GO:0005488	RIGG00224	Gga.22379	Receptor-interacting serine-threonine kinase 2	GO:0005515	IEA	binding	The selective, non-covalent, often stoichiometric, interaction of a molecule with one or more specific sites on another molecule.	ligand
GO:0005488	RIGG00224	Gga.22379	Receptor-interacting serine-threonine kinase 2	GO:0005524	IEA	binding	The selective, non-covalent, often stoichiometric, interaction of a molecule with one or more specific sites on another molecule.	ligand
GO:0030234	RIGG00250	Gga.22399	GTPase activating Rap/RanGAP domain-like 4	GO:0005096	IEA	enzyme regulator activity	Modulates the activity of an enzyme.	enzyme modulator
GO:0003824	RIGG00256	Gga.22461	Adrenergic, beta, receptor kinase 1	GO:0004703	IEA	catalytic activity	Catalysis of a biochemical reaction at physiological temperatures. In biologically catalyzed reactions, the reactants are known as substrates, and the catalysts are naturally occurring macromolecular substances known as enzymes. Enzymes possess specific b	enzyme activity
GO:0003824	RIGG00256	Gga.22461	Adrenergic, beta, receptor kinase 1	GO:0016740	IEA	catalytic activity	Catalysis of a biochemical reaction at physiological temperatures. In biologically catalyzed reactions, the reactants are known as substrates, and the catalysts are naturally occurring macromolecular substances known as enzymes. Enzymes possess specific b	enzyme activity
GO:0004871	RIGG00256	Gga.22461	Adrenergic, beta, receptor kinase 1	GO:0004871	IEA	signal transducer activity	Mediates the transfer of a signal from the outside to the inside of a cell by means other than the introduction of the signal molecule itself into the cell.
GO:0005488	RIGG00256	Gga.22461	Adrenergic, beta, receptor kinase 1	GO:0000166	IEA	binding	The selective, non-covalent, often stoichiometric, interaction of a molecule with one or more specific sites on another molecule.	ligand
GO:0005488	RIGG00256	Gga.22461	Adrenergic, beta, receptor kinase 1	GO:0005524	IEA	binding	The selective, non-covalent, often stoichiometric, interaction of a molecule with one or more specific sites on another molecule.	ligand
GO:0003676	RIGG00324	Gga.2904	Snurportin 1	GO:0003723	IEA	nucleic acid binding	Interacting selectively and non-covalently with any nucleic acid.
GO:0005215	RIGG00324	Gga.2904	Snurportin 1	GO:0008565	IEA	transporter activity	Enables the directed movement of substances (such as macromolecules, small molecules, ions) into, out of, within or between cells.	small-molecule carrier or transporter
GO:0005215	RIGG00324	Gga.2904	Snurportin 1	GO:0008565	IEA	transporter activity	Enables the directed movement of substances (such as macromolecules, small molecules, ions) into, out of, within or between cells.	small-molecule carrier or transporter
GO:0005215	RIGG00344	Gga.39411	Fanconi anemia, complementation group G	GO:0005215	IEA	transporter activity	Enables the directed movement of substances (such as macromolecules, small molecules, ions) into, out of, within or between cells.	small-molecule carrier or transporter
GO:0005488	RIGG00344	Gga.39411	Fanconi anemia, complementation group G	GO:0005488	IEA	binding	The selective, non-covalent, often stoichiometric, interaction of a molecule with one or more specific sites on another molecule.	ligand
GO:0003676	RIGG00347	Gga.19422	DEAH (Asp-Glu-Ala-His) box polypeptide 33	GO:0003676	IEA	nucleic acid binding	Interacting selectively and non-covalently with any nucleic acid.
GO:0003824	RIGG00347	Gga.19422	DEAH (Asp-Glu-Ala-His) box polypeptide 33	GO:0004386	IEA	catalytic activity	Catalysis of a biochemical reaction at physiological temperatures. In biologically catalyzed reactions, the reactants are known as substrates, and the catalysts are naturally occurring macromolecular substances known as enzymes. Enzymes possess specific b	enzyme activity
GO:0003824	RIGG00347	Gga.19422	DEAH (Asp-Glu-Ala-His) box polypeptide 33	GO:0008026	IEA	catalytic activity	Catalysis of a biochemical reaction at physiological temperatures. In biologically catalyzed reactions, the reactants are known as substrates, and the catalysts are naturally occurring macromolecular substances known as enzymes. Enzymes possess specific b	enzyme activity
GO:0005488	RIGG00347	Gga.19422	DEAH (Asp-Glu-Ala-His) box polypeptide 33	GO:0005524	IEA	binding	The selective, non-covalent, often stoichiometric, interaction of a molecule with one or more specific sites on another molecule.	ligand
GO:0003824	RIGG00351	Gga.5193	Eukaryotic translation initiation factor 2B, subunit 3 gamma, 58kDa	GO:0016740	IEA	catalytic activity	Catalysis of a biochemical reaction at physiological temperatures. In biologically catalyzed reactions, the reactants are known as substrates, and the catalysts are naturally occurring macromolecular substances known as enzymes. Enzymes possess specific b	enzyme activity
GO:0003824	RIGG00351	Gga.5193	Eukaryotic translation initiation factor 2B, subunit 3 gamma, 58kDa	GO:0016779	IEA	catalytic activity	Catalysis of a biochemical reaction at physiological temperatures. In biologically catalyzed reactions, the reactants are known as substrates, and the catalysts are naturally occurring macromolecular substances known as enzymes. Enzymes possess specific b	enzyme activity
GO:0003824	RIGG00351	Gga.5193	Eukaryotic translation initiation factor 2B, subunit 3 gamma, 58kDa	GO:0016779	IEA	catalytic activity	Catalysis of a biochemical reaction at physiological temperatures. In biologically catalyzed reactions, the reactants are known as substrates, and the catalysts are naturally occurring macromolecular substances known as enzymes. Enzymes possess specific b	enzyme activity
GO:0003676	RIGG00377	Gga.22975	Activating signal cointegrator 1 complex subunit 3-like 1	GO:0003676	IEA	nucleic acid binding	Interacting selectively and non-covalently with any nucleic acid.
GO:0003676	RIGG00377	Gga.22975	Activating signal cointegrator 1 complex subunit 3-like 1	GO:0003676	IEA	nucleic acid binding	Interacting selectively and non-covalently with any nucleic acid.
GO:0003676	RIGG00377	Gga.22975	Activating signal cointegrator 1 complex subunit 3-like 1	GO:0003676	IEA	nucleic acid binding	Interacting selectively and non-covalently with any nucleic acid.
GO:0003824	RIGG00377	Gga.22975	Activating signal cointegrator 1 complex subunit 3-like 1	GO:0008026	IEA	catalytic activity	Catalysis of a biochemical reaction at physiological temperatures. In biologically catalyzed reactions, the reactants are known as substrates, and the catalysts are naturally occurring macromolecular substances known as enzymes. Enzymes possess specific b	enzyme activity
GO:0003824	RIGG00377	Gga.22975	Activating signal cointegrator 1 complex subunit 3-like 1	GO:0008026	IEA	catalytic activity	Catalysis of a biochemical reaction at physiological temperatures. In biologically catalyzed reactions, the reactants are known as substrates, and the catalysts are naturally occurring macromolecular substances known as enzymes. Enzymes possess specific b	enzyme activity
GO:0003824	RIGG00377	Gga.22975	Activating signal cointegrator 1 complex subunit 3-like 1	GO:0008026	ISS	catalytic activity	Catalysis of a biochemical reaction at physiological temperatures. In biologically catalyzed reactions, the reactants are known as substrates, and the catalysts are naturally occurring macromolecular substances known as enzymes. Enzymes possess specific b	enzyme activity
GO:0003824	RIGG00377	Gga.22975	Activating signal cointegrator 1 complex subunit 3-like 1	GO:0008026	IEA	catalytic activity	Catalysis of a biochemical reaction at physiological temperatures. In biologically catalyzed reactions, the reactants are known as substrates, and the catalysts are naturally occurring macromolecular substances known as enzymes. Enzymes possess specific b	enzyme activity
GO:0005488	RIGG00377	Gga.22975	Activating signal cointegrator 1 complex subunit 3-like 1	GO:0005515	ISS	binding	The selective, non-covalent, often stoichiometric, interaction of a molecule with one or more specific sites on another molecule.	ligand
GO:0005488	RIGG00377	Gga.22975	Activating signal cointegrator 1 complex subunit 3-like 1	GO:0005524	IEA	binding	The selective, non-covalent, often stoichiometric, interaction of a molecule with one or more specific sites on another molecule.	ligand
GO:0005488	RIGG00377	Gga.22975	Activating signal cointegrator 1 complex subunit 3-like 1	GO:0005524	IEA	binding	The selective, non-covalent, often stoichiometric, interaction of a molecule with one or more specific sites on another molecule.	ligand
GO:0005488	RIGG00377	Gga.22975	Activating signal cointegrator 1 complex subunit 3-like 1	GO:0005524	IEA	binding	The selective, non-covalent, often stoichiometric, interaction of a molecule with one or more specific sites on another molecule.	ligand
GO:0005488	RIGG00381	Gga.15570	Similar to RIKEN cDNA 6030446I19 gene	GO:0005515	IEA	binding	The selective, non-covalent, often stoichiometric, interaction of a molecule with one or more specific sites on another molecule.	ligand
GO:0005488	RIGG00381	Gga.15570	Similar to RIKEN cDNA 6030446I19 gene	GO:0017124	IEA	binding	The selective, non-covalent, often stoichiometric, interaction of a molecule with one or more specific sites on another molecule.	ligand
GO:0003676	RIGG00383	Gga.3191	Zinc finger protein 250	GO:0003676	IEA	nucleic acid binding	Interacting selectively and non-covalently with any nucleic acid.
GO:0003676	RIGG00383	Gga.3191	Zinc finger protein 250	GO:0003676	IEA	nucleic acid binding	Interacting selectively and non-covalently with any nucleic acid.
GO:0003676	RIGG00383	Gga.3191	Zinc finger protein 250	GO:0003676	IEA	nucleic acid binding	Interacting selectively and non-covalently with any nucleic acid.
GO:0003676	RIGG00383	Gga.3191	Zinc finger protein 250	GO:0003676	IEA	nucleic acid binding	Interacting selectively and non-covalently with any nucleic acid.
GO:0005488	RIGG00383	Gga.3191	Zinc finger protein 250	GO:0008270	IEA	binding	The selective, non-covalent, often stoichiometric, interaction of a molecule with one or more specific sites on another molecule.	ligand
GO:0005488	RIGG00383	Gga.3191	Zinc finger protein 250	GO:0008270	IEA	binding	The selective, non-covalent, often stoichiometric, interaction of a molecule with one or more specific sites on another molecule.	ligand
GO:0005488	RIGG00383	Gga.3191	Zinc finger protein 250	GO:0008270	IEA	binding	The selective, non-covalent, often stoichiometric, interaction of a molecule with one or more specific sites on another molecule.	ligand
GO:0005488	RIGG00383	Gga.3191	Zinc finger protein 250	GO:0008270	IEA	binding	The selective, non-covalent, often stoichiometric, interaction of a molecule with one or more specific sites on another molecule.	ligand
GO:0005488	RIGG00383	Gga.3191	Zinc finger protein 250	GO:0046872	IEA	binding	The selective, non-covalent, often stoichiometric, interaction of a molecule with one or more specific sites on another molecule.	ligand
GO:0005488	RIGG00398	Gga.16785	SET and MYND domain containing 4	GO:0005488	IEA	binding	The selective, non-covalent, often stoichiometric, interaction of a molecule with one or more specific sites on another molecule.	ligand
GO:0005488	RIGG00398	Gga.16785	SET and MYND domain containing 4	GO:0005488	IEA	binding	The selective, non-covalent, often stoichiometric, interaction of a molecule with one or more specific sites on another molecule.	ligand
GO:0005488	RIGG00398	Gga.16785	SET and MYND domain containing 4	GO:0005488	IEA	binding	The selective, non-covalent, often stoichiometric, interaction of a molecule with one or more specific sites on another molecule.	ligand
GO:0005488	RIGG00398	Gga.16785	SET and MYND domain containing 4	GO:0008270	IEA	binding	The selective, non-covalent, often stoichiometric, interaction of a molecule with one or more specific sites on another molecule.	ligand
GO:0005488	RIGG00398	Gga.16785	SET and MYND domain containing 4	GO:0008270	IEA	binding	The selective, non-covalent, often stoichiometric, interaction of a molecule with one or more specific sites on another molecule.	ligand
GO:0005488	RIGG00398	Gga.16785	SET and MYND domain containing 4	GO:0008270	IEA	binding	The selective, non-covalent, often stoichiometric, interaction of a molecule with one or more specific sites on another molecule.	ligand
GO:0005488	RIGG00398	Gga.16785	SET and MYND domain containing 4	GO:0046872	IEA	binding	The selective, non-covalent, often stoichiometric, interaction of a molecule with one or more specific sites on another molecule.	ligand
GO:0003676	RIGG00400	Gga.21395	Thymocyte selection-associated high mobility group box	GO:0003677	IEA	nucleic acid binding	Interacting selectively and non-covalently with any nucleic acid.
GO:0005488	RIGG00401	Gga.5835	ADP-ribosylation factor GTPase activating protein 1	GO:0008270	IEA	binding	The selective, non-covalent, often stoichiometric, interaction of a molecule with one or more specific sites on another molecule.	ligand
GO:0030234	RIGG00401	Gga.5835	ADP-ribosylation factor GTPase activating protein 1	GO:0008060	IEA	enzyme regulator activity	Modulates the activity of an enzyme.	enzyme modulator
GO:0003824	RIGG00425	Gga.43071	Similar to RIKEN cDNA 1110012E06	GO:0015662	IEA	catalytic activity	Catalysis of a biochemical reaction at physiological temperatures. In biologically catalyzed reactions, the reactants are known as substrates, and the catalysts are naturally occurring macromolecular substances known as enzymes. Enzymes possess specific b	enzyme activity
GO:0003824	RIGG00425	Gga.43071	Similar to RIKEN cDNA 1110012E06	GO:0015662	IEA	catalytic activity	Catalysis of a biochemical reaction at physiological temperatures. In biologically catalyzed reactions, the reactants are known as substrates, and the catalysts are naturally occurring macromolecular substances known as enzymes. Enzymes possess specific b	enzyme activity
GO:0003824	RIGG00425	Gga.43071	Similar to RIKEN cDNA 1110012E06	GO:0016820	IEA	catalytic activity	Catalysis of a biochemical reaction at physiological temperatures. In biologically catalyzed reactions, the reactants are known as substrates, and the catalysts are naturally occurring macromolecular substances known as enzymes. Enzymes possess specific b	enzyme activity
GO:0003824	RIGG00425	Gga.43071	Similar to RIKEN cDNA 1110012E06	GO:0016820	IEA	catalytic activity	Catalysis of a biochemical reaction at physiological temperatures. In biologically catalyzed reactions, the reactants are known as substrates, and the catalysts are naturally occurring macromolecular substances known as enzymes. Enzymes possess specific b	enzyme activity
GO:0005488	RIGG00425	Gga.43071	Similar to RIKEN cDNA 1110012E06	GO:0005524	IEA	binding	The selective, non-covalent, often stoichiometric, interaction of a molecule with one or more specific sites on another molecule.	ligand
GO:0005488	RIGG00425	Gga.43071	Similar to RIKEN cDNA 1110012E06	GO:0005524	IEA	binding	The selective, non-covalent, often stoichiometric, interaction of a molecule with one or more specific sites on another molecule.	ligand
GO:0005488	RIGG00431	Gga.17571	Protein phosphatase 2, regulatory subunit B', gamma isoform	GO:0005488	IEA	binding	The selective, non-covalent, often stoichiometric, interaction of a molecule with one or more specific sites on another molecule.	ligand
GO:0005488	RIGG00431	Gga.17571	Protein phosphatase 2, regulatory subunit B', gamma isoform	GO:0005488	IEA	binding	The selective, non-covalent, often stoichiometric, interaction of a molecule with one or more specific sites on another molecule.	ligand
GO:0030234	RIGG00431	Gga.17571	Protein phosphatase 2, regulatory subunit B', gamma isoform	GO:0008601	IEA	enzyme regulator activity	Modulates the activity of an enzyme.	enzyme modulator
GO:0030234	RIGG00431	Gga.17571	Protein phosphatase 2, regulatory subunit B', gamma isoform	GO:0008601	IEA	enzyme regulator activity	Modulates the activity of an enzyme.	enzyme modulator
GO:0005488	RIGG00453	Gga.1020	Chemokine (C-C motif) ligand 17	GO:0008009	IEA	binding	The selective, non-covalent, often stoichiometric, interaction of a molecule with one or more specific sites on another molecule.	ligand
GO:0005488	RIGG00455	Gga.5128	Chemokine (C-C motif) ligand 20	GO:0005515	IEA	binding	The selective, non-covalent, often stoichiometric, interaction of a molecule with one or more specific sites on another molecule.	ligand
GO:0005488	RIGG00455	Gga.5128	Chemokine (C-C motif) ligand 20	GO:0008009	IEA	binding	The selective, non-covalent, often stoichiometric, interaction of a molecule with one or more specific sites on another molecule.	ligand
GO:0005488	RIGG00462	Gga.296	Chemokine (C-C motif) ligand 1	GO:0008009	IEA	binding	The selective, non-covalent, often stoichiometric, interaction of a molecule with one or more specific sites on another molecule.	ligand
GO:0005488	RIGG00628	Gga.20186	PDZ and LIM domain 5	GO:0005515	IEA	binding	The selective, non-covalent, often stoichiometric, interaction of a molecule with one or more specific sites on another molecule.	ligand
GO:0005488	RIGG00628	Gga.20186	PDZ and LIM domain 5	GO:0005515	IEA	binding	The selective, non-covalent, often stoichiometric, interaction of a molecule with one or more specific sites on another molecule.	ligand
GO:0005488	RIGG00628	Gga.20186	PDZ and LIM domain 5	GO:0008270	IEA	binding	The selective, non-covalent, often stoichiometric, interaction of a molecule with one or more specific sites on another molecule.	ligand
GO:0005488	RIGG00628	Gga.20186	PDZ and LIM domain 5	GO:0008270	IEA	binding	The selective, non-covalent, often stoichiometric, interaction of a molecule with one or more specific sites on another molecule.	ligand
GO:0005488	RIGG00628	Gga.20186	PDZ and LIM domain 5	GO:0046872	IEA	binding	The selective, non-covalent, often stoichiometric, interaction of a molecule with one or more specific sites on another molecule.	ligand
GO:0005488	RIGG00638	Gga.16277	Erythrocyte membrane protein band 4.1 like 4A	GO:0005488	IEA	binding	The selective, non-covalent, often stoichiometric, interaction of a molecule with one or more specific sites on another molecule.	ligand
GO:0003824	RIGG00652	Gga.7865	Interleukin-1 receptor-associated kinase 2	GO:0004672	IEA	catalytic activity	Catalysis of a biochemical reaction at physiological temperatures. In biologically catalyzed reactions, the reactants are known as substrates, and the catalysts are naturally occurring macromolecular substances known as enzymes. Enzymes possess specific b	enzyme activity
GO:0003824	RIGG00652	Gga.7865	Interleukin-1 receptor-associated kinase 2	GO:0004672	IEA	catalytic activity	Catalysis of a biochemical reaction at physiological temperatures. In biologically catalyzed reactions, the reactants are known as substrates, and the catalysts are naturally occurring macromolecular substances known as enzymes. Enzymes possess specific b	enzyme activity
GO:0005488	RIGG00652	Gga.7865	Interleukin-1 receptor-associated kinase 2	GO:0005515	IEA	binding	The selective, non-covalent, often stoichiometric, interaction of a molecule with one or more specific sites on another molecule.	ligand
GO:0005488	RIGG00652	Gga.7865	Interleukin-1 receptor-associated kinase 2	GO:0005515	IEA	binding	The selective, non-covalent, often stoichiometric, interaction of a molecule with one or more specific sites on another molecule.	ligand
GO:0005488	RIGG00652	Gga.7865	Interleukin-1 receptor-associated kinase 2	GO:0005524	IEA	binding	The selective, non-covalent, often stoichiometric, interaction of a molecule with one or more specific sites on another molecule.	ligand
GO:0005488	RIGG00652	Gga.7865	Interleukin-1 receptor-associated kinase 2	GO:0005524	IEA	binding	The selective, non-covalent, often stoichiometric, interaction of a molecule with one or more specific sites on another molecule.	ligand
GO:0005488	RIGG00652	Gga.7865	Interleukin-1 receptor-associated kinase 2	GO:0005525	IEA	binding	The selective, non-covalent, often stoichiometric, interaction of a molecule with one or more specific sites on another molecule.	ligand
GO:0003676	RIGG00656	Gga.12865	Zinc finger and BTB domain containing 17	GO:0003676	IEA	nucleic acid binding	Interacting selectively and non-covalently with any nucleic acid.
GO:0003676	RIGG00656	Gga.12865	Zinc finger and BTB domain containing 17	GO:0003676	IEA	nucleic acid binding	Interacting selectively and non-covalently with any nucleic acid.
GO:0003676	RIGG00656	Gga.12865	Zinc finger and BTB domain containing 17	GO:0003677	IEA	nucleic acid binding	Interacting selectively and non-covalently with any nucleic acid.
GO:0005488	RIGG00656	Gga.12865	Zinc finger and BTB domain containing 17	GO:0005515	IEA	binding	The selective, non-covalent, often stoichiometric, interaction of a molecule with one or more specific sites on another molecule.	ligand
GO:0005488	RIGG00656	Gga.12865	Zinc finger and BTB domain containing 17	GO:0008270	IEA	binding	The selective, non-covalent, often stoichiometric, interaction of a molecule with one or more specific sites on another molecule.	ligand
GO:0005488	RIGG00656	Gga.12865	Zinc finger and BTB domain containing 17	GO:0008270	IEA	binding	The selective, non-covalent, often stoichiometric, interaction of a molecule with one or more specific sites on another molecule.	ligand
GO:0005488	RIGG00656	Gga.12865	Zinc finger and BTB domain containing 17	GO:0008270	IEA	binding	The selective, non-covalent, often stoichiometric, interaction of a molecule with one or more specific sites on another molecule.	ligand
GO:0005488	RIGG00656	Gga.12865	Zinc finger and BTB domain containing 17	GO:0046872	IEA	binding	The selective, non-covalent, often stoichiometric, interaction of a molecule with one or more specific sites on another molecule.	ligand
GO:0005488	RIGG00749	Gga.21096	Bromodomain adjacent to zinc finger domain, 1A	GO:0005515	IEA	binding	The selective, non-covalent, often stoichiometric, interaction of a molecule with one or more specific sites on another molecule.	ligand
GO:0005488	RIGG00749	Gga.21096	Bromodomain adjacent to zinc finger domain, 1A	GO:0008270	IEA	binding	The selective, non-covalent, often stoichiometric, interaction of a molecule with one or more specific sites on another molecule.	ligand
GO:0003824	RIGG00752	Gga.13676	Acyl-CoA synthetase medium-chain family member 5	GO:0003824	IEA	catalytic activity	Catalysis of a biochemical reaction at physiological temperatures. In biologically catalyzed reactions, the reactants are known as substrates, and the catalysts are naturally occurring macromolecular substances known as enzymes. Enzymes possess specific b	enzyme activity
GO:0003824	RIGG00822	Gga.16541	Proteasome (prosome, macropain) subunit, alpha type, 5	GO:0004298	IEA	catalytic activity	Catalysis of a biochemical reaction at physiological temperatures. In biologically catalyzed reactions, the reactants are known as substrates, and the catalysts are naturally occurring macromolecular substances known as enzymes. Enzymes possess specific b	enzyme activity
GO:0003824	RIGG00822	Gga.16541	Proteasome (prosome, macropain) subunit, alpha type, 5	GO:0004298	IEA	catalytic activity	Catalysis of a biochemical reaction at physiological temperatures. In biologically catalyzed reactions, the reactants are known as substrates, and the catalysts are naturally occurring macromolecular substances known as enzymes. Enzymes possess specific b	enzyme activity
GO:0003824	RIGG00822	Gga.16541	Proteasome (prosome, macropain) subunit, alpha type, 5	GO:0008233	IEA	catalytic activity	Catalysis of a biochemical reaction at physiological temperatures. In biologically catalyzed reactions, the reactants are known as substrates, and the catalysts are naturally occurring macromolecular substances known as enzymes. Enzymes possess specific b	enzyme activity
GO:0003824	RIGG00825	Gga.13740	GULP, engulfment adaptor PTB domain containing 1	GO:0016491	IEA	catalytic activity	Catalysis of a biochemical reaction at physiological temperatures. In biologically catalyzed reactions, the reactants are known as substrates, and the catalysts are naturally occurring macromolecular substances known as enzymes. Enzymes possess specific b	enzyme activity
GO:0003824	RIGG00892	Gga.1029	Retinoblastoma binding protein 4	GO:0008094	ISS	catalytic activity	Catalysis of a biochemical reaction at physiological temperatures. In biologically catalyzed reactions, the reactants are known as substrates, and the catalysts are naturally occurring macromolecular substances known as enzymes. Enzymes possess specific b	enzyme activity
GO:0005488	RIGG00892	Gga.1029	Retinoblastoma binding protein 4	GO:0005515	IEA	binding	The selective, non-covalent, often stoichiometric, interaction of a molecule with one or more specific sites on another molecule.	ligand
GO:0003676	RIGG00949	Gga.19080	Eukaryotic translation initiation factor 4E	GO:0003723	IEA	nucleic acid binding	Interacting selectively and non-covalently with any nucleic acid.
GO:0003676	RIGG00949	Gga.19080	Eukaryotic translation initiation factor 4E	GO:0003743	IEA	nucleic acid binding	Interacting selectively and non-covalently with any nucleic acid.
GO:0003824	RIGG00967	Gga.10055	Phosphodiesterase 9A	GO:0003824	IEA	catalytic activity	Catalysis of a biochemical reaction at physiological temperatures. In biologically catalyzed reactions, the reactants are known as substrates, and the catalysts are naturally occurring macromolecular substances known as enzymes. Enzymes possess specific b	enzyme activity
GO:0003824	RIGG00967	Gga.10055	Phosphodiesterase 9A	GO:0004114	IEA	catalytic activity	Catalysis of a biochemical reaction at physiological temperatures. In biologically catalyzed reactions, the reactants are known as substrates, and the catalysts are naturally occurring macromolecular substances known as enzymes. Enzymes possess specific b	enzyme activity
GO:0003824	RIGG01113	Gga.7851	Glyoxalase I	GO:0004462	IEA	catalytic activity	Catalysis of a biochemical reaction at physiological temperatures. In biologically catalyzed reactions, the reactants are known as substrates, and the catalysts are naturally occurring macromolecular substances known as enzymes. Enzymes possess specific b	enzyme activity
GO:0005488	RIGG01113	Gga.7851	Glyoxalase I	GO:0046872	IEA	binding	The selective, non-covalent, often stoichiometric, interaction of a molecule with one or more specific sites on another molecule.	ligand
GO:0003824	RIGG01123	Gga.5294	Thiosulfate sulfurtransferase (rhodanese)	GO:0004792	IEA	catalytic activity	Catalysis of a biochemical reaction at physiological temperatures. In biologically catalyzed reactions, the reactants are known as substrates, and the catalysts are naturally occurring macromolecular substances known as enzymes. Enzymes possess specific b	enzyme activity
GO:0003824	RIGG01123	Gga.5294	Thiosulfate sulfurtransferase (rhodanese)	GO:0004792	IEA	catalytic activity	Catalysis of a biochemical reaction at physiological temperatures. In biologically catalyzed reactions, the reactants are known as substrates, and the catalysts are naturally occurring macromolecular substances known as enzymes. Enzymes possess specific b	enzyme activity
GO:0003824	RIGG01123	Gga.5294	Thiosulfate sulfurtransferase (rhodanese)	GO:0004792	IEA	catalytic activity	Catalysis of a biochemical reaction at physiological temperatures. In biologically catalyzed reactions, the reactants are known as substrates, and the catalysts are naturally occurring macromolecular substances known as enzymes. Enzymes possess specific b	enzyme activity
GO:0003824	RIGG01123	Gga.5294	Thiosulfate sulfurtransferase (rhodanese)	GO:0016740	IEA	catalytic activity	Catalysis of a biochemical reaction at physiological temperatures. In biologically catalyzed reactions, the reactants are known as substrates, and the catalysts are naturally occurring macromolecular substances known as enzymes. Enzymes possess specific b	enzyme activity
GO:0005488	RIGG01222	Gga.9611	PHD finger protein 6	GO:0005515	IEA	binding	The selective, non-covalent, often stoichiometric, interaction of a molecule with one or more specific sites on another molecule.	ligand
GO:0005488	RIGG01222	Gga.9611	PHD finger protein 6	GO:0008270	IEA	binding	The selective, non-covalent, often stoichiometric, interaction of a molecule with one or more specific sites on another molecule.	ligand
GO:0003824	RIGG01272	Gga.2822	Fer (fps/fes related) tyrosine kinase (phosphoprotein NCP94)	GO:0004713	IEA	catalytic activity	Catalysis of a biochemical reaction at physiological temperatures. In biologically catalyzed reactions, the reactants are known as substrates, and the catalysts are naturally occurring macromolecular substances known as enzymes. Enzymes possess specific b	enzyme activity
GO:0003824	RIGG01272	Gga.2822	Fer (fps/fes related) tyrosine kinase (phosphoprotein NCP94)	GO:0004713	IEA	catalytic activity	Catalysis of a biochemical reaction at physiological temperatures. In biologically catalyzed reactions, the reactants are known as substrates, and the catalysts are naturally occurring macromolecular substances known as enzymes. Enzymes possess specific b	enzyme activity
GO:0005488	RIGG01272	Gga.2822	Fer (fps/fes related) tyrosine kinase (phosphoprotein NCP94)	GO:0005515	IEA	binding	The selective, non-covalent, often stoichiometric, interaction of a molecule with one or more specific sites on another molecule.	ligand
GO:0005488	RIGG01272	Gga.2822	Fer (fps/fes related) tyrosine kinase (phosphoprotein NCP94)	GO:0005515	IEA	binding	The selective, non-covalent, often stoichiometric, interaction of a molecule with one or more specific sites on another molecule.	ligand
GO:0005488	RIGG01272	Gga.2822	Fer (fps/fes related) tyrosine kinase (phosphoprotein NCP94)	GO:0005524	IEA	binding	The selective, non-covalent, often stoichiometric, interaction of a molecule with one or more specific sites on another molecule.	ligand
GO:0005488	RIGG01272	Gga.2822	Fer (fps/fes related) tyrosine kinase (phosphoprotein NCP94)	GO:0005524	IEA	binding	The selective, non-covalent, often stoichiometric, interaction of a molecule with one or more specific sites on another molecule.	ligand
GO:0003824	RIGG01337	Gga.5250	Haloacid dehalogenase-like hydrolase domain containing 3	GO:0008967	IEA	catalytic activity	Catalysis of a biochemical reaction at physiological temperatures. In biologically catalyzed reactions, the reactants are known as substrates, and the catalysts are naturally occurring macromolecular substances known as enzymes. Enzymes possess specific b	enzyme activity
GO:0003824	RIGG01337	Gga.5250	Haloacid dehalogenase-like hydrolase domain containing 3	GO:0016787	IEA	catalytic activity	Catalysis of a biochemical reaction at physiological temperatures. In biologically catalyzed reactions, the reactants are known as substrates, and the catalysts are naturally occurring macromolecular substances known as enzymes. Enzymes possess specific b	enzyme activity
GO:0003824	RIGG01381	Gga.37973	Diacylglycerol O-acyltransferase homolog 2 (mouse)	GO:0016747	IEA	catalytic activity	Catalysis of a biochemical reaction at physiological temperatures. In biologically catalyzed reactions, the reactants are known as substrates, and the catalysts are naturally occurring macromolecular substances known as enzymes. Enzymes possess specific b	enzyme activity
GO:0003824	RIGG01422	Gga.17943	Rho-associated, coiled-coil containing protein kinase 2	GO:0004674	IEA	catalytic activity	Catalysis of a biochemical reaction at physiological temperatures. In biologically catalyzed reactions, the reactants are known as substrates, and the catalysts are naturally occurring macromolecular substances known as enzymes. Enzymes possess specific b	enzyme activity
GO:0003824	RIGG01422	Gga.17943	Rho-associated, coiled-coil containing protein kinase 2	GO:0004674	IEA	catalytic activity	Catalysis of a biochemical reaction at physiological temperatures. In biologically catalyzed reactions, the reactants are known as substrates, and the catalysts are naturally occurring macromolecular substances known as enzymes. Enzymes possess specific b	enzyme activity
GO:0003824	RIGG01422	Gga.17943	Rho-associated, coiled-coil containing protein kinase 2	GO:0004674	IEA	catalytic activity	Catalysis of a biochemical reaction at physiological temperatures. In biologically catalyzed reactions, the reactants are known as substrates, and the catalysts are naturally occurring macromolecular substances known as enzymes. Enzymes possess specific b	enzyme activity
GO:0003824	RIGG01422	Gga.17943	Rho-associated, coiled-coil containing protein kinase 2	GO:0016740	IEA	catalytic activity	Catalysis of a biochemical reaction at physiological temperatures. In biologically catalyzed reactions, the reactants are known as substrates, and the catalysts are naturally occurring macromolecular substances known as enzymes. Enzymes possess specific b	enzyme activity
GO:0005488	RIGG01422	Gga.17943	Rho-associated, coiled-coil containing protein kinase 2	GO:0000166	IEA	binding	The selective, non-covalent, often stoichiometric, interaction of a molecule with one or more specific sites on another molecule.	ligand
GO:0005488	RIGG01422	Gga.17943	Rho-associated, coiled-coil containing protein kinase 2	GO:0005515	IEA	binding	The selective, non-covalent, often stoichiometric, interaction of a molecule with one or more specific sites on another molecule.	ligand
GO:0005488	RIGG01422	Gga.17943	Rho-associated, coiled-coil containing protein kinase 2	GO:0005515	IEA	binding	The selective, non-covalent, often stoichiometric, interaction of a molecule with one or more specific sites on another molecule.	ligand
GO:0005488	RIGG01422	Gga.17943	Rho-associated, coiled-coil containing protein kinase 2	GO:0005524	IEA	binding	The selective, non-covalent, often stoichiometric, interaction of a molecule with one or more specific sites on another molecule.	ligand
GO:0005488	RIGG01422	Gga.17943	Rho-associated, coiled-coil containing protein kinase 2	GO:0005524	IEA	binding	The selective, non-covalent, often stoichiometric, interaction of a molecule with one or more specific sites on another molecule.	ligand
GO:0005488	RIGG01422	Gga.17943	Rho-associated, coiled-coil containing protein kinase 2	GO:0005524	IEA	binding	The selective, non-covalent, often stoichiometric, interaction of a molecule with one or more specific sites on another molecule.	ligand
GO:0003676	RIGG01427	Gga.25510	Nuclear transcription factor, X-box binding 1	GO:0003676	IEA	nucleic acid binding	Interacting selectively and non-covalently with any nucleic acid.
GO:0003676	RIGG01427	Gga.25510	Nuclear transcription factor, X-box binding 1	GO:0003700	IEA	nucleic acid binding	Interacting selectively and non-covalently with any nucleic acid.
GO:0005488	RIGG01427	Gga.25510	Nuclear transcription factor, X-box binding 1	GO:0005515	IEA	binding	The selective, non-covalent, often stoichiometric, interaction of a molecule with one or more specific sites on another molecule.	ligand
GO:0005488	RIGG01427	Gga.25510	Nuclear transcription factor, X-box binding 1	GO:0008270	IEA	binding	The selective, non-covalent, often stoichiometric, interaction of a molecule with one or more specific sites on another molecule.	ligand
GO:0003824	RIGG01582	Gga.13020	Nudix (nucleoside diphosphate linked moiety X)-type motif 7	GO:0016787	IEA	catalytic activity	Catalysis of a biochemical reaction at physiological temperatures. In biologically catalyzed reactions, the reactants are known as substrates, and the catalysts are naturally occurring macromolecular substances known as enzymes. Enzymes possess specific b	enzyme activity
GO:0003824	RIGG01582	Gga.13020	Nudix (nucleoside diphosphate linked moiety X)-type motif 7	GO:0016818	IEA	catalytic activity	Catalysis of a biochemical reaction at physiological temperatures. In biologically catalyzed reactions, the reactants are known as substrates, and the catalysts are naturally occurring macromolecular substances known as enzymes. Enzymes possess specific b	enzyme activity
GO:0005488	RIGG01582	Gga.13020	Nudix (nucleoside diphosphate linked moiety X)-type motif 7	GO:0000287	IEA	binding	The selective, non-covalent, often stoichiometric, interaction of a molecule with one or more specific sites on another molecule.	ligand
GO:0005488	RIGG01582	Gga.13020	Nudix (nucleoside diphosphate linked moiety X)-type motif 7	GO:0030145	IEA	binding	The selective, non-covalent, often stoichiometric, interaction of a molecule with one or more specific sites on another molecule.	ligand
GO:0005488	RIGG01679	Gga.20208	Mitochondrial translation optimization 1 homolog (S. cerevisiae)	GO:0050660	IEA	binding	The selective, non-covalent, often stoichiometric, interaction of a molecule with one or more specific sites on another molecule.	ligand
GO:0005488	RIGG01679	Gga.20208	Mitochondrial translation optimization 1 homolog (S. cerevisiae)	GO:0050660	IEA	binding	The selective, non-covalent, often stoichiometric, interaction of a molecule with one or more specific sites on another molecule.	ligand
GO:0005198	RIGG01685	Gga.4729	Ribosomal protein L18a	GO:0003735	IEA	structural molecule activity	The action of a molecule that contributes to the structural integrity of a complex or assembly within or outside a cell.
GO:0003824	RIGG01755	Gga.7323	Neural precursor cell expressed, developmentally down-regulated 9	GO:0003824	IEA	catalytic activity	Catalysis of a biochemical reaction at physiological temperatures. In biologically catalyzed reactions, the reactants are known as substrates, and the catalysts are naturally occurring macromolecular substances known as enzymes. Enzymes possess specific b	enzyme activity
GO:0003824	RIGG01791	Gga.4888	Protein tyrosine phosphatase type IVA, member 1	GO:0004725	IEA	catalytic activity	Catalysis of a biochemical reaction at physiological temperatures. In biologically catalyzed reactions, the reactants are known as substrates, and the catalysts are naturally occurring macromolecular substances known as enzymes. Enzymes possess specific b	enzyme activity
GO:0003824	RIGG01791	Gga.4888	Protein tyrosine phosphatase type IVA, member 1	GO:0016791	IEA	catalytic activity	Catalysis of a biochemical reaction at physiological temperatures. In biologically catalyzed reactions, the reactants are known as substrates, and the catalysts are naturally occurring macromolecular substances known as enzymes. Enzymes possess specific b	enzyme activity
GO:0003824	RIGG01802	Gga.12078	Neuron navigator 2	GO:0008236	IEA	catalytic activity	Catalysis of a biochemical reaction at physiological temperatures. In biologically catalyzed reactions, the reactants are known as substrates, and the catalysts are naturally occurring macromolecular substances known as enzymes. Enzymes possess specific b	enzyme activity
GO:0003824	RIGG01802	Gga.12078	Neuron navigator 2	GO:0008236	IEA	catalytic activity	Catalysis of a biochemical reaction at physiological temperatures. In biologically catalyzed reactions, the reactants are known as substrates, and the catalysts are naturally occurring macromolecular substances known as enzymes. Enzymes possess specific b	enzyme activity
GO:0003824	RIGG01802	Gga.12078	Neuron navigator 2	GO:0017111	IEA	catalytic activity	Catalysis of a biochemical reaction at physiological temperatures. In biologically catalyzed reactions, the reactants are known as substrates, and the catalysts are naturally occurring macromolecular substances known as enzymes. Enzymes possess specific b	enzyme activity
GO:0003824	RIGG01802	Gga.12078	Neuron navigator 2	GO:0017111	IEA	catalytic activity	Catalysis of a biochemical reaction at physiological temperatures. In biologically catalyzed reactions, the reactants are known as substrates, and the catalysts are naturally occurring macromolecular substances known as enzymes. Enzymes possess specific b	enzyme activity
GO:0005488	RIGG01802	Gga.12078	Neuron navigator 2	GO:0000166	IEA	binding	The selective, non-covalent, often stoichiometric, interaction of a molecule with one or more specific sites on another molecule.	ligand
GO:0005488	RIGG01802	Gga.12078	Neuron navigator 2	GO:0000166	IEA	binding	The selective, non-covalent, often stoichiometric, interaction of a molecule with one or more specific sites on another molecule.	ligand
GO:0003676	RIGG01847	Gga.36543	SRY (sex determining region Y)-box 7	GO:0003677	IEA	nucleic acid binding	Interacting selectively and non-covalently with any nucleic acid.
GO:0003824	RIGG01851	Gga.11834	Nicotinate phosphoribosyltransferase domain containing 1	GO:0004516	IEA	catalytic activity	Catalysis of a biochemical reaction at physiological temperatures. In biologically catalyzed reactions, the reactants are known as substrates, and the catalysts are naturally occurring macromolecular substances known as enzymes. Enzymes possess specific b	enzyme activity
GO:0003824	RIGG01851	Gga.11834	Nicotinate phosphoribosyltransferase domain containing 1	GO:0004516	IEA	catalytic activity	Catalysis of a biochemical reaction at physiological temperatures. In biologically catalyzed reactions, the reactants are known as substrates, and the catalysts are naturally occurring macromolecular substances known as enzymes. Enzymes possess specific b	enzyme activity
GO:0003824	RIGG01851	Gga.11834	Nicotinate phosphoribosyltransferase domain containing 1	GO:0016757	IEA	catalytic activity	Catalysis of a biochemical reaction at physiological temperatures. In biologically catalyzed reactions, the reactants are known as substrates, and the catalysts are naturally occurring macromolecular substances known as enzymes. Enzymes possess specific b	enzyme activity
GO:0003676	RIGG01956	Gga.34624	HemK methyltransferase family member 1	GO:0003676	IEA	nucleic acid binding	Interacting selectively and non-covalently with any nucleic acid.
GO:0003676	RIGG01956	Gga.34624	HemK methyltransferase family member 1	GO:0003676	IEA	nucleic acid binding	Interacting selectively and non-covalently with any nucleic acid.
GO:0003824	RIGG01956	Gga.34624	HemK methyltransferase family member 1	GO:0008276	IEA	catalytic activity	Catalysis of a biochemical reaction at physiological temperatures. In biologically catalyzed reactions, the reactants are known as substrates, and the catalysts are naturally occurring macromolecular substances known as enzymes. Enzymes possess specific b	enzyme activity
GO:0003824	RIGG01956	Gga.34624	HemK methyltransferase family member 1	GO:0008276	IEA	catalytic activity	Catalysis of a biochemical reaction at physiological temperatures. In biologically catalyzed reactions, the reactants are known as substrates, and the catalysts are naturally occurring macromolecular substances known as enzymes. Enzymes possess specific b	enzyme activity
GO:0003676	RIGG01959	Gga.10730	Angiogenic factor with G patch and FHA domains 1	GO:0003676	IEA	nucleic acid binding	Interacting selectively and non-covalently with any nucleic acid.
GO:0003676	RIGG02004	Gga.10699	Achaete-scute complex homolog 3 (Drosophila)	GO:0003677	IEA	nucleic acid binding	Interacting selectively and non-covalently with any nucleic acid.
GO:0030528	RIGG02004	Gga.10699	Achaete-scute complex homolog 3 (Drosophila)	GO:0030528	IEA	transcription regulator activity	Plays a role in regulating transcription; may bind a promoter or enhancer DNA sequence or interact with a DNA-binding transcription factor.	transcriptional regulator activity
GO:0003676	RIGG02106	Gga.35527	Trinucleotide repeat containing 6A	GO:0003676	IEA	nucleic acid binding	Interacting selectively and non-covalently with any nucleic acid.
GO:0005488	RIGG02106	Gga.35527	Trinucleotide repeat containing 6A	GO:0000166	IEA	binding	The selective, non-covalent, often stoichiometric, interaction of a molecule with one or more specific sites on another molecule.	ligand
GO:0003676	RIGG02116	Gga.12068	Polypyrimidine tract binding protein 2	GO:0003729	IEA	nucleic acid binding	Interacting selectively and non-covalently with any nucleic acid.
GO:0005488	RIGG02116	Gga.12068	Polypyrimidine tract binding protein 2	GO:0000166	IEA	binding	The selective, non-covalent, often stoichiometric, interaction of a molecule with one or more specific sites on another molecule.	ligand
GO:0005488	RIGG02116	Gga.12068	Polypyrimidine tract binding protein 2	GO:0005515	IEA	binding	The selective, non-covalent, often stoichiometric, interaction of a molecule with one or more specific sites on another molecule.	ligand
GO:0003824	RIGG02125	Gga.6263	Similar to methyltransferase 24 (37.8 kD) (3D495)	GO:0008168	IEA	catalytic activity	Catalysis of a biochemical reaction at physiological temperatures. In biologically catalyzed reactions, the reactants are known as substrates, and the catalysts are naturally occurring macromolecular substances known as enzymes. Enzymes possess specific b	enzyme activity
GO:0005488	RIGG02172	Gga.34280	Fibrinogen alpha chain	GO:0005102	IEA	binding	The selective, non-covalent, often stoichiometric, interaction of a molecule with one or more specific sites on another molecule.	ligand
GO:0005488	RIGG02172	Gga.34280	Fibrinogen alpha chain	GO:0030674	IEA	binding	The selective, non-covalent, often stoichiometric, interaction of a molecule with one or more specific sites on another molecule.	ligand
GO:0003674	RIGG02174	Gga.10410	MAM domain containing glycosylphosphatidylinositol anchor 1	GO:0003674	ND
GO:0003824	RIGG02190	Gga.28057	General transcription factor IIF, polypeptide 2, 30kDa	GO:0003824	IEA	catalytic activity	Catalysis of a biochemical reaction at physiological temperatures. In biologically catalyzed reactions, the reactants are known as substrates, and the catalysts are naturally occurring macromolecular substances known as enzymes. Enzymes possess specific b	enzyme activity
GO:0003824	RIGG02190	Gga.28057	General transcription factor IIF, polypeptide 2, 30kDa	GO:0008026	IEA	catalytic activity	Catalysis of a biochemical reaction at physiological temperatures. In biologically catalyzed reactions, the reactants are known as substrates, and the catalysts are naturally occurring macromolecular substances known as enzymes. Enzymes possess specific b	enzyme activity
GO:0005488	RIGG02190	Gga.28057	General transcription factor IIF, polypeptide 2, 30kDa	GO:0005524	IEA	binding	The selective, non-covalent, often stoichiometric, interaction of a molecule with one or more specific sites on another molecule.	ligand
GO:0030528	RIGG02190	Gga.28057	General transcription factor IIF, polypeptide 2, 30kDa	GO:0016251	IEA	transcription regulator activity	Plays a role in regulating transcription; may bind a promoter or enhancer DNA sequence or interact with a DNA-binding transcription factor.	transcriptional regulator activity
GO:0003824	RIGG02227	Gga.9612	Retinol dehydrogenase 14 (all-trans/9-cis/11-cis)	GO:0016491	IEA	catalytic activity	Catalysis of a biochemical reaction at physiological temperatures. In biologically catalyzed reactions, the reactants are known as substrates, and the catalysts are naturally occurring macromolecular substances known as enzymes. Enzymes possess specific b	enzyme activity
GO:0005488	RIGG02227	Gga.9612	Retinol dehydrogenase 14 (all-trans/9-cis/11-cis)	GO:0005488	IEA	binding	The selective, non-covalent, often stoichiometric, interaction of a molecule with one or more specific sites on another molecule.	ligand
GO:0005215	RIGG02304	Gga.15860	Hypothetical LOC416916	GO:0005215	IEA	transporter activity	Enables the directed movement of substances (such as macromolecules, small molecules, ions) into, out of, within or between cells.	small-molecule carrier or transporter
GO:0005215	RIGG02304	Gga.15860	Hypothetical LOC416916	GO:0005215	IEA	transporter activity	Enables the directed movement of substances (such as macromolecules, small molecules, ions) into, out of, within or between cells.	small-molecule carrier or transporter
GO:0005215	RIGG02304	Gga.15860	Hypothetical LOC416916	GO:0005215	IEA	transporter activity	Enables the directed movement of substances (such as macromolecules, small molecules, ions) into, out of, within or between cells.	small-molecule carrier or transporter
GO:0005215	RIGG02304	Gga.15860	Hypothetical LOC416916	GO:0005215	IEA	transporter activity	Enables the directed movement of substances (such as macromolecules, small molecules, ions) into, out of, within or between cells.	small-molecule carrier or transporter
GO:0005215	RIGG02304	Gga.15860	Hypothetical LOC416916	GO:0005215	IEA	transporter activity	Enables the directed movement of substances (such as macromolecules, small molecules, ions) into, out of, within or between cells.	small-molecule carrier or transporter
GO:0005215	RIGG02304	Gga.15860	Hypothetical LOC416916	GO:0005215	IEA	transporter activity	Enables the directed movement of substances (such as macromolecules, small molecules, ions) into, out of, within or between cells.	small-molecule carrier or transporter
GO:0005215	RIGG02304	Gga.15860	Hypothetical LOC416916	GO:0022891	IEA	transporter activity	Enables the directed movement of substances (such as macromolecules, small molecules, ions) into, out of, within or between cells.	small-molecule carrier or transporter
GO:0005215	RIGG02304	Gga.15860	Hypothetical LOC416916	GO:0022891	IEA	transporter activity	Enables the directed movement of substances (such as macromolecules, small molecules, ions) into, out of, within or between cells.	small-molecule carrier or transporter
GO:0005215	RIGG02304	Gga.15860	Hypothetical LOC416916	GO:0022891	IEA	transporter activity	Enables the directed movement of substances (such as macromolecules, small molecules, ions) into, out of, within or between cells.	small-molecule carrier or transporter
GO:0005215	RIGG02304	Gga.15860	Hypothetical LOC416916	GO:0022891	IEA	transporter activity	Enables the directed movement of substances (such as macromolecules, small molecules, ions) into, out of, within or between cells.	small-molecule carrier or transporter
GO:0005215	RIGG02304	Gga.15860	Hypothetical LOC416916	GO:0022891	IEA	transporter activity	Enables the directed movement of substances (such as macromolecules, small molecules, ions) into, out of, within or between cells.	small-molecule carrier or transporter
GO:0005215	RIGG02304	Gga.15860	Hypothetical LOC416916	GO:0022891	IEA	transporter activity	Enables the directed movement of substances (such as macromolecules, small molecules, ions) into, out of, within or between cells.	small-molecule carrier or transporter
GO:0005488	RIGG02384	Gga.12671	Spastic ataxia of Charlevoix-Saguenay (sacsin)	GO:0005179	IEA	binding	The selective, non-covalent, often stoichiometric, interaction of a molecule with one or more specific sites on another molecule.	ligand
GO:0005488	RIGG02384	Gga.12671	Spastic ataxia of Charlevoix-Saguenay (sacsin)	GO:0005524	IEA	binding	The selective, non-covalent, often stoichiometric, interaction of a molecule with one or more specific sites on another molecule.	ligand
GO:0005488	RIGG02384	Gga.12671	Spastic ataxia of Charlevoix-Saguenay (sacsin)	GO:0031072	IEA	binding	The selective, non-covalent, often stoichiometric, interaction of a molecule with one or more specific sites on another molecule.	ligand
GO:0005488	RIGG02472	Gga.14078	CD72 molecule	GO:0005488	IEA	binding	The selective, non-covalent, often stoichiometric, interaction of a molecule with one or more specific sites on another molecule.	ligand
GO:0005488	RIGG02472	Gga.14078	CD72 molecule	GO:0005488	IEA	binding	The selective, non-covalent, often stoichiometric, interaction of a molecule with one or more specific sites on another molecule.	ligand
GO:0005488	RIGG02472	Gga.14078	CD72 molecule	GO:0005488	IEA	binding	The selective, non-covalent, often stoichiometric, interaction of a molecule with one or more specific sites on another molecule.	ligand
GO:0003824	RIGG02515	Gga.35436	Chromodomain protein, Y-like	GO:0003824	IEA	catalytic activity	Catalysis of a biochemical reaction at physiological temperatures. In biologically catalyzed reactions, the reactants are known as substrates, and the catalysts are naturally occurring macromolecular substances known as enzymes. Enzymes possess specific b	enzyme activity
GO:0005488	RIGG02515	Gga.35436	Chromodomain protein, Y-like	GO:0003682	IEA	binding	The selective, non-covalent, often stoichiometric, interaction of a molecule with one or more specific sites on another molecule.	ligand
GO:0003676	RIGG02521	Gga.485	TEA domain family member 4	GO:0003700	IEA	nucleic acid binding	Interacting selectively and non-covalently with any nucleic acid.
GO:0003676	RIGG02521	Gga.485	TEA domain family member 4	GO:0003700	IEA	nucleic acid binding	Interacting selectively and non-covalently with any nucleic acid.
GO:0003676	RIGG02521	Gga.485	TEA domain family member 4	GO:0003700	IEA	nucleic acid binding	Interacting selectively and non-covalently with any nucleic acid.
GO:0003676	RIGG02521	Gga.485	TEA domain family member 4	GO:0003700	IEA	nucleic acid binding	Interacting selectively and non-covalently with any nucleic acid.
GO:0003676	RIGG02521	Gga.485	TEA domain family member 4	GO:0003700	IEA	nucleic acid binding	Interacting selectively and non-covalently with any nucleic acid.
GO:0003676	RIGG02521	Gga.485	TEA domain family member 4	GO:0003700	IEA	nucleic acid binding	Interacting selectively and non-covalently with any nucleic acid.
GO:0003824	RIGG02538	Gga.2883	Dihydrofolate reductase	GO:0004146	IEA	catalytic activity	Catalysis of a biochemical reaction at physiological temperatures. In biologically catalyzed reactions, the reactants are known as substrates, and the catalysts are naturally occurring macromolecular substances known as enzymes. Enzymes possess specific b	enzyme activity
GO:0003824	RIGG02538	Gga.2883	Dihydrofolate reductase	GO:0004146	IEA	catalytic activity	Catalysis of a biochemical reaction at physiological temperatures. In biologically catalyzed reactions, the reactants are known as substrates, and the catalysts are naturally occurring macromolecular substances known as enzymes. Enzymes possess specific b	enzyme activity
GO:0003824	RIGG02538	Gga.2883	Dihydrofolate reductase	GO:0016491	IEA	catalytic activity	Catalysis of a biochemical reaction at physiological temperatures. In biologically catalyzed reactions, the reactants are known as substrates, and the catalysts are naturally occurring macromolecular substances known as enzymes. Enzymes possess specific b	enzyme activity
GO:0005488	RIGG02538	Gga.2883	Dihydrofolate reductase	GO:0050661	IEA	binding	The selective, non-covalent, often stoichiometric, interaction of a molecule with one or more specific sites on another molecule.	ligand
GO:0005488	RIGG02538	Gga.2883	Dihydrofolate reductase	GO:0050661	IEA	binding	The selective, non-covalent, often stoichiometric, interaction of a molecule with one or more specific sites on another molecule.	ligand
GO:0005488	RIGG02566	Gga.13259	LIM domains containing 1	GO:0008270	IEA	binding	The selective, non-covalent, often stoichiometric, interaction of a molecule with one or more specific sites on another molecule.	ligand
GO:0003824	RIGG02623	Gga.5633	Kinase suppressor of ras 1	GO:0004674	IEA	catalytic activity	Catalysis of a biochemical reaction at physiological temperatures. In biologically catalyzed reactions, the reactants are known as substrates, and the catalysts are naturally occurring macromolecular substances known as enzymes. Enzymes possess specific b	enzyme activity
GO:0003824	RIGG02623	Gga.5633	Kinase suppressor of ras 1	GO:0004674	IEA	catalytic activity	Catalysis of a biochemical reaction at physiological temperatures. In biologically catalyzed reactions, the reactants are known as substrates, and the catalysts are naturally occurring macromolecular substances known as enzymes. Enzymes possess specific b	enzyme activity
GO:0003824	RIGG02623	Gga.5633	Kinase suppressor of ras 1	GO:0016820	IEA	catalytic activity	Catalysis of a biochemical reaction at physiological temperatures. In biologically catalyzed reactions, the reactants are known as substrates, and the catalysts are naturally occurring macromolecular substances known as enzymes. Enzymes possess specific b	enzyme activity
GO:0003824	RIGG02623	Gga.5633	Kinase suppressor of ras 1	GO:0016820	IEA	catalytic activity	Catalysis of a biochemical reaction at physiological temperatures. In biologically catalyzed reactions, the reactants are known as substrates, and the catalysts are naturally occurring macromolecular substances known as enzymes. Enzymes possess specific b	enzyme activity
GO:0005488	RIGG02623	Gga.5633	Kinase suppressor of ras 1	GO:0005524	IEA	binding	The selective, non-covalent, often stoichiometric, interaction of a molecule with one or more specific sites on another molecule.	ligand
GO:0005488	RIGG02623	Gga.5633	Kinase suppressor of ras 1	GO:0005524	IEA	binding	The selective, non-covalent, often stoichiometric, interaction of a molecule with one or more specific sites on another molecule.	ligand
GO:0003676	RIGG02790	Gga.18103	PR domain containing 5	GO:0003676	IEA	nucleic acid binding	Interacting selectively and non-covalently with any nucleic acid.
GO:0005488	RIGG02790	Gga.18103	PR domain containing 5	GO:0008270	IEA	binding	The selective, non-covalent, often stoichiometric, interaction of a molecule with one or more specific sites on another molecule.	ligand
GO:0003824	RIGG02981	Gga.12786	DNA cross-link repair 1B (PSO2 homolog, S. cerevisiae)	GO:0016787	IEA	catalytic activity	Catalysis of a biochemical reaction at physiological temperatures. In biologically catalyzed reactions, the reactants are known as substrates, and the catalysts are naturally occurring macromolecular substances known as enzymes. Enzymes possess specific b	enzyme activity
GO:0005488	RIGG02981	Gga.12786	DNA cross-link repair 1B (PSO2 homolog, S. cerevisiae)	GO:0005488	IEA	binding	The selective, non-covalent, often stoichiometric, interaction of a molecule with one or more specific sites on another molecule.	ligand
GO:0003824	RIGG02998	Gga.6325	Tax1 (human T-cell leukemia virus type I) binding protein 1	GO:0016779	IEA	catalytic activity	Catalysis of a biochemical reaction at physiological temperatures. In biologically catalyzed reactions, the reactants are known as substrates, and the catalysts are naturally occurring macromolecular substances known as enzymes. Enzymes possess specific b	enzyme activity
GO:0003824	RIGG02998	Gga.6325	Tax1 (human T-cell leukemia virus type I) binding protein 1	GO:0016779	IEA	catalytic activity	Catalysis of a biochemical reaction at physiological temperatures. In biologically catalyzed reactions, the reactants are known as substrates, and the catalysts are naturally occurring macromolecular substances known as enzymes. Enzymes possess specific b	enzyme activity
GO:0003676	RIGG03300	Gga.8779	E4F transcription factor 1	GO:0003676	IEA	nucleic acid binding	Interacting selectively and non-covalently with any nucleic acid.
GO:0003824	RIGG03300	Gga.8779	E4F transcription factor 1	GO:0008236	IEA	catalytic activity	Catalysis of a biochemical reaction at physiological temperatures. In biologically catalyzed reactions, the reactants are known as substrates, and the catalysts are naturally occurring macromolecular substances known as enzymes. Enzymes possess specific b	enzyme activity
GO:0005488	RIGG03300	Gga.8779	E4F transcription factor 1	GO:0008270	IEA	binding	The selective, non-covalent, often stoichiometric, interaction of a molecule with one or more specific sites on another molecule.	ligand
GO:0003824	RIGG03315	Gga.10533	Titin	GO:0004674	IEA	catalytic activity	Catalysis of a biochemical reaction at physiological temperatures. In biologically catalyzed reactions, the reactants are known as substrates, and the catalysts are naturally occurring macromolecular substances known as enzymes. Enzymes possess specific b	enzyme activity
GO:0005488	RIGG03315	Gga.10533	Titin	GO:0005524	IEA	binding	The selective, non-covalent, often stoichiometric, interaction of a molecule with one or more specific sites on another molecule.	ligand
GO:0003824	RIGG03641	Gga.18314	Nuclear receptor binding SET domain protein 1	GO:0018024	IEA	catalytic activity	Catalysis of a biochemical reaction at physiological temperatures. In biologically catalyzed reactions, the reactants are known as substrates, and the catalysts are naturally occurring macromolecular substances known as enzymes. Enzymes possess specific b	enzyme activity
GO:0003824	RIGG03641	Gga.18314	Nuclear receptor binding SET domain protein 1	GO:0018024	IEA	catalytic activity	Catalysis of a biochemical reaction at physiological temperatures. In biologically catalyzed reactions, the reactants are known as substrates, and the catalysts are naturally occurring macromolecular substances known as enzymes. Enzymes possess specific b	enzyme activity
GO:0005488	RIGG03641	Gga.18314	Nuclear receptor binding SET domain protein 1	GO:0005515	IEA	binding	The selective, non-covalent, often stoichiometric, interaction of a molecule with one or more specific sites on another molecule.	ligand
GO:0005488	RIGG03641	Gga.18314	Nuclear receptor binding SET domain protein 1	GO:0005515	IEA	binding	The selective, non-covalent, often stoichiometric, interaction of a molecule with one or more specific sites on another molecule.	ligand
GO:0005488	RIGG03641	Gga.18314	Nuclear receptor binding SET domain protein 1	GO:0008270	IEA	binding	The selective, non-covalent, often stoichiometric, interaction of a molecule with one or more specific sites on another molecule.	ligand
GO:0005488	RIGG03641	Gga.18314	Nuclear receptor binding SET domain protein 1	GO:0008270	IEA	binding	The selective, non-covalent, often stoichiometric, interaction of a molecule with one or more specific sites on another molecule.	ligand
GO:0003676	RIGG03706	Gga.42675	DBF4 homolog (S. cerevisiae)	GO:0003676	IEA	nucleic acid binding	Interacting selectively and non-covalently with any nucleic acid.
GO:0005488	RIGG03706	Gga.42675	DBF4 homolog (S. cerevisiae)	GO:0008270	IEA	binding	The selective, non-covalent, often stoichiometric, interaction of a molecule with one or more specific sites on another molecule.	ligand
GO:0003824	RIGG03735	Gga.698	Vinculin	GO:0016491	ISS	catalytic activity	Catalysis of a biochemical reaction at physiological temperatures. In biologically catalyzed reactions, the reactants are known as substrates, and the catalysts are naturally occurring macromolecular substances known as enzymes. Enzymes possess specific b	enzyme activity
GO:0005198	RIGG03735	Gga.698	Vinculin	GO:0005198	IEA	structural molecule activity	The action of a molecule that contributes to the structural integrity of a complex or assembly within or outside a cell.
GO:0005198	RIGG03735	Gga.698	Vinculin	GO:0005198	IEA	structural molecule activity	The action of a molecule that contributes to the structural integrity of a complex or assembly within or outside a cell.
GO:0005198	RIGG03735	Gga.698	Vinculin	GO:0005198	IEA	structural molecule activity	The action of a molecule that contributes to the structural integrity of a complex or assembly within or outside a cell.
GO:0005488	RIGG03735	Gga.698	Vinculin	GO:0003779	IEA	binding	The selective, non-covalent, often stoichiometric, interaction of a molecule with one or more specific sites on another molecule.	ligand
GO:0005488	RIGG03735	Gga.698	Vinculin	GO:0005515	IPI	binding	The selective, non-covalent, often stoichiometric, interaction of a molecule with one or more specific sites on another molecule.	ligand
GO:0005488	RIGG03735	Gga.698	Vinculin	GO:0005515	IPI	binding	The selective, non-covalent, often stoichiometric, interaction of a molecule with one or more specific sites on another molecule.	ligand
GO:0005488	RIGG03735	Gga.698	Vinculin	GO:0005515	ISS	binding	The selective, non-covalent, often stoichiometric, interaction of a molecule with one or more specific sites on another molecule.	ligand
GO:0003676	RIGG03889	Gga.29875	RNA binding motif protein 27	GO:0003676	IEA	nucleic acid binding	Interacting selectively and non-covalently with any nucleic acid.
GO:0005488	RIGG03889	Gga.29875	RNA binding motif protein 27	GO:0000166	IEA	binding	The selective, non-covalent, often stoichiometric, interaction of a molecule with one or more specific sites on another molecule.	ligand
GO:0005488	RIGG03889	Gga.29875	RNA binding motif protein 27	GO:0008270	IEA	binding	The selective, non-covalent, often stoichiometric, interaction of a molecule with one or more specific sites on another molecule.	ligand
GO:0003824	RIGG03947	Gga.31346	Ubiquitin specific peptidase 20	GO:0004221	IEA	catalytic activity	Catalysis of a biochemical reaction at physiological temperatures. In biologically catalyzed reactions, the reactants are known as substrates, and the catalysts are naturally occurring macromolecular substances known as enzymes. Enzymes possess specific b	enzyme activity
GO:0005488	RIGG03947	Gga.31346	Ubiquitin specific peptidase 20	GO:0008270	IEA	binding	The selective, non-covalent, often stoichiometric, interaction of a molecule with one or more specific sites on another molecule.	ligand
GO:0003676	RIGG03951	Gga.7079	Forkhead box K2	GO:0003700	IEA	nucleic acid binding	Interacting selectively and non-covalently with any nucleic acid.
GO:0003676	RIGG03951	Gga.7079	Forkhead box K2	GO:0043565	IEA	nucleic acid binding	Interacting selectively and non-covalently with any nucleic acid.
GO:0003676	RIGG04057	Gga.5684	TRM2 tRNA methyltransferase 2 homolog A (S. cerevisiae)	GO:0003676	IEA	nucleic acid binding	Interacting selectively and non-covalently with any nucleic acid.
GO:0003824	RIGG04057	Gga.5684	TRM2 tRNA methyltransferase 2 homolog A (S. cerevisiae)	GO:0008168	IEA	catalytic activity	Catalysis of a biochemical reaction at physiological temperatures. In biologically catalyzed reactions, the reactants are known as substrates, and the catalysts are naturally occurring macromolecular substances known as enzymes. Enzymes possess specific b	enzyme activity
GO:0005488	RIGG04057	Gga.5684	TRM2 tRNA methyltransferase 2 homolog A (S. cerevisiae)	GO:0000166	IEA	binding	The selective, non-covalent, often stoichiometric, interaction of a molecule with one or more specific sites on another molecule.	ligand
GO:0003676	RIGG04063	Gga.20360	B-cell CLL/lymphoma 11A (zinc finger protein)	GO:0003676	IEA	nucleic acid binding	Interacting selectively and non-covalently with any nucleic acid.
GO:0005488	RIGG04063	Gga.20360	B-cell CLL/lymphoma 11A (zinc finger protein)	GO:0008270	IEA	binding	The selective, non-covalent, often stoichiometric, interaction of a molecule with one or more specific sites on another molecule.	ligand
GO:0003824	RIGG04067	Gga.16120	Similar to Acylamino-acid-releasing enzyme (AARE) (Acyl-peptide hydrolase) (APH) (Acylaminoacyl-peptidase)	GO:0008236	IEA	catalytic activity	Catalysis of a biochemical reaction at physiological temperatures. In biologically catalyzed reactions, the reactants are known as substrates, and the catalysts are naturally occurring macromolecular substances known as enzymes. Enzymes possess specific b	enzyme activity
GO:0003824	RIGG04078	Gga.8172	Nardilysin (N-arginine dibasic convertase)	GO:0003824	IEA	catalytic activity	Catalysis of a biochemical reaction at physiological temperatures. In biologically catalyzed reactions, the reactants are known as substrates, and the catalysts are naturally occurring macromolecular substances known as enzymes. Enzymes possess specific b	enzyme activity
GO:0003824	RIGG04078	Gga.8172	Nardilysin (N-arginine dibasic convertase)	GO:0004222	IEA	catalytic activity	Catalysis of a biochemical reaction at physiological temperatures. In biologically catalyzed reactions, the reactants are known as substrates, and the catalysts are naturally occurring macromolecular substances known as enzymes. Enzymes possess specific b	enzyme activity
GO:0005488	RIGG04078	Gga.8172	Nardilysin (N-arginine dibasic convertase)	GO:0005515	IEA	binding	The selective, non-covalent, often stoichiometric, interaction of a molecule with one or more specific sites on another molecule.	ligand
GO:0005488	RIGG04078	Gga.8172	Nardilysin (N-arginine dibasic convertase)	GO:0008270	IEA	binding	The selective, non-covalent, often stoichiometric, interaction of a molecule with one or more specific sites on another molecule.	ligand
GO:0005488	RIGG04078	Gga.8172	Nardilysin (N-arginine dibasic convertase)	GO:0046872	IEA	binding	The selective, non-covalent, often stoichiometric, interaction of a molecule with one or more specific sites on another molecule.	ligand
GO:0005488	RIGG04101	Gga.17602	Importin 5	GO:0005488	IEA	binding	The selective, non-covalent, often stoichiometric, interaction of a molecule with one or more specific sites on another molecule.	ligand
GO:0003824	RIGG04121	Gga.3304	Cytochrome P450, family 20, subfamily A, polypeptide 1	GO:0004497	IEA	catalytic activity	Catalysis of a biochemical reaction at physiological temperatures. In biologically catalyzed reactions, the reactants are known as substrates, and the catalysts are naturally occurring macromolecular substances known as enzymes. Enzymes possess specific b	enzyme activity
GO:0005488	RIGG04121	Gga.3304	Cytochrome P450, family 20, subfamily A, polypeptide 1	GO:0020037	IEA	binding	The selective, non-covalent, often stoichiometric, interaction of a molecule with one or more specific sites on another molecule.	ligand
GO:0009055	RIGG04121	Gga.3304	Cytochrome P450, family 20, subfamily A, polypeptide 1	GO:0009055	IEA
GO:0005488	RIGG04133	Gga.8164	Similar to Ras-related protein Rab-10	GO:0005525	IEA	binding	The selective, non-covalent, often stoichiometric, interaction of a molecule with one or more specific sites on another molecule.	ligand
GO:0005488	RIGG04243	Gga.9475	Ubiquitin-like modifier activating enzyme 7	GO:0005509	IEA	binding	The selective, non-covalent, often stoichiometric, interaction of a molecule with one or more specific sites on another molecule.	ligand
GO:0005488	RIGG04243	Gga.9475	Ubiquitin-like modifier activating enzyme 7	GO:0005515	IEA	binding	The selective, non-covalent, often stoichiometric, interaction of a molecule with one or more specific sites on another molecule.	ligand
GO:0005488	RIGG04317	Gga.10304	Inverted formin, FH2 and WH2 domain containing	GO:0003779	IEA	binding	The selective, non-covalent, often stoichiometric, interaction of a molecule with one or more specific sites on another molecule.	ligand
GO:0005488	RIGG04317	Gga.10304	Inverted formin, FH2 and WH2 domain containing	GO:0017048	IEA	binding	The selective, non-covalent, often stoichiometric, interaction of a molecule with one or more specific sites on another molecule.	ligand
GO:0005488	RIGG04363	Gga.9972	RAS, dexamethasone-induced 1	GO:0000166	IEA	binding	The selective, non-covalent, often stoichiometric, interaction of a molecule with one or more specific sites on another molecule.	ligand
GO:0005488	RIGG04363	Gga.9972	RAS, dexamethasone-induced 1	GO:0005525	IEA	binding	The selective, non-covalent, often stoichiometric, interaction of a molecule with one or more specific sites on another molecule.	ligand
GO:0003824	RIGG04420	Gga.12676	Similar to hypothetical protein MGC11324	GO:0008415	IEA	catalytic activity	Catalysis of a biochemical reaction at physiological temperatures. In biologically catalyzed reactions, the reactants are known as substrates, and the catalysts are naturally occurring macromolecular substances known as enzymes. Enzymes possess specific b	enzyme activity
GO:0003824	RIGG04513	Gga.9839	Similar to UDP-GlcNAc:a-1,3-D -mannoside b-1,4-N-Acetylglucosaminyltransfe rase IV	GO:0016758	IEA	catalytic activity	Catalysis of a biochemical reaction at physiological temperatures. In biologically catalyzed reactions, the reactants are known as substrates, and the catalysts are naturally occurring macromolecular substances known as enzymes. Enzymes possess specific b	enzyme activity
GO:0003824	RIGG04513	Gga.9839	Similar to UDP-GlcNAc:a-1,3-D -mannoside b-1,4-N-Acetylglucosaminyltransfe rase IV	GO:0016758	IEA	catalytic activity	Catalysis of a biochemical reaction at physiological temperatures. In biologically catalyzed reactions, the reactants are known as substrates, and the catalysts are naturally occurring macromolecular substances known as enzymes. Enzymes possess specific b	enzyme activity
GO:0003676	RIGG04514	Gga.1913	Replication factor C (activator 1) 1, 145kDa	GO:0003689	IEA	nucleic acid binding	Interacting selectively and non-covalently with any nucleic acid.
GO:0003676	RIGG04514	Gga.1913	Replication factor C (activator 1) 1, 145kDa	GO:0003689	IEA	nucleic acid binding	Interacting selectively and non-covalently with any nucleic acid.
GO:0003824	RIGG04514	Gga.1913	Replication factor C (activator 1) 1, 145kDa	GO:0017111	IEA	catalytic activity	Catalysis of a biochemical reaction at physiological temperatures. In biologically catalyzed reactions, the reactants are known as substrates, and the catalysts are naturally occurring macromolecular substances known as enzymes. Enzymes possess specific b	enzyme activity
GO:0003824	RIGG04514	Gga.1913	Replication factor C (activator 1) 1, 145kDa	GO:0017111	IEA	catalytic activity	Catalysis of a biochemical reaction at physiological temperatures. In biologically catalyzed reactions, the reactants are known as substrates, and the catalysts are naturally occurring macromolecular substances known as enzymes. Enzymes possess specific b	enzyme activity
GO:0005488	RIGG04514	Gga.1913	Replication factor C (activator 1) 1, 145kDa	GO:0000166	IEA	binding	The selective, non-covalent, often stoichiometric, interaction of a molecule with one or more specific sites on another molecule.	ligand
GO:0005488	RIGG04514	Gga.1913	Replication factor C (activator 1) 1, 145kDa	GO:0000166	IEA	binding	The selective, non-covalent, often stoichiometric, interaction of a molecule with one or more specific sites on another molecule.	ligand
GO:0005488	RIGG04514	Gga.1913	Replication factor C (activator 1) 1, 145kDa	GO:0005524	IEA	binding	The selective, non-covalent, often stoichiometric, interaction of a molecule with one or more specific sites on another molecule.	ligand
GO:0005488	RIGG04514	Gga.1913	Replication factor C (activator 1) 1, 145kDa	GO:0005524	IEA	binding	The selective, non-covalent, often stoichiometric, interaction of a molecule with one or more specific sites on another molecule.	ligand
GO:0005488	RIGG04837	Gga.34578	Similar to suppressor of cytokine signalling 1	GO:0005515	IEA	binding	The selective, non-covalent, often stoichiometric, interaction of a molecule with one or more specific sites on another molecule.	ligand
GO:0003824	RIGG04867	Gga.5612	Adenylate kinase 3-like 2	GO:0004017	IEA	catalytic activity	Catalysis of a biochemical reaction at physiological temperatures. In biologically catalyzed reactions, the reactants are known as substrates, and the catalysts are naturally occurring macromolecular substances known as enzymes. Enzymes possess specific b	enzyme activity
GO:0003824	RIGG04867	Gga.5612	Adenylate kinase 3-like 2	GO:0019205	IEA	catalytic activity	Catalysis of a biochemical reaction at physiological temperatures. In biologically catalyzed reactions, the reactants are known as substrates, and the catalysts are naturally occurring macromolecular substances known as enzymes. Enzymes possess specific b	enzyme activity
GO:0005488	RIGG04867	Gga.5612	Adenylate kinase 3-like 2	GO:0005524	IEA	binding	The selective, non-covalent, often stoichiometric, interaction of a molecule with one or more specific sites on another molecule.	ligand
GO:0003676	RIGG04878	Gga.17738	H1 histone family, member O, oocyte-specific	GO:0003677	IEA	nucleic acid binding	Interacting selectively and non-covalently with any nucleic acid.
GO:0003676	RIGG04927	Gga.11719	Similar to dJ109F14.3 (novel putative ring finger protein)	GO:0003676	IEA	nucleic acid binding	Interacting selectively and non-covalently with any nucleic acid.
GO:0005488	RIGG04927	Gga.11719	Similar to dJ109F14.3 (novel putative ring finger protein)	GO:0005515	IEA	binding	The selective, non-covalent, often stoichiometric, interaction of a molecule with one or more specific sites on another molecule.	ligand
GO:0005488	RIGG04927	Gga.11719	Similar to dJ109F14.3 (novel putative ring finger protein)	GO:0008270	IEA	binding	The selective, non-covalent, often stoichiometric, interaction of a molecule with one or more specific sites on another molecule.	ligand
GO:0003824	RIGG04981	Gga.2472	Retinol dehydrogenase 12 (all-trans/9-cis/11-cis)	GO:0016491	IEA	catalytic activity	Catalysis of a biochemical reaction at physiological temperatures. In biologically catalyzed reactions, the reactants are known as substrates, and the catalysts are naturally occurring macromolecular substances known as enzymes. Enzymes possess specific b	enzyme activity
GO:0005488	RIGG04981	Gga.2472	Retinol dehydrogenase 12 (all-trans/9-cis/11-cis)	GO:0005488	IEA	binding	The selective, non-covalent, often stoichiometric, interaction of a molecule with one or more specific sites on another molecule.	ligand
GO:0003824	RIGG05093	Gga.8430	Arginyl-tRNA synthetase 2, mitochondrial (putative)	GO:0004814	IEA	catalytic activity	Catalysis of a biochemical reaction at physiological temperatures. In biologically catalyzed reactions, the reactants are known as substrates, and the catalysts are naturally occurring macromolecular substances known as enzymes. Enzymes possess specific b	enzyme activity
GO:0005488	RIGG05093	Gga.8430	Arginyl-tRNA synthetase 2, mitochondrial (putative)	GO:0000166	IEA	binding	The selective, non-covalent, often stoichiometric, interaction of a molecule with one or more specific sites on another molecule.	ligand
GO:0005488	RIGG05093	Gga.8430	Arginyl-tRNA synthetase 2, mitochondrial (putative)	GO:0005524	IEA	binding	The selective, non-covalent, often stoichiometric, interaction of a molecule with one or more specific sites on another molecule.	ligand
GO:0003676	RIGG05099	Gga.43219	Serum response factor (c-fos serum response element-binding transcription factor)	GO:0003700	IEA	nucleic acid binding	Interacting selectively and non-covalently with any nucleic acid.
GO:0003676	RIGG05099	Gga.43219	Serum response factor (c-fos serum response element-binding transcription factor)	GO:0043565	IEA	nucleic acid binding	Interacting selectively and non-covalently with any nucleic acid.
GO:0005488	RIGG05099	Gga.43219	Serum response factor (c-fos serum response element-binding transcription factor)	GO:0005515	IEA	binding	The selective, non-covalent, often stoichiometric, interaction of a molecule with one or more specific sites on another molecule.	ligand
GO:0004871	RIGG05260	Gga.7046	Deleted in malignant brain tumors 1	GO:0005044	IEA	signal transducer activity	Mediates the transfer of a signal from the outside to the inside of a cell by means other than the introduction of the signal molecule itself into the cell.
GO:0004871	RIGG05260	Gga.7046	Deleted in malignant brain tumors 1	GO:0005044	IEA	signal transducer activity	Mediates the transfer of a signal from the outside to the inside of a cell by means other than the introduction of the signal molecule itself into the cell.
GO:0003824	RIGG05287	Gga.27156	Polo-like kinase 2 (Drosophila)	GO:0004674	IEA	catalytic activity	Catalysis of a biochemical reaction at physiological temperatures. In biologically catalyzed reactions, the reactants are known as substrates, and the catalysts are naturally occurring macromolecular substances known as enzymes. Enzymes possess specific b	enzyme activity
GO:0003824	RIGG05287	Gga.27156	Polo-like kinase 2 (Drosophila)	GO:0042801	IEA	catalytic activity	Catalysis of a biochemical reaction at physiological temperatures. In biologically catalyzed reactions, the reactants are known as substrates, and the catalysts are naturally occurring macromolecular substances known as enzymes. Enzymes possess specific b	enzyme activity
GO:0005488	RIGG05287	Gga.27156	Polo-like kinase 2 (Drosophila)	GO:0005515	IEA	binding	The selective, non-covalent, often stoichiometric, interaction of a molecule with one or more specific sites on another molecule.	ligand
GO:0005488	RIGG05287	Gga.27156	Polo-like kinase 2 (Drosophila)	GO:0005524	IEA	binding	The selective, non-covalent, often stoichiometric, interaction of a molecule with one or more specific sites on another molecule.	ligand
GO:0005488	RIGG05310	Gga.12377	Tripartite motif-containing 13	GO:0005515	IEA	binding	The selective, non-covalent, often stoichiometric, interaction of a molecule with one or more specific sites on another molecule.	ligand
GO:0005488	RIGG05310	Gga.12377	Tripartite motif-containing 13	GO:0005515	IEA	binding	The selective, non-covalent, often stoichiometric, interaction of a molecule with one or more specific sites on another molecule.	ligand
GO:0005488	RIGG05310	Gga.12377	Tripartite motif-containing 13	GO:0008270	IEA	binding	The selective, non-covalent, often stoichiometric, interaction of a molecule with one or more specific sites on another molecule.	ligand
GO:0005488	RIGG05310	Gga.12377	Tripartite motif-containing 13	GO:0008270	IEA	binding	The selective, non-covalent, often stoichiometric, interaction of a molecule with one or more specific sites on another molecule.	ligand
GO:0005198	RIGG05401	Gga.3524	Mitochondrial ribosomal protein L27	GO:0003735	IEA	structural molecule activity	The action of a molecule that contributes to the structural integrity of a complex or assembly within or outside a cell.
GO:0005198	RIGG05506	Gga.6446	Ribosomal protein L38	GO:0003735	IEA	structural molecule activity	The action of a molecule that contributes to the structural integrity of a complex or assembly within or outside a cell.
GO:0030528	RIGG05607	Gga.47165	Mediator of RNA polymerase II transcription, subunit 31 homolog (S. cerevisiae)	GO:0016455	IEA	transcription regulator activity	Plays a role in regulating transcription; may bind a promoter or enhancer DNA sequence or interact with a DNA-binding transcription factor.	transcriptional regulator activity
GO:0005488	RIGG05656	Gga.11155	Stromal antigen 2	GO:0005488	IEA	binding	The selective, non-covalent, often stoichiometric, interaction of a molecule with one or more specific sites on another molecule.	ligand
GO:0005488	RIGG05656	Gga.11155	Stromal antigen 2	GO:0005488	IEA	binding	The selective, non-covalent, often stoichiometric, interaction of a molecule with one or more specific sites on another molecule.	ligand
GO:0003676	RIGG05771	Gga.4605	Heterogeneous nuclear ribonucleoprotein D-like	GO:0003676	IEA	nucleic acid binding	Interacting selectively and non-covalently with any nucleic acid.
GO:0003676	RIGG05771	Gga.4605	Heterogeneous nuclear ribonucleoprotein D-like	GO:0003677	IEA	nucleic acid binding	Interacting selectively and non-covalently with any nucleic acid.
GO:0003676	RIGG05771	Gga.4605	Heterogeneous nuclear ribonucleoprotein D-like	GO:0003723	IEA	nucleic acid binding	Interacting selectively and non-covalently with any nucleic acid.
GO:0005488	RIGG05771	Gga.4605	Heterogeneous nuclear ribonucleoprotein D-like	GO:0000166	IEA	binding	The selective, non-covalent, often stoichiometric, interaction of a molecule with one or more specific sites on another molecule.	ligand
GO:0005488	RIGG05771	Gga.4605	Heterogeneous nuclear ribonucleoprotein D-like	GO:0000166	IEA	binding	The selective, non-covalent, often stoichiometric, interaction of a molecule with one or more specific sites on another molecule.	ligand
GO:0003676	RIGG05776	Gga.7247	CAMP responsive element binding protein 3-like 3	GO:0003700	IEA	nucleic acid binding	Interacting selectively and non-covalently with any nucleic acid.
GO:0003676	RIGG05776	Gga.7247	CAMP responsive element binding protein 3-like 3	GO:0043565	IEA	nucleic acid binding	Interacting selectively and non-covalently with any nucleic acid.
GO:0005488	RIGG05776	Gga.7247	CAMP responsive element binding protein 3-like 3	GO:0046983	IEA	binding	The selective, non-covalent, often stoichiometric, interaction of a molecule with one or more specific sites on another molecule.	ligand
GO:0003676	RIGG05780	Gga.4006	Peroxisome proliferator-activated receptor alpha	GO:0003700	IEA	nucleic acid binding	Interacting selectively and non-covalently with any nucleic acid.
GO:0003676	RIGG05780	Gga.4006	Peroxisome proliferator-activated receptor alpha	GO:0003700	IEA	nucleic acid binding	Interacting selectively and non-covalently with any nucleic acid.
GO:0003676	RIGG05780	Gga.4006	Peroxisome proliferator-activated receptor alpha	GO:0003700	IEA	nucleic acid binding	Interacting selectively and non-covalently with any nucleic acid.
GO:0003676	RIGG05780	Gga.4006	Peroxisome proliferator-activated receptor alpha	GO:0043565	IEA	nucleic acid binding	Interacting selectively and non-covalently with any nucleic acid.
GO:0003676	RIGG05780	Gga.4006	Peroxisome proliferator-activated receptor alpha	GO:0043565	IEA	nucleic acid binding	Interacting selectively and non-covalently with any nucleic acid.
GO:0004871	RIGG05780	Gga.4006	Peroxisome proliferator-activated receptor alpha	GO:0003707	IEA	signal transducer activity	Mediates the transfer of a signal from the outside to the inside of a cell by means other than the introduction of the signal molecule itself into the cell.
GO:0004871	RIGG05780	Gga.4006	Peroxisome proliferator-activated receptor alpha	GO:0003707	IEA	signal transducer activity	Mediates the transfer of a signal from the outside to the inside of a cell by means other than the introduction of the signal molecule itself into the cell.
GO:0004871	RIGG05780	Gga.4006	Peroxisome proliferator-activated receptor alpha	GO:0003707	IEA	signal transducer activity	Mediates the transfer of a signal from the outside to the inside of a cell by means other than the introduction of the signal molecule itself into the cell.
GO:0005488	RIGG05780	Gga.4006	Peroxisome proliferator-activated receptor alpha	GO:0008270	IEA	binding	The selective, non-covalent, often stoichiometric, interaction of a molecule with one or more specific sites on another molecule.	ligand
GO:0005488	RIGG05780	Gga.4006	Peroxisome proliferator-activated receptor alpha	GO:0008270	IEA	binding	The selective, non-covalent, often stoichiometric, interaction of a molecule with one or more specific sites on another molecule.	ligand
GO:0005488	RIGG05780	Gga.4006	Peroxisome proliferator-activated receptor alpha	GO:0046872	IEA	binding	The selective, non-covalent, often stoichiometric, interaction of a molecule with one or more specific sites on another molecule.	ligand
GO:0005488	RIGG05780	Gga.4006	Peroxisome proliferator-activated receptor alpha	GO:0046872	IEA	binding	The selective, non-covalent, often stoichiometric, interaction of a molecule with one or more specific sites on another molecule.	ligand
GO:0003824	RIGG05870	Gga.10594	N-acetylated alpha-linked acidic dipeptidase 2	GO:0008233	IEA	catalytic activity	Catalysis of a biochemical reaction at physiological temperatures. In biologically catalyzed reactions, the reactants are known as substrates, and the catalysts are naturally occurring macromolecular substances known as enzymes. Enzymes possess specific b	enzyme activity
GO:0005198	RIGG05890	Gga.30610	Collagen, type IV, alpha 5 (Alport syndrome)	GO:0005201	IEA	structural molecule activity	The action of a molecule that contributes to the structural integrity of a complex or assembly within or outside a cell.
GO:0005198	RIGG05890	Gga.30610	Collagen, type IV, alpha 5 (Alport syndrome)	GO:0005201	IEA	structural molecule activity	The action of a molecule that contributes to the structural integrity of a complex or assembly within or outside a cell.
GO:0005488	RIGG05890	Gga.30610	Collagen, type IV, alpha 5 (Alport syndrome)	GO:0005488	IEA	binding	The selective, non-covalent, often stoichiometric, interaction of a molecule with one or more specific sites on another molecule.	ligand
GO:0005488	RIGG05890	Gga.30610	Collagen, type IV, alpha 5 (Alport syndrome)	GO:0005488	IEA	binding	The selective, non-covalent, often stoichiometric, interaction of a molecule with one or more specific sites on another molecule.	ligand
GO:0003824	RIGG06013	Gga.47276	3'-phosphoadenosine 5'-phosphosulfate synthase 2	GO:0004781	IEA	catalytic activity	Catalysis of a biochemical reaction at physiological temperatures. In biologically catalyzed reactions, the reactants are known as substrates, and the catalysts are naturally occurring macromolecular substances known as enzymes. Enzymes possess specific b	enzyme activity
GO:0003824	RIGG06013	Gga.47276	3'-phosphoadenosine 5'-phosphosulfate synthase 2	GO:0016301	IEA	catalytic activity	Catalysis of a biochemical reaction at physiological temperatures. In biologically catalyzed reactions, the reactants are known as substrates, and the catalysts are naturally occurring macromolecular substances known as enzymes. Enzymes possess specific b	enzyme activity
GO:0005488	RIGG06013	Gga.47276	3'-phosphoadenosine 5'-phosphosulfate synthase 2	GO:0005524	IEA	binding	The selective, non-covalent, often stoichiometric, interaction of a molecule with one or more specific sites on another molecule.	ligand
GO:0003824	RIGG06052	Gga.18569	General transcription factor IIH, polypeptide 4, 52kDa	GO:0004714	IEA	catalytic activity	Catalysis of a biochemical reaction at physiological temperatures. In biologically catalyzed reactions, the reactants are known as substrates, and the catalysts are naturally occurring macromolecular substances known as enzymes. Enzymes possess specific b	enzyme activity
GO:0005488	RIGG06052	Gga.18569	General transcription factor IIH, polypeptide 4, 52kDa	GO:0005524	IEA	binding	The selective, non-covalent, often stoichiometric, interaction of a molecule with one or more specific sites on another molecule.	ligand
GO:0005488	RIGG06054	Gga.4409	Chemokine (C-C motif) ligand 4	GO:0008009	IEA	binding	The selective, non-covalent, often stoichiometric, interaction of a molecule with one or more specific sites on another molecule.	ligand
GO:0005488	RIGG06054	Gga.4409	Chemokine (C-C motif) ligand 4	GO:0008009	IEA	binding	The selective, non-covalent, often stoichiometric, interaction of a molecule with one or more specific sites on another molecule.	ligand
GO:0005488	RIGG06054	Gga.4409	Chemokine (C-C motif) ligand 4	GO:0008009	IEA	binding	The selective, non-covalent, often stoichiometric, interaction of a molecule with one or more specific sites on another molecule.	ligand
GO:0005488	RIGG06054	Gga.4409	Chemokine (C-C motif) ligand 4	GO:0008009	IEA	binding	The selective, non-covalent, often stoichiometric, interaction of a molecule with one or more specific sites on another molecule.	ligand
GO:0003676	RIGG06173	Gga.35990	AT rich interactive domain 1B (SWI1-like)	GO:0003677	IEA	nucleic acid binding	Interacting selectively and non-covalently with any nucleic acid.
GO:0003676	RIGG06173	Gga.35990	AT rich interactive domain 1B (SWI1-like)	GO:0003677	IEA	nucleic acid binding	Interacting selectively and non-covalently with any nucleic acid.
GO:0003824	RIGG06275	Gga.9939	D-tyrosyl-tRNA deacylase 1 homolog (S. cerevisiae)	GO:0016788	IEA	catalytic activity	Catalysis of a biochemical reaction at physiological temperatures. In biologically catalyzed reactions, the reactants are known as substrates, and the catalysts are naturally occurring macromolecular substances known as enzymes. Enzymes possess specific b	enzyme activity
GO:0003676	RIGG06475	Gga.1059	Polymerase (RNA) I polypeptide C, 30kDa	GO:0003677	IEA	nucleic acid binding	Interacting selectively and non-covalently with any nucleic acid.
GO:0003676	RIGG06475	Gga.1059	Polymerase (RNA) I polypeptide C, 30kDa	GO:0003677	IEA	nucleic acid binding	Interacting selectively and non-covalently with any nucleic acid.
GO:0003824	RIGG06475	Gga.1059	Polymerase (RNA) I polypeptide C, 30kDa	GO:0003899	IEA	catalytic activity	Catalysis of a biochemical reaction at physiological temperatures. In biologically catalyzed reactions, the reactants are known as substrates, and the catalysts are naturally occurring macromolecular substances known as enzymes. Enzymes possess specific b	enzyme activity
GO:0003824	RIGG06475	Gga.1059	Polymerase (RNA) I polypeptide C, 30kDa	GO:0003899	IEA	catalytic activity	Catalysis of a biochemical reaction at physiological temperatures. In biologically catalyzed reactions, the reactants are known as substrates, and the catalysts are naturally occurring macromolecular substances known as enzymes. Enzymes possess specific b	enzyme activity
GO:0005488	RIGG06475	Gga.1059	Polymerase (RNA) I polypeptide C, 30kDa	GO:0046983	IEA	binding	The selective, non-covalent, often stoichiometric, interaction of a molecule with one or more specific sites on another molecule.	ligand
GO:0005488	RIGG06475	Gga.1059	Polymerase (RNA) I polypeptide C, 30kDa	GO:0046983	IEA	binding	The selective, non-covalent, often stoichiometric, interaction of a molecule with one or more specific sites on another molecule.	ligand
GO:0005488	RIGG06577	Gga.728	B-cadherin	GO:0005509	IEA	binding	The selective, non-covalent, often stoichiometric, interaction of a molecule with one or more specific sites on another molecule.	ligand
GO:0005488	RIGG06577	Gga.728	B-cadherin	GO:0005515	IEA	binding	The selective, non-covalent, often stoichiometric, interaction of a molecule with one or more specific sites on another molecule.	ligand
GO:0003824	RIGG06720	Gga.3522	Procollagen-lysine, 2-oxoglutarate 5-dioxygenase 2	GO:0008475	IEA	catalytic activity	Catalysis of a biochemical reaction at physiological temperatures. In biologically catalyzed reactions, the reactants are known as substrates, and the catalysts are naturally occurring macromolecular substances known as enzymes. Enzymes possess specific b	enzyme activity
GO:0003824	RIGG06720	Gga.3522	Procollagen-lysine, 2-oxoglutarate 5-dioxygenase 2	GO:0008475	IEA	catalytic activity	Catalysis of a biochemical reaction at physiological temperatures. In biologically catalyzed reactions, the reactants are known as substrates, and the catalysts are naturally occurring macromolecular substances known as enzymes. Enzymes possess specific b	enzyme activity
GO:0003824	RIGG06720	Gga.3522	Procollagen-lysine, 2-oxoglutarate 5-dioxygenase 2	GO:0016705	IEA	catalytic activity	Catalysis of a biochemical reaction at physiological temperatures. In biologically catalyzed reactions, the reactants are known as substrates, and the catalysts are naturally occurring macromolecular substances known as enzymes. Enzymes possess specific b	enzyme activity
GO:0003824	RIGG06720	Gga.3522	Procollagen-lysine, 2-oxoglutarate 5-dioxygenase 2	GO:0016705	IEA	catalytic activity	Catalysis of a biochemical reaction at physiological temperatures. In biologically catalyzed reactions, the reactants are known as substrates, and the catalysts are naturally occurring macromolecular substances known as enzymes. Enzymes possess specific b	enzyme activity
GO:0005488	RIGG06720	Gga.3522	Procollagen-lysine, 2-oxoglutarate 5-dioxygenase 2	GO:0005506	IEA	binding	The selective, non-covalent, often stoichiometric, interaction of a molecule with one or more specific sites on another molecule.	ligand
GO:0005488	RIGG06720	Gga.3522	Procollagen-lysine, 2-oxoglutarate 5-dioxygenase 2	GO:0005506	IEA	binding	The selective, non-covalent, often stoichiometric, interaction of a molecule with one or more specific sites on another molecule.	ligand
GO:0005488	RIGG06720	Gga.3522	Procollagen-lysine, 2-oxoglutarate 5-dioxygenase 2	GO:0031418	IEA	binding	The selective, non-covalent, often stoichiometric, interaction of a molecule with one or more specific sites on another molecule.	ligand
GO:0005488	RIGG06720	Gga.3522	Procollagen-lysine, 2-oxoglutarate 5-dioxygenase 2	GO:0031418	IEA	binding	The selective, non-covalent, often stoichiometric, interaction of a molecule with one or more specific sites on another molecule.	ligand
GO:0005488	RIGG06912	Gga.9843	Zinc finger protein 830	GO:0008270	IEA	binding	The selective, non-covalent, often stoichiometric, interaction of a molecule with one or more specific sites on another molecule.	ligand
GO:0003824	RIGG07026	Gga.6715	Ubiquitin specific peptidase 34	GO:0004221	IEA	catalytic activity	Catalysis of a biochemical reaction at physiological temperatures. In biologically catalyzed reactions, the reactants are known as substrates, and the catalysts are naturally occurring macromolecular substances known as enzymes. Enzymes possess specific b	enzyme activity
GO:0005488	RIGG07310	Gga.3852	Ras homolog gene family, member B	GO:0000166	IEA	binding	The selective, non-covalent, often stoichiometric, interaction of a molecule with one or more specific sites on another molecule.	ligand
GO:0005488	RIGG07310	Gga.3852	Ras homolog gene family, member B	GO:0005515	IEA	binding	The selective, non-covalent, often stoichiometric, interaction of a molecule with one or more specific sites on another molecule.	ligand
GO:0005488	RIGG07310	Gga.3852	Ras homolog gene family, member B	GO:0005525	IEA	binding	The selective, non-covalent, often stoichiometric, interaction of a molecule with one or more specific sites on another molecule.	ligand
GO:0005488	RIGG07310	Gga.3852	Ras homolog gene family, member B	GO:0019003	IEA	binding	The selective, non-covalent, often stoichiometric, interaction of a molecule with one or more specific sites on another molecule.	ligand
GO:0005198	RIGG07324	Gga.15246	Collagen, type V, alpha 2	GO:0005201	IEA	structural molecule activity	The action of a molecule that contributes to the structural integrity of a complex or assembly within or outside a cell.
GO:0005198	RIGG07324	Gga.15246	Collagen, type V, alpha 2	GO:0005201	IEA	structural molecule activity	The action of a molecule that contributes to the structural integrity of a complex or assembly within or outside a cell.
GO:0003824	RIGG07355	Gga.5204	Peroxiredoxin 1	GO:0016491	IEA	catalytic activity	Catalysis of a biochemical reaction at physiological temperatures. In biologically catalyzed reactions, the reactants are known as substrates, and the catalysts are naturally occurring macromolecular substances known as enzymes. Enzymes possess specific b	enzyme activity
GO:0003824	RIGG07355	Gga.5204	Peroxiredoxin 1	GO:0016491	IEA	catalytic activity	Catalysis of a biochemical reaction at physiological temperatures. In biologically catalyzed reactions, the reactants are known as substrates, and the catalysts are naturally occurring macromolecular substances known as enzymes. Enzymes possess specific b	enzyme activity
GO:0003824	RIGG07355	Gga.5204	Peroxiredoxin 1	GO:0016491	IEA	catalytic activity	Catalysis of a biochemical reaction at physiological temperatures. In biologically catalyzed reactions, the reactants are known as substrates, and the catalysts are naturally occurring macromolecular substances known as enzymes. Enzymes possess specific b	enzyme activity
GO:0016209	RIGG07355	Gga.5204	Peroxiredoxin 1	GO:0016209	IEA	antioxidant activity	Inhibition of the reactions brought about by dioxygen (O2) or peroxides. Usually the antioxidant is effective because it can itself be more easily oxidized than the substance protected. The term is often applied to components that can trap free radicals,
GO:0016209	RIGG07355	Gga.5204	Peroxiredoxin 1	GO:0016209	IEA	antioxidant activity	Inhibition of the reactions brought about by dioxygen (O2) or peroxides. Usually the antioxidant is effective because it can itself be more easily oxidized than the substance protected. The term is often applied to components that can trap free radicals,
GO:0016209	RIGG07355	Gga.5204	Peroxiredoxin 1	GO:0016209	IEA	antioxidant activity	Inhibition of the reactions brought about by dioxygen (O2) or peroxides. Usually the antioxidant is effective because it can itself be more easily oxidized than the substance protected. The term is often applied to components that can trap free radicals,
GO:0005488	RIGG07396	Gga.1694	Tetratricopeptide repeat domain 9	GO:0005488	IEA	binding	The selective, non-covalent, often stoichiometric, interaction of a molecule with one or more specific sites on another molecule.	ligand
GO:0005488	RIGG07396	Gga.1694	Tetratricopeptide repeat domain 9	GO:0005488	IEA	binding	The selective, non-covalent, often stoichiometric, interaction of a molecule with one or more specific sites on another molecule.	ligand
GO:0003824	RIGG07424	Gga.21994	Immunoresponsive 1 homolog (mouse)	GO:0047547	IEA	catalytic activity	Catalysis of a biochemical reaction at physiological temperatures. In biologically catalyzed reactions, the reactants are known as substrates, and the catalysts are naturally occurring macromolecular substances known as enzymes. Enzymes possess specific b	enzyme activity
GO:0003774	RIGG07614	Gga.24485	Kinesin family member 21B	GO:0003777	IEA	motor activity	Catalysis of movement along a polymeric molecule such as a microfilament or microtubule, coupled to the hydrolysis of a nucleoside triphosphate.
GO:0003774	RIGG07614	Gga.24485	Kinesin family member 21B	GO:0003777	IEA	motor activity	Catalysis of movement along a polymeric molecule such as a microfilament or microtubule, coupled to the hydrolysis of a nucleoside triphosphate.
GO:0003774	RIGG07614	Gga.24485	Kinesin family member 21B	GO:0003777	IEA	motor activity	Catalysis of movement along a polymeric molecule such as a microfilament or microtubule, coupled to the hydrolysis of a nucleoside triphosphate.
GO:0005488	RIGG07614	Gga.24485	Kinesin family member 21B	GO:0005524	IEA	binding	The selective, non-covalent, often stoichiometric, interaction of a molecule with one or more specific sites on another molecule.	ligand
GO:0005488	RIGG07614	Gga.24485	Kinesin family member 21B	GO:0005524	IEA	binding	The selective, non-covalent, often stoichiometric, interaction of a molecule with one or more specific sites on another molecule.	ligand
GO:0005488	RIGG07614	Gga.24485	Kinesin family member 21B	GO:0005524	IEA	binding	The selective, non-covalent, often stoichiometric, interaction of a molecule with one or more specific sites on another molecule.	ligand
GO:0003824	RIGG07630	Gga.39697	Calpain 5	GO:0004198	IEA	catalytic activity	Catalysis of a biochemical reaction at physiological temperatures. In biologically catalyzed reactions, the reactants are known as substrates, and the catalysts are naturally occurring macromolecular substances known as enzymes. Enzymes possess specific b	enzyme activity
GO:0003824	RIGG07637	Gga.46946	Guanylate cyclase 2F, retinal	GO:0004672	IEA	catalytic activity	Catalysis of a biochemical reaction at physiological temperatures. In biologically catalyzed reactions, the reactants are known as substrates, and the catalysts are naturally occurring macromolecular substances known as enzymes. Enzymes possess specific b	enzyme activity
GO:0003824	RIGG07637	Gga.46946	Guanylate cyclase 2F, retinal	GO:0016849	IEA	catalytic activity	Catalysis of a biochemical reaction at physiological temperatures. In biologically catalyzed reactions, the reactants are known as substrates, and the catalysts are naturally occurring macromolecular substances known as enzymes. Enzymes possess specific b	enzyme activity
GO:0005488	RIGG07637	Gga.46946	Guanylate cyclase 2F, retinal	GO:0005524	IEA	binding	The selective, non-covalent, often stoichiometric, interaction of a molecule with one or more specific sites on another molecule.	ligand
GO:0003824	RIGG07690	Gga.4089	Propionyl Coenzyme A carboxylase, beta polypeptide	GO:0016874	IEA	catalytic activity	Catalysis of a biochemical reaction at physiological temperatures. In biologically catalyzed reactions, the reactants are known as substrates, and the catalysts are naturally occurring macromolecular substances known as enzymes. Enzymes possess specific b	enzyme activity
GO:0005488	RIGG07708	Gga.37722	Ring finger and SPRY domain containing 1	GO:0005515	IEA	binding	The selective, non-covalent, often stoichiometric, interaction of a molecule with one or more specific sites on another molecule.	ligand
GO:0005488	RIGG07708	Gga.37722	Ring finger and SPRY domain containing 1	GO:0008270	IEA	binding	The selective, non-covalent, often stoichiometric, interaction of a molecule with one or more specific sites on another molecule.	ligand
GO:0005488	RIGG07730	Gga.27675	Complement component 5	GO:0005515	IEA	binding	The selective, non-covalent, often stoichiometric, interaction of a molecule with one or more specific sites on another molecule.	ligand
GO:0005488	RIGG07730	Gga.27675	Complement component 5	GO:0005515	IEA	binding	The selective, non-covalent, often stoichiometric, interaction of a molecule with one or more specific sites on another molecule.	ligand
GO:0030234	RIGG07730	Gga.27675	Complement component 5	GO:0004866	IEA	enzyme regulator activity	Modulates the activity of an enzyme.	enzyme modulator
GO:0030234	RIGG07730	Gga.27675	Complement component 5	GO:0004866	IEA	enzyme regulator activity	Modulates the activity of an enzyme.	enzyme modulator
GO:0003676	RIGG07731	Gga.7079	Forkhead box K2	GO:0003700	IEA	nucleic acid binding	Interacting selectively and non-covalently with any nucleic acid.
GO:0003676	RIGG07731	Gga.7079	Forkhead box K2	GO:0043565	IEA	nucleic acid binding	Interacting selectively and non-covalently with any nucleic acid.
GO:0005215	RIGG07824	Gga.30141	Adaptor-related protein complex 3, beta 2 subunit	GO:0008565	IEA	transporter activity	Enables the directed movement of substances (such as macromolecules, small molecules, ions) into, out of, within or between cells.	small-molecule carrier or transporter
GO:0005488	RIGG07824	Gga.30141	Adaptor-related protein complex 3, beta 2 subunit	GO:0005515	IEA	binding	The selective, non-covalent, often stoichiometric, interaction of a molecule with one or more specific sites on another molecule.	ligand
GO:0003824	RIGG07843	Gga.24669	Oxoglutarate dehydrogenase-like	GO:0004591	IEA	catalytic activity	Catalysis of a biochemical reaction at physiological temperatures. In biologically catalyzed reactions, the reactants are known as substrates, and the catalysts are naturally occurring macromolecular substances known as enzymes. Enzymes possess specific b	enzyme activity
GO:0005488	RIGG07843	Gga.24669	Oxoglutarate dehydrogenase-like	GO:0030976	IEA	binding	The selective, non-covalent, often stoichiometric, interaction of a molecule with one or more specific sites on another molecule.	ligand
GO:0005198	RIGG07849	Gga.19785	Claudin 15	GO:0005198	IEA	structural molecule activity	The action of a molecule that contributes to the structural integrity of a complex or assembly within or outside a cell.
GO:0005215	RIGG07858	Gga.22709	Solute carrier family 9 (sodium/hydrogen exchanger), member 9	GO:0015297	IEA	transporter activity	Enables the directed movement of substances (such as macromolecules, small molecules, ions) into, out of, within or between cells.	small-molecule carrier or transporter
GO:0005215	RIGG07858	Gga.22709	Solute carrier family 9 (sodium/hydrogen exchanger), member 9	GO:0015299	IEA	transporter activity	Enables the directed movement of substances (such as macromolecules, small molecules, ions) into, out of, within or between cells.	small-molecule carrier or transporter
GO:0005215	RIGG07858	Gga.22709	Solute carrier family 9 (sodium/hydrogen exchanger), member 9	GO:0015299	IEA	transporter activity	Enables the directed movement of substances (such as macromolecules, small molecules, ions) into, out of, within or between cells.	small-molecule carrier or transporter
GO:0005215	RIGG07858	Gga.22709	Solute carrier family 9 (sodium/hydrogen exchanger), member 9	GO:0015385	IEA	transporter activity	Enables the directed movement of substances (such as macromolecules, small molecules, ions) into, out of, within or between cells.	small-molecule carrier or transporter
GO:0005215	RIGG07858	Gga.22709	Solute carrier family 9 (sodium/hydrogen exchanger), member 9	GO:0015385	IEA	transporter activity	Enables the directed movement of substances (such as macromolecules, small molecules, ions) into, out of, within or between cells.	small-molecule carrier or transporter
GO:0003824	RIGG07875	Gga.9050	Methylcrotonoyl-Coenzyme A carboxylase 2 (beta)	GO:0016874	IEA	catalytic activity	Catalysis of a biochemical reaction at physiological temperatures. In biologically catalyzed reactions, the reactants are known as substrates, and the catalysts are naturally occurring macromolecular substances known as enzymes. Enzymes possess specific b	enzyme activity
GO:0003676	RIGG07955	Gga.1321	Iron-responsive element binding protein 2	GO:0003723	IEA	nucleic acid binding	Interacting selectively and non-covalently with any nucleic acid.
GO:0003676	RIGG07955	Gga.1321	Iron-responsive element binding protein 2	GO:0030350	IEA	nucleic acid binding	Interacting selectively and non-covalently with any nucleic acid.
GO:0005488	RIGG07955	Gga.1321	Iron-responsive element binding protein 2	GO:0005506	IEA	binding	The selective, non-covalent, often stoichiometric, interaction of a molecule with one or more specific sites on another molecule.	ligand
GO:0005488	RIGG07955	Gga.1321	Iron-responsive element binding protein 2	GO:0046872	IEA	binding	The selective, non-covalent, often stoichiometric, interaction of a molecule with one or more specific sites on another molecule.	ligand
GO:0005488	RIGG07955	Gga.1321	Iron-responsive element binding protein 2	GO:0051539	IEA	binding	The selective, non-covalent, often stoichiometric, interaction of a molecule with one or more specific sites on another molecule.	ligand
GO:0005488	RIGG07955	Gga.1321	Iron-responsive element binding protein 2	GO:0051539	IEA	binding	The selective, non-covalent, often stoichiometric, interaction of a molecule with one or more specific sites on another molecule.	ligand
GO:0005488	RIGG07955	Gga.1321	Iron-responsive element binding protein 2	GO:0051539	IEA	binding	The selective, non-covalent, often stoichiometric, interaction of a molecule with one or more specific sites on another molecule.	ligand
GO:0005488	RIGG07966	Gga.30071	Protocadherin 24	GO:0005509	IEA	binding	The selective, non-covalent, often stoichiometric, interaction of a molecule with one or more specific sites on another molecule.	ligand
GO:0003824	RIGG07972	Gga.30557	Acyl-CoA synthetase short-chain family member 2	GO:0003824	IEA	catalytic activity	Catalysis of a biochemical reaction at physiological temperatures. In biologically catalyzed reactions, the reactants are known as substrates, and the catalysts are naturally occurring macromolecular substances known as enzymes. Enzymes possess specific b	enzyme activity
GO:0003824	RIGG07972	Gga.30557	Acyl-CoA synthetase short-chain family member 2	GO:0003987	IEA	catalytic activity	Catalysis of a biochemical reaction at physiological temperatures. In biologically catalyzed reactions, the reactants are known as substrates, and the catalysts are naturally occurring macromolecular substances known as enzymes. Enzymes possess specific b	enzyme activity
GO:0005488	RIGG07972	Gga.30557	Acyl-CoA synthetase short-chain family member 2	GO:0016208	IEA	binding	The selective, non-covalent, often stoichiometric, interaction of a molecule with one or more specific sites on another molecule.	ligand
GO:0003824	RIGG07983	Gga.11089	Protein tyrosine phosphatase, receptor type, T	GO:0004725	IEA	catalytic activity	Catalysis of a biochemical reaction at physiological temperatures. In biologically catalyzed reactions, the reactants are known as substrates, and the catalysts are naturally occurring macromolecular substances known as enzymes. Enzymes possess specific b	enzyme activity
GO:0003824	RIGG07983	Gga.11089	Protein tyrosine phosphatase, receptor type, T	GO:0004725	IEA	catalytic activity	Catalysis of a biochemical reaction at physiological temperatures. In biologically catalyzed reactions, the reactants are known as substrates, and the catalysts are naturally occurring macromolecular substances known as enzymes. Enzymes possess specific b	enzyme activity
GO:0003824	RIGG07983	Gga.11089	Protein tyrosine phosphatase, receptor type, T	GO:0004725	IEA	catalytic activity	Catalysis of a biochemical reaction at physiological temperatures. In biologically catalyzed reactions, the reactants are known as substrates, and the catalysts are naturally occurring macromolecular substances known as enzymes. Enzymes possess specific b	enzyme activity
GO:0003824	RIGG07983	Gga.11089	Protein tyrosine phosphatase, receptor type, T	GO:0016791	IEA	catalytic activity	Catalysis of a biochemical reaction at physiological temperatures. In biologically catalyzed reactions, the reactants are known as substrates, and the catalysts are naturally occurring macromolecular substances known as enzymes. Enzymes possess specific b	enzyme activity
GO:0003824	RIGG07983	Gga.11089	Protein tyrosine phosphatase, receptor type, T	GO:0016791	IEA	catalytic activity	Catalysis of a biochemical reaction at physiological temperatures. In biologically catalyzed reactions, the reactants are known as substrates, and the catalysts are naturally occurring macromolecular substances known as enzymes. Enzymes possess specific b	enzyme activity
GO:0003824	RIGG07983	Gga.11089	Protein tyrosine phosphatase, receptor type, T	GO:0016791	IEA	catalytic activity	Catalysis of a biochemical reaction at physiological temperatures. In biologically catalyzed reactions, the reactants are known as substrates, and the catalysts are naturally occurring macromolecular substances known as enzymes. Enzymes possess specific b	enzyme activity
GO:0003676	RIGG07990	Gga.15373	DEAD (Asp-Glu-Ala-Asp) box polypeptide 31	GO:0003676	IEA	nucleic acid binding	Interacting selectively and non-covalently with any nucleic acid.
GO:0003824	RIGG07990	Gga.15373	DEAD (Asp-Glu-Ala-Asp) box polypeptide 31	GO:0004386	IEA	catalytic activity	Catalysis of a biochemical reaction at physiological temperatures. In biologically catalyzed reactions, the reactants are known as substrates, and the catalysts are naturally occurring macromolecular substances known as enzymes. Enzymes possess specific b	enzyme activity
GO:0003824	RIGG07990	Gga.15373	DEAD (Asp-Glu-Ala-Asp) box polypeptide 31	GO:0008026	IEA	catalytic activity	Catalysis of a biochemical reaction at physiological temperatures. In biologically catalyzed reactions, the reactants are known as substrates, and the catalysts are naturally occurring macromolecular substances known as enzymes. Enzymes possess specific b	enzyme activity
GO:0005488	RIGG07990	Gga.15373	DEAD (Asp-Glu-Ala-Asp) box polypeptide 31	GO:0005524	IEA	binding	The selective, non-covalent, often stoichiometric, interaction of a molecule with one or more specific sites on another molecule.	ligand
GO:0004871	RIGG08030	Gga.1369	Purinergic receptor P2X, ligand-gated ion channel, 4	GO:0004872	IEA	signal transducer activity	Mediates the transfer of a signal from the outside to the inside of a cell by means other than the introduction of the signal molecule itself into the cell.
GO:0004871	RIGG08030	Gga.1369	Purinergic receptor P2X, ligand-gated ion channel, 4	GO:0004872	IEA	signal transducer activity	Mediates the transfer of a signal from the outside to the inside of a cell by means other than the introduction of the signal molecule itself into the cell.
GO:0005215	RIGG08030	Gga.1369	Purinergic receptor P2X, ligand-gated ion channel, 4	GO:0005216	IEA	transporter activity	Enables the directed movement of substances (such as macromolecules, small molecules, ions) into, out of, within or between cells.	small-molecule carrier or transporter
GO:0005215	RIGG08030	Gga.1369	Purinergic receptor P2X, ligand-gated ion channel, 4	GO:0005216	IEA	transporter activity	Enables the directed movement of substances (such as macromolecules, small molecules, ions) into, out of, within or between cells.	small-molecule carrier or transporter
GO:0005488	RIGG08030	Gga.1369	Purinergic receptor P2X, ligand-gated ion channel, 4	GO:0005524	IEA	binding	The selective, non-covalent, often stoichiometric, interaction of a molecule with one or more specific sites on another molecule.	ligand
GO:0005488	RIGG08030	Gga.1369	Purinergic receptor P2X, ligand-gated ion channel, 4	GO:0005524	IEA	binding	The selective, non-covalent, often stoichiometric, interaction of a molecule with one or more specific sites on another molecule.	ligand
GO:0005488	RIGG08036	Gga.21353	Amyloid beta (A4) precursor protein-binding, family A, member 2 (X11-like)	GO:0005515	IEA	binding	The selective, non-covalent, often stoichiometric, interaction of a molecule with one or more specific sites on another molecule.	ligand
GO:0003824	RIGG08114	Gga.32058	Nicotinamide nucleotide adenylyltransferase 2	GO:0016779	IEA	catalytic activity	Catalysis of a biochemical reaction at physiological temperatures. In biologically catalyzed reactions, the reactants are known as substrates, and the catalysts are naturally occurring macromolecular substances known as enzymes. Enzymes possess specific b	enzyme activity
GO:0003676	RIGG08118	Gga.32636	Bromo adjacent homology domain containing 1	GO:0003677	IEA	nucleic acid binding	Interacting selectively and non-covalently with any nucleic acid.
GO:0005215	RIGG08149	Gga.23546	Solute carrier family 6 (neurotransmitter transporter, GABA), member 11	GO:0005328	IEA	transporter activity	Enables the directed movement of substances (such as macromolecules, small molecules, ions) into, out of, within or between cells.	small-molecule carrier or transporter
GO:0003824	RIGG08201	Gga.40314	Ovochymase 2	GO:0003824	IEA	catalytic activity	Catalysis of a biochemical reaction at physiological temperatures. In biologically catalyzed reactions, the reactants are known as substrates, and the catalysts are naturally occurring macromolecular substances known as enzymes. Enzymes possess specific b	enzyme activity
GO:0003824	RIGG08201	Gga.40314	Ovochymase 2	GO:0004252	IEA	catalytic activity	Catalysis of a biochemical reaction at physiological temperatures. In biologically catalyzed reactions, the reactants are known as substrates, and the catalysts are naturally occurring macromolecular substances known as enzymes. Enzymes possess specific b	enzyme activity
GO:0005215	RIGG08325	Gga.31897	Sodium channel, voltage-gated, type V, alpha subunit	GO:0005216	IEA	transporter activity	Enables the directed movement of substances (such as macromolecules, small molecules, ions) into, out of, within or between cells.	small-molecule carrier or transporter
GO:0005215	RIGG08325	Gga.31897	Sodium channel, voltage-gated, type V, alpha subunit	GO:0005216	IEA	transporter activity	Enables the directed movement of substances (such as macromolecules, small molecules, ions) into, out of, within or between cells.	small-molecule carrier or transporter
GO:0005215	RIGG08325	Gga.31897	Sodium channel, voltage-gated, type V, alpha subunit	GO:0005216	IEA	transporter activity	Enables the directed movement of substances (such as macromolecules, small molecules, ions) into, out of, within or between cells.	small-molecule carrier or transporter
GO:0005215	RIGG08325	Gga.31897	Sodium channel, voltage-gated, type V, alpha subunit	GO:0005216	IEA	transporter activity	Enables the directed movement of substances (such as macromolecules, small molecules, ions) into, out of, within or between cells.	small-molecule carrier or transporter
GO:0005215	RIGG08325	Gga.31897	Sodium channel, voltage-gated, type V, alpha subunit	GO:0005216	IEA	transporter activity	Enables the directed movement of substances (such as macromolecules, small molecules, ions) into, out of, within or between cells.	small-molecule carrier or transporter
GO:0005215	RIGG08325	Gga.31897	Sodium channel, voltage-gated, type V, alpha subunit	GO:0005216	IEA	transporter activity	Enables the directed movement of substances (such as macromolecules, small molecules, ions) into, out of, within or between cells.	small-molecule carrier or transporter
GO:0005215	RIGG08325	Gga.31897	Sodium channel, voltage-gated, type V, alpha subunit	GO:0005248	IEA	transporter activity	Enables the directed movement of substances (such as macromolecules, small molecules, ions) into, out of, within or between cells.	small-molecule carrier or transporter
GO:0005215	RIGG08325	Gga.31897	Sodium channel, voltage-gated, type V, alpha subunit	GO:0005248	IEA	transporter activity	Enables the directed movement of substances (such as macromolecules, small molecules, ions) into, out of, within or between cells.	small-molecule carrier or transporter
GO:0005215	RIGG08325	Gga.31897	Sodium channel, voltage-gated, type V, alpha subunit	GO:0005248	IEA	transporter activity	Enables the directed movement of substances (such as macromolecules, small molecules, ions) into, out of, within or between cells.	small-molecule carrier or transporter
GO:0005215	RIGG08325	Gga.31897	Sodium channel, voltage-gated, type V, alpha subunit	GO:0005248	IEA	transporter activity	Enables the directed movement of substances (such as macromolecules, small molecules, ions) into, out of, within or between cells.	small-molecule carrier or transporter
GO:0005215	RIGG08325	Gga.31897	Sodium channel, voltage-gated, type V, alpha subunit	GO:0005248	IEA	transporter activity	Enables the directed movement of substances (such as macromolecules, small molecules, ions) into, out of, within or between cells.	small-molecule carrier or transporter
GO:0005215	RIGG08325	Gga.31897	Sodium channel, voltage-gated, type V, alpha subunit	GO:0005248	IEA	transporter activity	Enables the directed movement of substances (such as macromolecules, small molecules, ions) into, out of, within or between cells.	small-molecule carrier or transporter
GO:0005488	RIGG08380	Gga.2685	Fibroblast growth factor 13	GO:0008083	IEA	binding	The selective, non-covalent, often stoichiometric, interaction of a molecule with one or more specific sites on another molecule.	ligand
GO:0005488	RIGG08380	Gga.2685	Fibroblast growth factor 13	GO:0008083	IEA	binding	The selective, non-covalent, often stoichiometric, interaction of a molecule with one or more specific sites on another molecule.	ligand
GO:0005488	RIGG08380	Gga.2685	Fibroblast growth factor 13	GO:0008083	IEA	binding	The selective, non-covalent, often stoichiometric, interaction of a molecule with one or more specific sites on another molecule.	ligand
GO:0003824	RIGG08473	Gga.21367	ATP-binding cassette, sub-family C (CFTR/MRP), member 2	GO:0016887	IEA	catalytic activity	Catalysis of a biochemical reaction at physiological temperatures. In biologically catalyzed reactions, the reactants are known as substrates, and the catalysts are naturally occurring macromolecular substances known as enzymes. Enzymes possess specific b	enzyme activity
GO:0003824	RIGG08473	Gga.21367	ATP-binding cassette, sub-family C (CFTR/MRP), member 2	GO:0042626	IEA	catalytic activity	Catalysis of a biochemical reaction at physiological temperatures. In biologically catalyzed reactions, the reactants are known as substrates, and the catalysts are naturally occurring macromolecular substances known as enzymes. Enzymes possess specific b	enzyme activity
GO:0005215	RIGG08473	Gga.21367	ATP-binding cassette, sub-family C (CFTR/MRP), member 2	GO:0005215	IEA	transporter activity	Enables the directed movement of substances (such as macromolecules, small molecules, ions) into, out of, within or between cells.	small-molecule carrier or transporter
GO:0005488	RIGG08473	Gga.21367	ATP-binding cassette, sub-family C (CFTR/MRP), member 2	GO:0000166	IEA	binding	The selective, non-covalent, often stoichiometric, interaction of a molecule with one or more specific sites on another molecule.	ligand
GO:0005488	RIGG08473	Gga.21367	ATP-binding cassette, sub-family C (CFTR/MRP), member 2	GO:0005524	IEA	binding	The selective, non-covalent, often stoichiometric, interaction of a molecule with one or more specific sites on another molecule.	ligand
GO:0005488	RIGG08497	Gga.17499	MMS19 nucleotide excision repair homolog (S. cerevisiae)	GO:0005488	IEA	binding	The selective, non-covalent, often stoichiometric, interaction of a molecule with one or more specific sites on another molecule.	ligand
GO:0004871	RIGG08525	Gga.47299	Dopamine receptor D2	GO:0004872	IEA	signal transducer activity	Mediates the transfer of a signal from the outside to the inside of a cell by means other than the introduction of the signal molecule itself into the cell.
GO:0004871	RIGG08525	Gga.47299	Dopamine receptor D2	GO:0004930	IEA	signal transducer activity	Mediates the transfer of a signal from the outside to the inside of a cell by means other than the introduction of the signal molecule itself into the cell.
GO:0004871	RIGG08525	Gga.47299	Dopamine receptor D2	GO:0004952	IEA	signal transducer activity	Mediates the transfer of a signal from the outside to the inside of a cell by means other than the introduction of the signal molecule itself into the cell.
GO:0005488	RIGG08580	Gga.19875	Transmembrane protein 118	GO:0005515	IEA	binding	The selective, non-covalent, often stoichiometric, interaction of a molecule with one or more specific sites on another molecule.	ligand
GO:0005488	RIGG08580	Gga.19875	Transmembrane protein 118	GO:0008270	IEA	binding	The selective, non-covalent, often stoichiometric, interaction of a molecule with one or more specific sites on another molecule.	ligand
GO:0003676	RIGG08589	Gga.45384	LIM homeobox 5	GO:0003700	IEA	nucleic acid binding	Interacting selectively and non-covalently with any nucleic acid.
GO:0003676	RIGG08589	Gga.45384	LIM homeobox 5	GO:0043565	IEA	nucleic acid binding	Interacting selectively and non-covalently with any nucleic acid.
GO:0005488	RIGG08589	Gga.45384	LIM homeobox 5	GO:0008270	IEA	binding	The selective, non-covalent, often stoichiometric, interaction of a molecule with one or more specific sites on another molecule.	ligand
GO:0003824	RIGG08595	Gga.28765	Protein tyrosine phosphatase, non-receptor type 12	GO:0004725	IEA	catalytic activity	Catalysis of a biochemical reaction at physiological temperatures. In biologically catalyzed reactions, the reactants are known as substrates, and the catalysts are naturally occurring macromolecular substances known as enzymes. Enzymes possess specific b	enzyme activity
GO:0003824	RIGG08595	Gga.28765	Protein tyrosine phosphatase, non-receptor type 12	GO:0016791	IEA	catalytic activity	Catalysis of a biochemical reaction at physiological temperatures. In biologically catalyzed reactions, the reactants are known as substrates, and the catalysts are naturally occurring macromolecular substances known as enzymes. Enzymes possess specific b	enzyme activity
GO:0005488	RIGG08619	Gga.41421	Similar to Phf7 protein	GO:0005515	IEA	binding	The selective, non-covalent, often stoichiometric, interaction of a molecule with one or more specific sites on another molecule.	ligand
GO:0005488	RIGG08619	Gga.41421	Similar to Phf7 protein	GO:0005515	IEA	binding	The selective, non-covalent, often stoichiometric, interaction of a molecule with one or more specific sites on another molecule.	ligand
GO:0005488	RIGG08619	Gga.41421	Similar to Phf7 protein	GO:0008270	IEA	binding	The selective, non-covalent, often stoichiometric, interaction of a molecule with one or more specific sites on another molecule.	ligand
GO:0005488	RIGG08619	Gga.41421	Similar to Phf7 protein	GO:0008270	IEA	binding	The selective, non-covalent, often stoichiometric, interaction of a molecule with one or more specific sites on another molecule.	ligand
GO:0003824	RIGG08626	Gga.27228	X-prolyl aminopeptidase (aminopeptidase P) 1, soluble	GO:0008235	IEA	catalytic activity	Catalysis of a biochemical reaction at physiological temperatures. In biologically catalyzed reactions, the reactants are known as substrates, and the catalysts are naturally occurring macromolecular substances known as enzymes. Enzymes possess specific b	enzyme activity
GO:0003824	RIGG08626	Gga.27228	X-prolyl aminopeptidase (aminopeptidase P) 1, soluble	GO:0016787	IEA	catalytic activity	Catalysis of a biochemical reaction at physiological temperatures. In biologically catalyzed reactions, the reactants are known as substrates, and the catalysts are naturally occurring macromolecular substances known as enzymes. Enzymes possess specific b	enzyme activity
GO:0005488	RIGG08652	Gga.15950	DnaJ (Hsp40) homolog, subfamily C, member 10	GO:0031072	IEA	binding	The selective, non-covalent, often stoichiometric, interaction of a molecule with one or more specific sites on another molecule.	ligand
GO:0005488	RIGG08652	Gga.15950	DnaJ (Hsp40) homolog, subfamily C, member 10	GO:0051082	IEA	binding	The selective, non-covalent, often stoichiometric, interaction of a molecule with one or more specific sites on another molecule.	ligand
GO:0005488	RIGG08676	Gga.41607	Hypothetical LOC428555	GO:0005488	IEA	binding	The selective, non-covalent, often stoichiometric, interaction of a molecule with one or more specific sites on another molecule.	ligand
GO:0003824	RIGG08711	Gga.26472	TRAF2 and NCK interacting kinase	GO:0004674	IEA	catalytic activity	Catalysis of a biochemical reaction at physiological temperatures. In biologically catalyzed reactions, the reactants are known as substrates, and the catalysts are naturally occurring macromolecular substances known as enzymes. Enzymes possess specific b	enzyme activity
GO:0003824	RIGG08711	Gga.26472	TRAF2 and NCK interacting kinase	GO:0004674	IEA	catalytic activity	Catalysis of a biochemical reaction at physiological temperatures. In biologically catalyzed reactions, the reactants are known as substrates, and the catalysts are naturally occurring macromolecular substances known as enzymes. Enzymes possess specific b	enzyme activity
GO:0005488	RIGG08711	Gga.26472	TRAF2 and NCK interacting kinase	GO:0005524	IEA	binding	The selective, non-covalent, often stoichiometric, interaction of a molecule with one or more specific sites on another molecule.	ligand
GO:0005488	RIGG08711	Gga.26472	TRAF2 and NCK interacting kinase	GO:0005524	IEA	binding	The selective, non-covalent, often stoichiometric, interaction of a molecule with one or more specific sites on another molecule.	ligand
GO:0030234	RIGG08711	Gga.26472	TRAF2 and NCK interacting kinase	GO:0005083	IEA	enzyme regulator activity	Modulates the activity of an enzyme.	enzyme modulator
GO:0030234	RIGG08711	Gga.26472	TRAF2 and NCK interacting kinase	GO:0005083	IEA	enzyme regulator activity	Modulates the activity of an enzyme.	enzyme modulator
GO:0004871	RIGG08806	Gga.40449	Somatostatin receptor 1	GO:0004872	IEA	signal transducer activity	Mediates the transfer of a signal from the outside to the inside of a cell by means other than the introduction of the signal molecule itself into the cell.
GO:0004871	RIGG08806	Gga.40449	Somatostatin receptor 1	GO:0004930	IEA	signal transducer activity	Mediates the transfer of a signal from the outside to the inside of a cell by means other than the introduction of the signal molecule itself into the cell.
GO:0004871	RIGG08806	Gga.40449	Somatostatin receptor 1	GO:0004994	IEA	signal transducer activity	Mediates the transfer of a signal from the outside to the inside of a cell by means other than the introduction of the signal molecule itself into the cell.
GO:0003824	RIGG08835	Gga.9937	Microtubule associated serine/threonine kinase 2	GO:0004674	IEA	catalytic activity	Catalysis of a biochemical reaction at physiological temperatures. In biologically catalyzed reactions, the reactants are known as substrates, and the catalysts are naturally occurring macromolecular substances known as enzymes. Enzymes possess specific b	enzyme activity
GO:0005488	RIGG08835	Gga.9937	Microtubule associated serine/threonine kinase 2	GO:0000287	IEA	binding	The selective, non-covalent, often stoichiometric, interaction of a molecule with one or more specific sites on another molecule.	ligand
GO:0005488	RIGG08835	Gga.9937	Microtubule associated serine/threonine kinase 2	GO:0005515	IEA	binding	The selective, non-covalent, often stoichiometric, interaction of a molecule with one or more specific sites on another molecule.	ligand
GO:0005488	RIGG08835	Gga.9937	Microtubule associated serine/threonine kinase 2	GO:0005524	IEA	binding	The selective, non-covalent, often stoichiometric, interaction of a molecule with one or more specific sites on another molecule.	ligand
GO:0005488	RIGG08867	Gga.10801	Family with sequence similarity 82, member A	GO:0005488	IEA	binding	The selective, non-covalent, often stoichiometric, interaction of a molecule with one or more specific sites on another molecule.	ligand
GO:0003824	RIGG08892	Gga.553	Deiodinase, iodothyronine, type I	GO:0004800	IEA	catalytic activity	Catalysis of a biochemical reaction at physiological temperatures. In biologically catalyzed reactions, the reactants are known as substrates, and the catalysts are naturally occurring macromolecular substances known as enzymes. Enzymes possess specific b	enzyme activity
GO:0005488	RIGG08892	Gga.553	Deiodinase, iodothyronine, type I	GO:0008430	IEA	binding	The selective, non-covalent, often stoichiometric, interaction of a molecule with one or more specific sites on another molecule.	ligand
GO:0005488	RIGG08938	Gga.40869	Similar to nesprin-3	GO:0003779	IEA	binding	The selective, non-covalent, often stoichiometric, interaction of a molecule with one or more specific sites on another molecule.	ligand
GO:0003824	RIGG08980	Gga.41445	Serine/threonine kinase 36, fused homolog (Drosophila)	GO:0004674	IEA	catalytic activity	Catalysis of a biochemical reaction at physiological temperatures. In biologically catalyzed reactions, the reactants are known as substrates, and the catalysts are naturally occurring macromolecular substances known as enzymes. Enzymes possess specific b	enzyme activity
GO:0003824	RIGG08980	Gga.41445	Serine/threonine kinase 36, fused homolog (Drosophila)	GO:0004674	IEA	catalytic activity	Catalysis of a biochemical reaction at physiological temperatures. In biologically catalyzed reactions, the reactants are known as substrates, and the catalysts are naturally occurring macromolecular substances known as enzymes. Enzymes possess specific b	enzyme activity
GO:0003824	RIGG08980	Gga.41445	Serine/threonine kinase 36, fused homolog (Drosophila)	GO:0004674	IEA	catalytic activity	Catalysis of a biochemical reaction at physiological temperatures. In biologically catalyzed reactions, the reactants are known as substrates, and the catalysts are naturally occurring macromolecular substances known as enzymes. Enzymes possess specific b	enzyme activity
GO:0003824	RIGG08980	Gga.41445	Serine/threonine kinase 36, fused homolog (Drosophila)	GO:0004674	IEA	catalytic activity	Catalysis of a biochemical reaction at physiological temperatures. In biologically catalyzed reactions, the reactants are known as substrates, and the catalysts are naturally occurring macromolecular substances known as enzymes. Enzymes possess specific b	enzyme activity
GO:0005488	RIGG08980	Gga.41445	Serine/threonine kinase 36, fused homolog (Drosophila)	GO:0005488	IEA	binding	The selective, non-covalent, often stoichiometric, interaction of a molecule with one or more specific sites on another molecule.	ligand
GO:0005488	RIGG08980	Gga.41445	Serine/threonine kinase 36, fused homolog (Drosophila)	GO:0005488	IEA	binding	The selective, non-covalent, often stoichiometric, interaction of a molecule with one or more specific sites on another molecule.	ligand
GO:0005488	RIGG08980	Gga.41445	Serine/threonine kinase 36, fused homolog (Drosophila)	GO:0005488	IEA	binding	The selective, non-covalent, often stoichiometric, interaction of a molecule with one or more specific sites on another molecule.	ligand
GO:0005488	RIGG08980	Gga.41445	Serine/threonine kinase 36, fused homolog (Drosophila)	GO:0005488	IEA	binding	The selective, non-covalent, often stoichiometric, interaction of a molecule with one or more specific sites on another molecule.	ligand
GO:0005488	RIGG08980	Gga.41445	Serine/threonine kinase 36, fused homolog (Drosophila)	GO:0005524	IEA	binding	The selective, non-covalent, often stoichiometric, interaction of a molecule with one or more specific sites on another molecule.	ligand
GO:0005488	RIGG08980	Gga.41445	Serine/threonine kinase 36, fused homolog (Drosophila)	GO:0005524	IEA	binding	The selective, non-covalent, often stoichiometric, interaction of a molecule with one or more specific sites on another molecule.	ligand
GO:0005488	RIGG08980	Gga.41445	Serine/threonine kinase 36, fused homolog (Drosophila)	GO:0005524	IEA	binding	The selective, non-covalent, often stoichiometric, interaction of a molecule with one or more specific sites on another molecule.	ligand
GO:0005488	RIGG08980	Gga.41445	Serine/threonine kinase 36, fused homolog (Drosophila)	GO:0005524	IEA	binding	The selective, non-covalent, often stoichiometric, interaction of a molecule with one or more specific sites on another molecule.	ligand
GO:0003824	RIGG08997	Gga.17127	MAP/microtubule affinity-regulating kinase 3	GO:0004674	IEA	catalytic activity	Catalysis of a biochemical reaction at physiological temperatures. In biologically catalyzed reactions, the reactants are known as substrates, and the catalysts are naturally occurring macromolecular substances known as enzymes. Enzymes possess specific b	enzyme activity
GO:0003824	RIGG08997	Gga.17127	MAP/microtubule affinity-regulating kinase 3	GO:0004674	IEA	catalytic activity	Catalysis of a biochemical reaction at physiological temperatures. In biologically catalyzed reactions, the reactants are known as substrates, and the catalysts are naturally occurring macromolecular substances known as enzymes. Enzymes possess specific b	enzyme activity
GO:0005488	RIGG08997	Gga.17127	MAP/microtubule affinity-regulating kinase 3	GO:0005524	IEA	binding	The selective, non-covalent, often stoichiometric, interaction of a molecule with one or more specific sites on another molecule.	ligand
GO:0005488	RIGG08997	Gga.17127	MAP/microtubule affinity-regulating kinase 3	GO:0005524	IEA	binding	The selective, non-covalent, often stoichiometric, interaction of a molecule with one or more specific sites on another molecule.	ligand
GO:0003824	RIGG09024	Gga.23616	DnaJ (Hsp40) homolog, subfamily C, member 13	GO:0004812	IEA	catalytic activity	Catalysis of a biochemical reaction at physiological temperatures. In biologically catalyzed reactions, the reactants are known as substrates, and the catalysts are naturally occurring macromolecular substances known as enzymes. Enzymes possess specific b	enzyme activity
GO:0005488	RIGG09024	Gga.23616	DnaJ (Hsp40) homolog, subfamily C, member 13	GO:0000166	IEA	binding	The selective, non-covalent, often stoichiometric, interaction of a molecule with one or more specific sites on another molecule.	ligand
GO:0005488	RIGG09024	Gga.23616	DnaJ (Hsp40) homolog, subfamily C, member 13	GO:0005524	IEA	binding	The selective, non-covalent, often stoichiometric, interaction of a molecule with one or more specific sites on another molecule.	ligand
GO:0005488	RIGG09024	Gga.23616	DnaJ (Hsp40) homolog, subfamily C, member 13	GO:0031072	IEA	binding	The selective, non-covalent, often stoichiometric, interaction of a molecule with one or more specific sites on another molecule.	ligand
GO:0003676	RIGG09056	Gga.42975	Megakaryoblastic leukemia (translocation) 1	GO:0003676	IEA	nucleic acid binding	Interacting selectively and non-covalently with any nucleic acid.
GO:0003824	RIGG09148	Gga.8093	Male germ cell-associated kinase	GO:0004674	IEA	catalytic activity	Catalysis of a biochemical reaction at physiological temperatures. In biologically catalyzed reactions, the reactants are known as substrates, and the catalysts are naturally occurring macromolecular substances known as enzymes. Enzymes possess specific b	enzyme activity
GO:0003824	RIGG09148	Gga.8093	Male germ cell-associated kinase	GO:0004674	IEA	catalytic activity	Catalysis of a biochemical reaction at physiological temperatures. In biologically catalyzed reactions, the reactants are known as substrates, and the catalysts are naturally occurring macromolecular substances known as enzymes. Enzymes possess specific b	enzyme activity
GO:0005488	RIGG09148	Gga.8093	Male germ cell-associated kinase	GO:0005524	IEA	binding	The selective, non-covalent, often stoichiometric, interaction of a molecule with one or more specific sites on another molecule.	ligand
GO:0005488	RIGG09148	Gga.8093	Male germ cell-associated kinase	GO:0005524	IEA	binding	The selective, non-covalent, often stoichiometric, interaction of a molecule with one or more specific sites on another molecule.	ligand
GO:0005488	RIGG09253	Gga.46998	Suppressor of cytokine signaling 7	GO:0005515	IEA	binding	The selective, non-covalent, often stoichiometric, interaction of a molecule with one or more specific sites on another molecule.	ligand
GO:0004871	RIGG09300	Gga.40250	Gamma-aminobutyric acid (GABA) A receptor, alpha 2	GO:0004890	IEA	signal transducer activity	Mediates the transfer of a signal from the outside to the inside of a cell by means other than the introduction of the signal molecule itself into the cell.
GO:0005215	RIGG09300	Gga.40250	Gamma-aminobutyric acid (GABA) A receptor, alpha 2	GO:0005216	IEA	transporter activity	Enables the directed movement of substances (such as macromolecules, small molecules, ions) into, out of, within or between cells.	small-molecule carrier or transporter
GO:0005215	RIGG09300	Gga.40250	Gamma-aminobutyric acid (GABA) A receptor, alpha 2	GO:0005230	IEA	transporter activity	Enables the directed movement of substances (such as macromolecules, small molecules, ions) into, out of, within or between cells.	small-molecule carrier or transporter
GO:0003676	RIGG09327	Gga.40764	LAG1 homolog, ceramide synthase 3	GO:0003700	IEA	nucleic acid binding	Interacting selectively and non-covalently with any nucleic acid.
GO:0003676	RIGG09327	Gga.40764	LAG1 homolog, ceramide synthase 3	GO:0043565	IEA	nucleic acid binding	Interacting selectively and non-covalently with any nucleic acid.
GO:0003824	RIGG09328	Gga.30780	Activin A receptor, type IB	GO:0004674	IEA	catalytic activity	Catalysis of a biochemical reaction at physiological temperatures. In biologically catalyzed reactions, the reactants are known as substrates, and the catalysts are naturally occurring macromolecular substances known as enzymes. Enzymes possess specific b	enzyme activity
GO:0003824	RIGG09328	Gga.30780	Activin A receptor, type IB	GO:0004674	IEA	catalytic activity	Catalysis of a biochemical reaction at physiological temperatures. In biologically catalyzed reactions, the reactants are known as substrates, and the catalysts are naturally occurring macromolecular substances known as enzymes. Enzymes possess specific b	enzyme activity
GO:0003824	RIGG09328	Gga.30780	Activin A receptor, type IB	GO:0005024	IEA	catalytic activity	Catalysis of a biochemical reaction at physiological temperatures. In biologically catalyzed reactions, the reactants are known as substrates, and the catalysts are naturally occurring macromolecular substances known as enzymes. Enzymes possess specific b	enzyme activity
GO:0003824	RIGG09328	Gga.30780	Activin A receptor, type IB	GO:0005024	IEA	catalytic activity	Catalysis of a biochemical reaction at physiological temperatures. In biologically catalyzed reactions, the reactants are known as substrates, and the catalysts are naturally occurring macromolecular substances known as enzymes. Enzymes possess specific b	enzyme activity
GO:0005488	RIGG09328	Gga.30780	Activin A receptor, type IB	GO:0005524	IEA	binding	The selective, non-covalent, often stoichiometric, interaction of a molecule with one or more specific sites on another molecule.	ligand
GO:0005488	RIGG09328	Gga.30780	Activin A receptor, type IB	GO:0005524	IEA	binding	The selective, non-covalent, often stoichiometric, interaction of a molecule with one or more specific sites on another molecule.	ligand
GO:0003824	RIGG09342	Gga.40962	Chloride channel 1, skeletal muscle (Thomsen disease, autosomal dominant)	GO:0004553	IEA	catalytic activity	Catalysis of a biochemical reaction at physiological temperatures. In biologically catalyzed reactions, the reactants are known as substrates, and the catalysts are naturally occurring macromolecular substances known as enzymes. Enzymes possess specific b	enzyme activity
GO:0005215	RIGG09342	Gga.40962	Chloride channel 1, skeletal muscle (Thomsen disease, autosomal dominant)	GO:0005215	IEA	transporter activity	Enables the directed movement of substances (such as macromolecules, small molecules, ions) into, out of, within or between cells.	small-molecule carrier or transporter
GO:0005215	RIGG09342	Gga.40962	Chloride channel 1, skeletal muscle (Thomsen disease, autosomal dominant)	GO:0005216	IEA	transporter activity	Enables the directed movement of substances (such as macromolecules, small molecules, ions) into, out of, within or between cells.	small-molecule carrier or transporter
GO:0005215	RIGG09342	Gga.40962	Chloride channel 1, skeletal muscle (Thomsen disease, autosomal dominant)	GO:0005247	IEA	transporter activity	Enables the directed movement of substances (such as macromolecules, small molecules, ions) into, out of, within or between cells.	small-molecule carrier or transporter
GO:0005488	RIGG09375	Gga.25570	Sorting nexin 18	GO:0005515	IEA	binding	The selective, non-covalent, often stoichiometric, interaction of a molecule with one or more specific sites on another molecule.	ligand
GO:0005488	RIGG09375	Gga.25570	Sorting nexin 18	GO:0035091	IEA	binding	The selective, non-covalent, often stoichiometric, interaction of a molecule with one or more specific sites on another molecule.	ligand
GO:0005488	RIGG09429	Gga.41547	Similar to RIKEN cDNA 2610034M16 gene	GO:0005515	IEA	binding	The selective, non-covalent, often stoichiometric, interaction of a molecule with one or more specific sites on another molecule.	ligand
GO:0005488	RIGG09429	Gga.41547	Similar to RIKEN cDNA 2610034M16 gene	GO:0005515	IEA	binding	The selective, non-covalent, often stoichiometric, interaction of a molecule with one or more specific sites on another molecule.	ligand
GO:0005488	RIGG09515	Gga.22062	Zinc finger protein, multitype 2	GO:0008270	IEA	binding	The selective, non-covalent, often stoichiometric, interaction of a molecule with one or more specific sites on another molecule.	ligand
GO:0003676	RIGG09618	Gga.39269	Transcription factor Dp-1	GO:0003700	IEA	nucleic acid binding	Interacting selectively and non-covalently with any nucleic acid.
GO:0003824	RIGG09619	Gga.5132	Coagulation factor VII (serum prothrombin conversion accelerator)	GO:0004252	IEA	catalytic activity	Catalysis of a biochemical reaction at physiological temperatures. In biologically catalyzed reactions, the reactants are known as substrates, and the catalysts are naturally occurring macromolecular substances known as enzymes. Enzymes possess specific b	enzyme activity
GO:0003824	RIGG09619	Gga.5132	Coagulation factor VII (serum prothrombin conversion accelerator)	GO:0008233	IEA	catalytic activity	Catalysis of a biochemical reaction at physiological temperatures. In biologically catalyzed reactions, the reactants are known as substrates, and the catalysts are naturally occurring macromolecular substances known as enzymes. Enzymes possess specific b	enzyme activity
GO:0005488	RIGG09619	Gga.5132	Coagulation factor VII (serum prothrombin conversion accelerator)	GO:0005509	IEA	binding	The selective, non-covalent, often stoichiometric, interaction of a molecule with one or more specific sites on another molecule.	ligand
GO:0003824	RIGG09635	Gga.43297	Hypothetical LOC428066	GO:0016887	IEA	catalytic activity	Catalysis of a biochemical reaction at physiological temperatures. In biologically catalyzed reactions, the reactants are known as substrates, and the catalysts are naturally occurring macromolecular substances known as enzymes. Enzymes possess specific b	enzyme activity
GO:0005488	RIGG09635	Gga.43297	Hypothetical LOC428066	GO:0000166	IEA	binding	The selective, non-covalent, often stoichiometric, interaction of a molecule with one or more specific sites on another molecule.	ligand
GO:0005488	RIGG09635	Gga.43297	Hypothetical LOC428066	GO:0005524	IEA	binding	The selective, non-covalent, often stoichiometric, interaction of a molecule with one or more specific sites on another molecule.	ligand
GO:0005488	RIGG09653	Gga.39984	Ligand of numb-protein X 2	GO:0005515	IEA	binding	The selective, non-covalent, often stoichiometric, interaction of a molecule with one or more specific sites on another molecule.	ligand
GO:0005488	RIGG09653	Gga.39984	Ligand of numb-protein X 2	GO:0008270	IEA	binding	The selective, non-covalent, often stoichiometric, interaction of a molecule with one or more specific sites on another molecule.	ligand
GO:0003824	RIGG09655	Gga.30877	ATPase, aminophospholipid transporter-like, class I, type 8A, member 2	GO:0004012	IEA	catalytic activity	Catalysis of a biochemical reaction at physiological temperatures. In biologically catalyzed reactions, the reactants are known as substrates, and the catalysts are naturally occurring macromolecular substances known as enzymes. Enzymes possess specific b	enzyme activity
GO:0003824	RIGG09655	Gga.30877	ATPase, aminophospholipid transporter-like, class I, type 8A, member 2	GO:0015662	IEA	catalytic activity	Catalysis of a biochemical reaction at physiological temperatures. In biologically catalyzed reactions, the reactants are known as substrates, and the catalysts are naturally occurring macromolecular substances known as enzymes. Enzymes possess specific b	enzyme activity
GO:0003824	RIGG09655	Gga.30877	ATPase, aminophospholipid transporter-like, class I, type 8A, member 2	GO:0016820	IEA	catalytic activity	Catalysis of a biochemical reaction at physiological temperatures. In biologically catalyzed reactions, the reactants are known as substrates, and the catalysts are naturally occurring macromolecular substances known as enzymes. Enzymes possess specific b	enzyme activity
GO:0005488	RIGG09655	Gga.30877	ATPase, aminophospholipid transporter-like, class I, type 8A, member 2	GO:0000287	IEA	binding	The selective, non-covalent, often stoichiometric, interaction of a molecule with one or more specific sites on another molecule.	ligand
GO:0005488	RIGG09655	Gga.30877	ATPase, aminophospholipid transporter-like, class I, type 8A, member 2	GO:0005524	IEA	binding	The selective, non-covalent, often stoichiometric, interaction of a molecule with one or more specific sites on another molecule.	ligand
GO:0003824	RIGG09664	Gga.26662	Aminoadipate-semialdehyde dehydrogenase-phosphopantetheinyl transferase	GO:0008897	IEA	catalytic activity	Catalysis of a biochemical reaction at physiological temperatures. In biologically catalyzed reactions, the reactants are known as substrates, and the catalysts are naturally occurring macromolecular substances known as enzymes. Enzymes possess specific b	enzyme activity
GO:0005488	RIGG09664	Gga.26662	Aminoadipate-semialdehyde dehydrogenase-phosphopantetheinyl transferase	GO:0000287	IEA	binding	The selective, non-covalent, often stoichiometric, interaction of a molecule with one or more specific sites on another molecule.	ligand
GO:0003774	RIGG09666	Gga.26348	Dynein, cytoplasmic 2, heavy chain 1	GO:0003777	IEA	motor activity	Catalysis of movement along a polymeric molecule such as a microfilament or microtubule, coupled to the hydrolysis of a nucleoside triphosphate.
GO:0003824	RIGG09666	Gga.26348	Dynein, cytoplasmic 2, heavy chain 1	GO:0016887	IEA	catalytic activity	Catalysis of a biochemical reaction at physiological temperatures. In biologically catalyzed reactions, the reactants are known as substrates, and the catalysts are naturally occurring macromolecular substances known as enzymes. Enzymes possess specific b	enzyme activity
GO:0005488	RIGG09666	Gga.26348	Dynein, cytoplasmic 2, heavy chain 1	GO:0000166	IEA	binding	The selective, non-covalent, often stoichiometric, interaction of a molecule with one or more specific sites on another molecule.	ligand
GO:0005488	RIGG09666	Gga.26348	Dynein, cytoplasmic 2, heavy chain 1	GO:0005524	IEA	binding	The selective, non-covalent, often stoichiometric, interaction of a molecule with one or more specific sites on another molecule.	ligand
GO:0030234	RIGG09683	Gga.28267	Rho guanine nucleotide exchange factor (GEF) 19	GO:0005085	IEA	enzyme regulator activity	Modulates the activity of an enzyme.	enzyme modulator
GO:0030234	RIGG09683	Gga.28267	Rho guanine nucleotide exchange factor (GEF) 19	GO:0005089	IEA	enzyme regulator activity	Modulates the activity of an enzyme.	enzyme modulator
GO:0003824	RIGG09704	Gga.39526	Vanin 1	GO:0016811	IEA	catalytic activity	Catalysis of a biochemical reaction at physiological temperatures. In biologically catalyzed reactions, the reactants are known as substrates, and the catalysts are naturally occurring macromolecular substances known as enzymes. Enzymes possess specific b	enzyme activity
GO:0030234	RIGG09704	Gga.39526	Vanin 1	GO:0004866	IEA	enzyme regulator activity	Modulates the activity of an enzyme.	enzyme modulator
GO:0003824	RIGG09713	Gga.40441	Similar to metalloprotease-disintegrin	GO:0004222	IEA	catalytic activity	Catalysis of a biochemical reaction at physiological temperatures. In biologically catalyzed reactions, the reactants are known as substrates, and the catalysts are naturally occurring macromolecular substances known as enzymes. Enzymes possess specific b	enzyme activity
GO:0005488	RIGG09713	Gga.40441	Similar to metalloprotease-disintegrin	GO:0008270	IEA	binding	The selective, non-covalent, often stoichiometric, interaction of a molecule with one or more specific sites on another molecule.	ligand
GO:0005488	RIGG09729	Gga.16780	Kelch-like 5 (Drosophila)	GO:0005515	IEA	binding	The selective, non-covalent, often stoichiometric, interaction of a molecule with one or more specific sites on another molecule.	ligand
GO:0005488	RIGG09747	Gga.10789	Integrator complex subunit 4	GO:0005488	IEA	binding	The selective, non-covalent, often stoichiometric, interaction of a molecule with one or more specific sites on another molecule.	ligand
GO:0003824	RIGG09753	Gga.8537	Tankyrase, TRF1-interacting ankyrin-related ADP-ribose polymerase 2	GO:0003950	IEA	catalytic activity	Catalysis of a biochemical reaction at physiological temperatures. In biologically catalyzed reactions, the reactants are known as substrates, and the catalysts are naturally occurring macromolecular substances known as enzymes. Enzymes possess specific b	enzyme activity
GO:0003824	RIGG09753	Gga.8537	Tankyrase, TRF1-interacting ankyrin-related ADP-ribose polymerase 2	GO:0003950	IEA	catalytic activity	Catalysis of a biochemical reaction at physiological temperatures. In biologically catalyzed reactions, the reactants are known as substrates, and the catalysts are naturally occurring macromolecular substances known as enzymes. Enzymes possess specific b	enzyme activity
GO:0003824	RIGG09765	Gga.12683	Similar to Serine/threonine kinase 3 (STE20 homolog, yeast)	GO:0004672	IEA	catalytic activity	Catalysis of a biochemical reaction at physiological temperatures. In biologically catalyzed reactions, the reactants are known as substrates, and the catalysts are naturally occurring macromolecular substances known as enzymes. Enzymes possess specific b	enzyme activity
GO:0003824	RIGG09765	Gga.12683	Similar to Serine/threonine kinase 3 (STE20 homolog, yeast)	GO:0004674	IEA	catalytic activity	Catalysis of a biochemical reaction at physiological temperatures. In biologically catalyzed reactions, the reactants are known as substrates, and the catalysts are naturally occurring macromolecular substances known as enzymes. Enzymes possess specific b	enzyme activity
GO:0005488	RIGG09765	Gga.12683	Similar to Serine/threonine kinase 3 (STE20 homolog, yeast)	GO:0000166	IEA	binding	The selective, non-covalent, often stoichiometric, interaction of a molecule with one or more specific sites on another molecule.	ligand
GO:0005488	RIGG09765	Gga.12683	Similar to Serine/threonine kinase 3 (STE20 homolog, yeast)	GO:0005524	IEA	binding	The selective, non-covalent, often stoichiometric, interaction of a molecule with one or more specific sites on another molecule.	ligand
GO:0005488	RIGG09765	Gga.12683	Similar to Serine/threonine kinase 3 (STE20 homolog, yeast)	GO:0005524	IEA	binding	The selective, non-covalent, often stoichiometric, interaction of a molecule with one or more specific sites on another molecule.	ligand
GO:0003824	RIGG09882	Gga.4179	Neurofilament, medium polypeptide 150kDa	GO:0016787	IEA	catalytic activity	Catalysis of a biochemical reaction at physiological temperatures. In biologically catalyzed reactions, the reactants are known as substrates, and the catalysts are naturally occurring macromolecular substances known as enzymes. Enzymes possess specific b	enzyme activity
GO:0005198	RIGG09882	Gga.4179	Neurofilament, medium polypeptide 150kDa	GO:0005198	IEA	structural molecule activity	The action of a molecule that contributes to the structural integrity of a complex or assembly within or outside a cell.
GO:0005198	RIGG09882	Gga.4179	Neurofilament, medium polypeptide 150kDa	GO:0005198	IEA	structural molecule activity	The action of a molecule that contributes to the structural integrity of a complex or assembly within or outside a cell.
GO:0005488	RIGG09883	Gga.693	Cysteine and glycine-rich protein 1	GO:0005515	IEA	binding	The selective, non-covalent, often stoichiometric, interaction of a molecule with one or more specific sites on another molecule.	ligand
GO:0005488	RIGG09883	Gga.693	Cysteine and glycine-rich protein 1	GO:0008270	IEA	binding	The selective, non-covalent, often stoichiometric, interaction of a molecule with one or more specific sites on another molecule.	ligand
GO:0005488	RIGG09883	Gga.693	Cysteine and glycine-rich protein 1	GO:0008270	IEA	binding	The selective, non-covalent, often stoichiometric, interaction of a molecule with one or more specific sites on another molecule.	ligand
GO:0005488	RIGG09883	Gga.693	Cysteine and glycine-rich protein 1	GO:0046872	IEA	binding	The selective, non-covalent, often stoichiometric, interaction of a molecule with one or more specific sites on another molecule.	ligand
GO:0003824	RIGG09920	Gga.12529	Ornithine aminotransferase	GO:0003824	IEA	catalytic activity	Catalysis of a biochemical reaction at physiological temperatures. In biologically catalyzed reactions, the reactants are known as substrates, and the catalysts are naturally occurring macromolecular substances known as enzymes. Enzymes possess specific b	enzyme activity
GO:0003824	RIGG09920	Gga.12529	Ornithine aminotransferase	GO:0003824	IEA	catalytic activity	Catalysis of a biochemical reaction at physiological temperatures. In biologically catalyzed reactions, the reactants are known as substrates, and the catalysts are naturally occurring macromolecular substances known as enzymes. Enzymes possess specific b	enzyme activity
GO:0003824	RIGG09920	Gga.12529	Ornithine aminotransferase	GO:0008483	IEA	catalytic activity	Catalysis of a biochemical reaction at physiological temperatures. In biologically catalyzed reactions, the reactants are known as substrates, and the catalysts are naturally occurring macromolecular substances known as enzymes. Enzymes possess specific b	enzyme activity
GO:0003824	RIGG09920	Gga.12529	Ornithine aminotransferase	GO:0008483	IEA	catalytic activity	Catalysis of a biochemical reaction at physiological temperatures. In biologically catalyzed reactions, the reactants are known as substrates, and the catalysts are naturally occurring macromolecular substances known as enzymes. Enzymes possess specific b	enzyme activity
GO:0005488	RIGG09920	Gga.12529	Ornithine aminotransferase	GO:0030170	IEA	binding	The selective, non-covalent, often stoichiometric, interaction of a molecule with one or more specific sites on another molecule.	ligand
GO:0005488	RIGG09920	Gga.12529	Ornithine aminotransferase	GO:0030170	IEA	binding	The selective, non-covalent, often stoichiometric, interaction of a molecule with one or more specific sites on another molecule.	ligand
GO:0003824	RIGG09980	Gga.39049	Lon peptidase 1, mitochondrial	GO:0004176	IEA	catalytic activity	Catalysis of a biochemical reaction at physiological temperatures. In biologically catalyzed reactions, the reactants are known as substrates, and the catalysts are naturally occurring macromolecular substances known as enzymes. Enzymes possess specific b	enzyme activity
GO:0003824	RIGG09980	Gga.39049	Lon peptidase 1, mitochondrial	GO:0004252	IEA	catalytic activity	Catalysis of a biochemical reaction at physiological temperatures. In biologically catalyzed reactions, the reactants are known as substrates, and the catalysts are naturally occurring macromolecular substances known as enzymes. Enzymes possess specific b	enzyme activity
GO:0003824	RIGG09980	Gga.39049	Lon peptidase 1, mitochondrial	GO:0017111	IEA	catalytic activity	Catalysis of a biochemical reaction at physiological temperatures. In biologically catalyzed reactions, the reactants are known as substrates, and the catalysts are naturally occurring macromolecular substances known as enzymes. Enzymes possess specific b	enzyme activity
GO:0005488	RIGG09980	Gga.39049	Lon peptidase 1, mitochondrial	GO:0000166	IEA	binding	The selective, non-covalent, often stoichiometric, interaction of a molecule with one or more specific sites on another molecule.	ligand
GO:0005488	RIGG09980	Gga.39049	Lon peptidase 1, mitochondrial	GO:0005524	IEA	binding	The selective, non-covalent, often stoichiometric, interaction of a molecule with one or more specific sites on another molecule.	ligand
GO:0003824	RIGG10001	Gga.16532	Mitogen-activated protein kinase kinase kinase 3	GO:0004674	IEA	catalytic activity	Catalysis of a biochemical reaction at physiological temperatures. In biologically catalyzed reactions, the reactants are known as substrates, and the catalysts are naturally occurring macromolecular substances known as enzymes. Enzymes possess specific b	enzyme activity
GO:0003824	RIGG10001	Gga.16532	Mitogen-activated protein kinase kinase kinase 3	GO:0004674	IEA	catalytic activity	Catalysis of a biochemical reaction at physiological temperatures. In biologically catalyzed reactions, the reactants are known as substrates, and the catalysts are naturally occurring macromolecular substances known as enzymes. Enzymes possess specific b	enzyme activity
GO:0005488	RIGG10001	Gga.16532	Mitogen-activated protein kinase kinase kinase 3	GO:0005524	IEA	binding	The selective, non-covalent, often stoichiometric, interaction of a molecule with one or more specific sites on another molecule.	ligand
GO:0005488	RIGG10001	Gga.16532	Mitogen-activated protein kinase kinase kinase 3	GO:0005524	IEA	binding	The selective, non-covalent, often stoichiometric, interaction of a molecule with one or more specific sites on another molecule.	ligand
GO:0003676	RIGG10005	Gga.13500	Splicing factor, arginine/serine-rich 3	GO:0003676	IEA	nucleic acid binding	Interacting selectively and non-covalently with any nucleic acid.
GO:0003676	RIGG10005	Gga.13500	Splicing factor, arginine/serine-rich 3	GO:0003676	IEA	nucleic acid binding	Interacting selectively and non-covalently with any nucleic acid.
GO:0005488	RIGG10005	Gga.13500	Splicing factor, arginine/serine-rich 3	GO:0000166	IEA	binding	The selective, non-covalent, often stoichiometric, interaction of a molecule with one or more specific sites on another molecule.	ligand
GO:0005488	RIGG10005	Gga.13500	Splicing factor, arginine/serine-rich 3	GO:0000166	IEA	binding	The selective, non-covalent, often stoichiometric, interaction of a molecule with one or more specific sites on another molecule.	ligand
GO:0003824	RIGG10054	Gga.7643	Phosphoinositide-3-kinase, class 2, beta polypeptide	GO:0004428	IEA	catalytic activity	Catalysis of a biochemical reaction at physiological temperatures. In biologically catalyzed reactions, the reactants are known as substrates, and the catalysts are naturally occurring macromolecular substances known as enzymes. Enzymes possess specific b	enzyme activity
GO:0003824	RIGG10054	Gga.7643	Phosphoinositide-3-kinase, class 2, beta polypeptide	GO:0016303	IEA	catalytic activity	Catalysis of a biochemical reaction at physiological temperatures. In biologically catalyzed reactions, the reactants are known as substrates, and the catalysts are naturally occurring macromolecular substances known as enzymes. Enzymes possess specific b	enzyme activity
GO:0003824	RIGG10054	Gga.7643	Phosphoinositide-3-kinase, class 2, beta polypeptide	GO:0016773	IEA	catalytic activity	Catalysis of a biochemical reaction at physiological temperatures. In biologically catalyzed reactions, the reactants are known as substrates, and the catalysts are naturally occurring macromolecular substances known as enzymes. Enzymes possess specific b	enzyme activity
GO:0005488	RIGG10054	Gga.7643	Phosphoinositide-3-kinase, class 2, beta polypeptide	GO:0005515	IEA	binding	The selective, non-covalent, often stoichiometric, interaction of a molecule with one or more specific sites on another molecule.	ligand
GO:0005488	RIGG10054	Gga.7643	Phosphoinositide-3-kinase, class 2, beta polypeptide	GO:0035091	IEA	binding	The selective, non-covalent, often stoichiometric, interaction of a molecule with one or more specific sites on another molecule.	ligand
GO:0003824	RIGG10066	Gga.29921	Component of oligomeric golgi complex 8	GO:0042586	IEA	catalytic activity	Catalysis of a biochemical reaction at physiological temperatures. In biologically catalyzed reactions, the reactants are known as substrates, and the catalysts are naturally occurring macromolecular substances known as enzymes. Enzymes possess specific b	enzyme activity
GO:0005488	RIGG10066	Gga.29921	Component of oligomeric golgi complex 8	GO:0005506	IEA	binding	The selective, non-covalent, often stoichiometric, interaction of a molecule with one or more specific sites on another molecule.	ligand
GO:0003676	RIGG10098	Gga.32114	Signal transducer and activator of transcription 3 (acute-phase response factor)	GO:0003700	IEA	nucleic acid binding	Interacting selectively and non-covalently with any nucleic acid.
GO:0003676	RIGG10098	Gga.32114	Signal transducer and activator of transcription 3 (acute-phase response factor)	GO:0003700	IEA	nucleic acid binding	Interacting selectively and non-covalently with any nucleic acid.
GO:0003676	RIGG10098	Gga.32114	Signal transducer and activator of transcription 3 (acute-phase response factor)	GO:0003700	IEA	nucleic acid binding	Interacting selectively and non-covalently with any nucleic acid.
GO:0004871	RIGG10098	Gga.32114	Signal transducer and activator of transcription 3 (acute-phase response factor)	GO:0004871	IEA	signal transducer activity	Mediates the transfer of a signal from the outside to the inside of a cell by means other than the introduction of the signal molecule itself into the cell.
GO:0004871	RIGG10098	Gga.32114	Signal transducer and activator of transcription 3 (acute-phase response factor)	GO:0004871	IEA	signal transducer activity	Mediates the transfer of a signal from the outside to the inside of a cell by means other than the introduction of the signal molecule itself into the cell.
GO:0004871	RIGG10098	Gga.32114	Signal transducer and activator of transcription 3 (acute-phase response factor)	GO:0004871	IEA	signal transducer activity	Mediates the transfer of a signal from the outside to the inside of a cell by means other than the introduction of the signal molecule itself into the cell.
GO:0005488	RIGG10098	Gga.32114	Signal transducer and activator of transcription 3 (acute-phase response factor)	GO:0005509	IEA	binding	The selective, non-covalent, often stoichiometric, interaction of a molecule with one or more specific sites on another molecule.	ligand
GO:0005488	RIGG10098	Gga.32114	Signal transducer and activator of transcription 3 (acute-phase response factor)	GO:0005509	IEA	binding	The selective, non-covalent, often stoichiometric, interaction of a molecule with one or more specific sites on another molecule.	ligand
GO:0005488	RIGG10098	Gga.32114	Signal transducer and activator of transcription 3 (acute-phase response factor)	GO:0005509	IEA	binding	The selective, non-covalent, often stoichiometric, interaction of a molecule with one or more specific sites on another molecule.	ligand
GO:0005488	RIGG10098	Gga.32114	Signal transducer and activator of transcription 3 (acute-phase response factor)	GO:0005515	IEA	binding	The selective, non-covalent, often stoichiometric, interaction of a molecule with one or more specific sites on another molecule.	ligand
GO:0005488	RIGG10098	Gga.32114	Signal transducer and activator of transcription 3 (acute-phase response factor)	GO:0005515	IEA	binding	The selective, non-covalent, often stoichiometric, interaction of a molecule with one or more specific sites on another molecule.	ligand
GO:0005488	RIGG10098	Gga.32114	Signal transducer and activator of transcription 3 (acute-phase response factor)	GO:0008134	ISS	binding	The selective, non-covalent, often stoichiometric, interaction of a molecule with one or more specific sites on another molecule.	ligand
GO:0005488	RIGG10098	Gga.32114	Signal transducer and activator of transcription 3 (acute-phase response factor)	GO:0019901	ISS	binding	The selective, non-covalent, often stoichiometric, interaction of a molecule with one or more specific sites on another molecule.	ligand
GO:0005488	RIGG10098	Gga.32114	Signal transducer and activator of transcription 3 (acute-phase response factor)	GO:0046983	ISS	binding	The selective, non-covalent, often stoichiometric, interaction of a molecule with one or more specific sites on another molecule.	ligand
GO:0005488	RIGG10098	Gga.32114	Signal transducer and activator of transcription 3 (acute-phase response factor)	GO:0046983	ISS	binding	The selective, non-covalent, often stoichiometric, interaction of a molecule with one or more specific sites on another molecule.	ligand
GO:0030528	RIGG10098	Gga.32114	Signal transducer and activator of transcription 3 (acute-phase response factor)	GO:0016563	ISS	transcription regulator activity	Plays a role in regulating transcription; may bind a promoter or enhancer DNA sequence or interact with a DNA-binding transcription factor.	transcriptional regulator activity
GO:0030528	RIGG10098	Gga.32114	Signal transducer and activator of transcription 3 (acute-phase response factor)	GO:0016563	ISS	transcription regulator activity	Plays a role in regulating transcription; may bind a promoter or enhancer DNA sequence or interact with a DNA-binding transcription factor.	transcriptional regulator activity
GO:0003676	RIGG10114	Gga.23471	Zinc finger homeobox 3	GO:0003700	IEA	nucleic acid binding	Interacting selectively and non-covalently with any nucleic acid.
GO:0003676	RIGG10114	Gga.23471	Zinc finger homeobox 3	GO:0003700	IEA	nucleic acid binding	Interacting selectively and non-covalently with any nucleic acid.
GO:0003676	RIGG10114	Gga.23471	Zinc finger homeobox 3	GO:0043565	IEA	nucleic acid binding	Interacting selectively and non-covalently with any nucleic acid.
GO:0003676	RIGG10114	Gga.23471	Zinc finger homeobox 3	GO:0043565	IEA	nucleic acid binding	Interacting selectively and non-covalently with any nucleic acid.
GO:0005488	RIGG10114	Gga.23471	Zinc finger homeobox 3	GO:0008270	IEA	binding	The selective, non-covalent, often stoichiometric, interaction of a molecule with one or more specific sites on another molecule.	ligand
GO:0005488	RIGG10114	Gga.23471	Zinc finger homeobox 3	GO:0008270	IEA	binding	The selective, non-covalent, often stoichiometric, interaction of a molecule with one or more specific sites on another molecule.	ligand
GO:0005488	RIGG10127	Gga.6868	Similar to cytidine deaminase	GO:0005102	IEA	binding	The selective, non-covalent, often stoichiometric, interaction of a molecule with one or more specific sites on another molecule.	ligand
GO:0003824	RIGG10144	Gga.15761	Potassium voltage-gated channel, shaker-related subfamily, beta member 2	GO:0016491	IEA	catalytic activity	Catalysis of a biochemical reaction at physiological temperatures. In biologically catalyzed reactions, the reactants are known as substrates, and the catalysts are naturally occurring macromolecular substances known as enzymes. Enzymes possess specific b	enzyme activity
GO:0003824	RIGG10144	Gga.15761	Potassium voltage-gated channel, shaker-related subfamily, beta member 2	GO:0016491	IEA	catalytic activity	Catalysis of a biochemical reaction at physiological temperatures. In biologically catalyzed reactions, the reactants are known as substrates, and the catalysts are naturally occurring macromolecular substances known as enzymes. Enzymes possess specific b	enzyme activity
GO:0003824	RIGG10144	Gga.15761	Potassium voltage-gated channel, shaker-related subfamily, beta member 2	GO:0016491	IEA	catalytic activity	Catalysis of a biochemical reaction at physiological temperatures. In biologically catalyzed reactions, the reactants are known as substrates, and the catalysts are naturally occurring macromolecular substances known as enzymes. Enzymes possess specific b	enzyme activity
GO:0003824	RIGG10144	Gga.15761	Potassium voltage-gated channel, shaker-related subfamily, beta member 2	GO:0016491	IEA	catalytic activity	Catalysis of a biochemical reaction at physiological temperatures. In biologically catalyzed reactions, the reactants are known as substrates, and the catalysts are naturally occurring macromolecular substances known as enzymes. Enzymes possess specific b	enzyme activity
GO:0005215	RIGG10144	Gga.15761	Potassium voltage-gated channel, shaker-related subfamily, beta member 2	GO:0005216	IEA	transporter activity	Enables the directed movement of substances (such as macromolecules, small molecules, ions) into, out of, within or between cells.	small-molecule carrier or transporter
GO:0005215	RIGG10144	Gga.15761	Potassium voltage-gated channel, shaker-related subfamily, beta member 2	GO:0005249	IEA	transporter activity	Enables the directed movement of substances (such as macromolecules, small molecules, ions) into, out of, within or between cells.	small-molecule carrier or transporter
GO:0005215	RIGG10144	Gga.15761	Potassium voltage-gated channel, shaker-related subfamily, beta member 2	GO:0005249	IEA	transporter activity	Enables the directed movement of substances (such as macromolecules, small molecules, ions) into, out of, within or between cells.	small-molecule carrier or transporter
GO:0005215	RIGG10144	Gga.15761	Potassium voltage-gated channel, shaker-related subfamily, beta member 2	GO:0005249	IEA	transporter activity	Enables the directed movement of substances (such as macromolecules, small molecules, ions) into, out of, within or between cells.	small-molecule carrier or transporter
GO:0004871	RIGG10152	Gga.22171	Similar to Toll-like receptor 21	GO:0004872	IEA	signal transducer activity	Mediates the transfer of a signal from the outside to the inside of a cell by means other than the introduction of the signal molecule itself into the cell.
GO:0004871	RIGG10152	Gga.22171	Similar to Toll-like receptor 21	GO:0004888	IEA	signal transducer activity	Mediates the transfer of a signal from the outside to the inside of a cell by means other than the introduction of the signal molecule itself into the cell.
GO:0005488	RIGG10152	Gga.22171	Similar to Toll-like receptor 21	GO:0005515	IEA	binding	The selective, non-covalent, often stoichiometric, interaction of a molecule with one or more specific sites on another molecule.	ligand
GO:0003824	RIGG10159	Gga.11160	Cathepsin E	GO:0004190	IEA	catalytic activity	Catalysis of a biochemical reaction at physiological temperatures. In biologically catalyzed reactions, the reactants are known as substrates, and the catalysts are naturally occurring macromolecular substances known as enzymes. Enzymes possess specific b	enzyme activity
GO:0003824	RIGG10232	Gga.41555	Hypothetical LOC428280	GO:0004197	IEA	catalytic activity	Catalysis of a biochemical reaction at physiological temperatures. In biologically catalyzed reactions, the reactants are known as substrates, and the catalysts are naturally occurring macromolecular substances known as enzymes. Enzymes possess specific b	enzyme activity
GO:0003676	RIGG10274	Gga.10083	L(3)mbt-like (Drosophila)	GO:0003700	IEA	nucleic acid binding	Interacting selectively and non-covalently with any nucleic acid.
GO:0005488	RIGG10274	Gga.10083	L(3)mbt-like (Drosophila)	GO:0008270	IEA	binding	The selective, non-covalent, often stoichiometric, interaction of a molecule with one or more specific sites on another molecule.	ligand
GO:0003824	RIGG10324	Gga.3	LIM domain kinase 1	GO:0004672	IEA	catalytic activity	Catalysis of a biochemical reaction at physiological temperatures. In biologically catalyzed reactions, the reactants are known as substrates, and the catalysts are naturally occurring macromolecular substances known as enzymes. Enzymes possess specific b	enzyme activity
GO:0003824	RIGG10324	Gga.3	LIM domain kinase 1	GO:0004674	IEA	catalytic activity	Catalysis of a biochemical reaction at physiological temperatures. In biologically catalyzed reactions, the reactants are known as substrates, and the catalysts are naturally occurring macromolecular substances known as enzymes. Enzymes possess specific b	enzyme activity
GO:0003824	RIGG10324	Gga.3	LIM domain kinase 1	GO:0016740	IEA	catalytic activity	Catalysis of a biochemical reaction at physiological temperatures. In biologically catalyzed reactions, the reactants are known as substrates, and the catalysts are naturally occurring macromolecular substances known as enzymes. Enzymes possess specific b	enzyme activity
GO:0005488	RIGG10324	Gga.3	LIM domain kinase 1	GO:0000166	IEA	binding	The selective, non-covalent, often stoichiometric, interaction of a molecule with one or more specific sites on another molecule.	ligand
GO:0005488	RIGG10324	Gga.3	LIM domain kinase 1	GO:0005515	IEA	binding	The selective, non-covalent, often stoichiometric, interaction of a molecule with one or more specific sites on another molecule.	ligand
GO:0005488	RIGG10324	Gga.3	LIM domain kinase 1	GO:0005515	IEA	binding	The selective, non-covalent, often stoichiometric, interaction of a molecule with one or more specific sites on another molecule.	ligand
GO:0005488	RIGG10324	Gga.3	LIM domain kinase 1	GO:0005524	IEA	binding	The selective, non-covalent, often stoichiometric, interaction of a molecule with one or more specific sites on another molecule.	ligand
GO:0005488	RIGG10324	Gga.3	LIM domain kinase 1	GO:0005524	IEA	binding	The selective, non-covalent, often stoichiometric, interaction of a molecule with one or more specific sites on another molecule.	ligand
GO:0005488	RIGG10324	Gga.3	LIM domain kinase 1	GO:0008270	IEA	binding	The selective, non-covalent, often stoichiometric, interaction of a molecule with one or more specific sites on another molecule.	ligand
GO:0005488	RIGG10324	Gga.3	LIM domain kinase 1	GO:0008270	IEA	binding	The selective, non-covalent, often stoichiometric, interaction of a molecule with one or more specific sites on another molecule.	ligand
GO:0005488	RIGG10324	Gga.3	LIM domain kinase 1	GO:0046872	IEA	binding	The selective, non-covalent, often stoichiometric, interaction of a molecule with one or more specific sites on another molecule.	ligand
GO:0003676	RIGG10349	Gga.10515	CAMP responsive element binding protein-like 2	GO:0003700	IEA	nucleic acid binding	Interacting selectively and non-covalently with any nucleic acid.
GO:0003676	RIGG10349	Gga.10515	CAMP responsive element binding protein-like 2	GO:0043565	IEA	nucleic acid binding	Interacting selectively and non-covalently with any nucleic acid.
GO:0005488	RIGG10349	Gga.10515	CAMP responsive element binding protein-like 2	GO:0046983	IEA	binding	The selective, non-covalent, often stoichiometric, interaction of a molecule with one or more specific sites on another molecule.	ligand
GO:0003824	RIGG10451	Gga.15704	Ubiquitin-conjugating enzyme E2Z (putative)	GO:0019787	IEA	catalytic activity	Catalysis of a biochemical reaction at physiological temperatures. In biologically catalyzed reactions, the reactants are known as substrates, and the catalysts are naturally occurring macromolecular substances known as enzymes. Enzymes possess specific b	enzyme activity
GO:0003824	RIGG10457	Gga.43121	Cytochrome P450 1A4	GO:0016712	IEA	catalytic activity	Catalysis of a biochemical reaction at physiological temperatures. In biologically catalyzed reactions, the reactants are known as substrates, and the catalysts are naturally occurring macromolecular substances known as enzymes. Enzymes possess specific b	enzyme activity
GO:0003824	RIGG10457	Gga.43121	Cytochrome P450 1A4	GO:0070330	IEA	catalytic activity	Catalysis of a biochemical reaction at physiological temperatures. In biologically catalyzed reactions, the reactants are known as substrates, and the catalysts are naturally occurring macromolecular substances known as enzymes. Enzymes possess specific b	enzyme activity
GO:0005488	RIGG10457	Gga.43121	Cytochrome P450 1A4	GO:0020037	IEA	binding	The selective, non-covalent, often stoichiometric, interaction of a molecule with one or more specific sites on another molecule.	ligand
GO:0005488	RIGG10457	Gga.43121	Cytochrome P450 1A4	GO:0020037	IEA	binding	The selective, non-covalent, often stoichiometric, interaction of a molecule with one or more specific sites on another molecule.	ligand
GO:0005488	RIGG10457	Gga.43121	Cytochrome P450 1A4	GO:0046872	IEA	binding	The selective, non-covalent, often stoichiometric, interaction of a molecule with one or more specific sites on another molecule.	ligand
GO:0009055	RIGG10457	Gga.43121	Cytochrome P450 1A4	GO:0009055	IEA
GO:0009055	RIGG10457	Gga.43121	Cytochrome P450 1A4	GO:0009055	IEA
GO:0003676	RIGG10466	Gga.12333	RNA binding motif protein 18	GO:0003676	IEA	nucleic acid binding	Interacting selectively and non-covalently with any nucleic acid.
GO:0005488	RIGG10466	Gga.12333	RNA binding motif protein 18	GO:0000166	IEA	binding	The selective, non-covalent, often stoichiometric, interaction of a molecule with one or more specific sites on another molecule.	ligand
GO:0003824	RIGG10480	Gga.4116	Caspase 9, apoptosis-related cysteine peptidase	GO:0004197	IEA	catalytic activity	Catalysis of a biochemical reaction at physiological temperatures. In biologically catalyzed reactions, the reactants are known as substrates, and the catalysts are naturally occurring macromolecular substances known as enzymes. Enzymes possess specific b	enzyme activity
GO:0003824	RIGG10480	Gga.4116	Caspase 9, apoptosis-related cysteine peptidase	GO:0004197	IEA	catalytic activity	Catalysis of a biochemical reaction at physiological temperatures. In biologically catalyzed reactions, the reactants are known as substrates, and the catalysts are naturally occurring macromolecular substances known as enzymes. Enzymes possess specific b	enzyme activity
GO:0003824	RIGG10480	Gga.4116	Caspase 9, apoptosis-related cysteine peptidase	GO:0008233	IEA	catalytic activity	Catalysis of a biochemical reaction at physiological temperatures. In biologically catalyzed reactions, the reactants are known as substrates, and the catalysts are naturally occurring macromolecular substances known as enzymes. Enzymes possess specific b	enzyme activity
GO:0005488	RIGG10480	Gga.4116	Caspase 9, apoptosis-related cysteine peptidase	GO:0005515	IEA	binding	The selective, non-covalent, often stoichiometric, interaction of a molecule with one or more specific sites on another molecule.	ligand
GO:0005488	RIGG10480	Gga.4116	Caspase 9, apoptosis-related cysteine peptidase	GO:0005515	IEA	binding	The selective, non-covalent, often stoichiometric, interaction of a molecule with one or more specific sites on another molecule.	ligand
GO:0003676	RIGG10507	Gga.25061	Hypermethylated in cancer 2	GO:0003676	IEA	nucleic acid binding	Interacting selectively and non-covalently with any nucleic acid.
GO:0005488	RIGG10507	Gga.25061	Hypermethylated in cancer 2	GO:0005515	IEA	binding	The selective, non-covalent, often stoichiometric, interaction of a molecule with one or more specific sites on another molecule.	ligand
GO:0005488	RIGG10507	Gga.25061	Hypermethylated in cancer 2	GO:0008270	IEA	binding	The selective, non-covalent, often stoichiometric, interaction of a molecule with one or more specific sites on another molecule.	ligand
GO:0005198	RIGG10543	Gga.6446	Ribosomal protein L38	GO:0003735	IEA	structural molecule activity	The action of a molecule that contributes to the structural integrity of a complex or assembly within or outside a cell.
GO:0005488	RIGG10610	Gga.17535	Ras homolog gene family, member C	GO:0000166	IEA	binding	The selective, non-covalent, often stoichiometric, interaction of a molecule with one or more specific sites on another molecule.	ligand
GO:0005488	RIGG10610	Gga.17535	Ras homolog gene family, member C	GO:0005515	IEA	binding	The selective, non-covalent, often stoichiometric, interaction of a molecule with one or more specific sites on another molecule.	ligand
GO:0005488	RIGG10610	Gga.17535	Ras homolog gene family, member C	GO:0005525	IEA	binding	The selective, non-covalent, often stoichiometric, interaction of a molecule with one or more specific sites on another molecule.	ligand
GO:0005488	RIGG10610	Gga.17535	Ras homolog gene family, member C	GO:0005525	IEA	binding	The selective, non-covalent, often stoichiometric, interaction of a molecule with one or more specific sites on another molecule.	ligand
GO:0005488	RIGG10610	Gga.17535	Ras homolog gene family, member C	GO:0005525	IEA	binding	The selective, non-covalent, often stoichiometric, interaction of a molecule with one or more specific sites on another molecule.	ligand
GO:0003824	RIGG10756	Gga.22550	Arginyl-tRNA synthetase	GO:0004814	IEA	catalytic activity	Catalysis of a biochemical reaction at physiological temperatures. In biologically catalyzed reactions, the reactants are known as substrates, and the catalysts are naturally occurring macromolecular substances known as enzymes. Enzymes possess specific b	enzyme activity
GO:0003824	RIGG10756	Gga.22550	Arginyl-tRNA synthetase	GO:0016874	IEA	catalytic activity	Catalysis of a biochemical reaction at physiological temperatures. In biologically catalyzed reactions, the reactants are known as substrates, and the catalysts are naturally occurring macromolecular substances known as enzymes. Enzymes possess specific b	enzyme activity
GO:0005488	RIGG10756	Gga.22550	Arginyl-tRNA synthetase	GO:0000166	IEA	binding	The selective, non-covalent, often stoichiometric, interaction of a molecule with one or more specific sites on another molecule.	ligand
GO:0005488	RIGG10756	Gga.22550	Arginyl-tRNA synthetase	GO:0005524	IEA	binding	The selective, non-covalent, often stoichiometric, interaction of a molecule with one or more specific sites on another molecule.	ligand
GO:0003824	RIGG10804	Gga.41442	Tubulin tyrosine ligase-like family, member 10	GO:0004835	IEA	catalytic activity	Catalysis of a biochemical reaction at physiological temperatures. In biologically catalyzed reactions, the reactants are known as substrates, and the catalysts are naturally occurring macromolecular substances known as enzymes. Enzymes possess specific b	enzyme activity
GO:0003676	RIGG10889	Gga.2984	Nuclear cap binding protein subunit 1, 80kDa	GO:0003723	IEA	nucleic acid binding	Interacting selectively and non-covalently with any nucleic acid.
GO:0005488	RIGG10889	Gga.2984	Nuclear cap binding protein subunit 1, 80kDa	GO:0005515	IEA	binding	The selective, non-covalent, often stoichiometric, interaction of a molecule with one or more specific sites on another molecule.	ligand
GO:0003824	RIGG10905	Gga.36320	Poly (ADP-ribose) glycohydrolase	GO:0004649	IEA	catalytic activity	Catalysis of a biochemical reaction at physiological temperatures. In biologically catalyzed reactions, the reactants are known as substrates, and the catalysts are naturally occurring macromolecular substances known as enzymes. Enzymes possess specific b	enzyme activity
GO:0003824	RIGG10905	Gga.36320	Poly (ADP-ribose) glycohydrolase	GO:0004649	IEA	catalytic activity	Catalysis of a biochemical reaction at physiological temperatures. In biologically catalyzed reactions, the reactants are known as substrates, and the catalysts are naturally occurring macromolecular substances known as enzymes. Enzymes possess specific b	enzyme activity
GO:0004871	RIGG10924	Gga.6533	Gamma-aminobutyric acid (GABA) A receptor, pi	GO:0004890	IEA	signal transducer activity	Mediates the transfer of a signal from the outside to the inside of a cell by means other than the introduction of the signal molecule itself into the cell.
GO:0005215	RIGG10924	Gga.6533	Gamma-aminobutyric acid (GABA) A receptor, pi	GO:0005230	IEA	transporter activity	Enables the directed movement of substances (such as macromolecules, small molecules, ions) into, out of, within or between cells.	small-molecule carrier or transporter
GO:0005488	RIGG11043	Gga.21101	Glypican 1	GO:0043395	IEA	binding	The selective, non-covalent, often stoichiometric, interaction of a molecule with one or more specific sites on another molecule.	ligand
GO:0005488	RIGG11043	Gga.21101	Glypican 1	GO:0043395	IEA	binding	The selective, non-covalent, often stoichiometric, interaction of a molecule with one or more specific sites on another molecule.	ligand
GO:0005488	RIGG11052	Gga.41587	Neuregulin 3	GO:0005102	IEA	binding	The selective, non-covalent, often stoichiometric, interaction of a molecule with one or more specific sites on another molecule.	ligand
GO:0005198	RIGG11143	Gga.42140	Collagen, type III, alpha 1	GO:0005201	IEA	structural molecule activity	The action of a molecule that contributes to the structural integrity of a complex or assembly within or outside a cell.
GO:0005198	RIGG11143	Gga.42140	Collagen, type III, alpha 1	GO:0005201	IEA	structural molecule activity	The action of a molecule that contributes to the structural integrity of a complex or assembly within or outside a cell.
GO:0005488	RIGG11143	Gga.42140	Collagen, type III, alpha 1	GO:0046332	IEA	binding	The selective, non-covalent, often stoichiometric, interaction of a molecule with one or more specific sites on another molecule.	ligand
GO:0003676	RIGG11145	Gga.5777	CAMP responsive element binding protein 3	GO:0003700	IEA	nucleic acid binding	Interacting selectively and non-covalently with any nucleic acid.
GO:0003676	RIGG11145	Gga.5777	CAMP responsive element binding protein 3	GO:0043565	IEA	nucleic acid binding	Interacting selectively and non-covalently with any nucleic acid.
GO:0005488	RIGG11145	Gga.5777	CAMP responsive element binding protein 3	GO:0046983	IEA	binding	The selective, non-covalent, often stoichiometric, interaction of a molecule with one or more specific sites on another molecule.	ligand
GO:0004871	RIGG11156	Gga.15362	Regulator of G-protein signalling 18	GO:0004871	IEA	signal transducer activity	Mediates the transfer of a signal from the outside to the inside of a cell by means other than the introduction of the signal molecule itself into the cell.
GO:0003824	RIGG11188	Gga.3235	Calcitonin gene-related peptide-receptor component protein	GO:0003824	IEA	catalytic activity	Catalysis of a biochemical reaction at physiological temperatures. In biologically catalyzed reactions, the reactants are known as substrates, and the catalysts are naturally occurring macromolecular substances known as enzymes. Enzymes possess specific b	enzyme activity
GO:0003824	RIGG11188	Gga.3235	Calcitonin gene-related peptide-receptor component protein	GO:0003824	IEA	catalytic activity	Catalysis of a biochemical reaction at physiological temperatures. In biologically catalyzed reactions, the reactants are known as substrates, and the catalysts are naturally occurring macromolecular substances known as enzymes. Enzymes possess specific b	enzyme activity
GO:0005488	RIGG11188	Gga.3235	Calcitonin gene-related peptide-receptor component protein	GO:0000166	IEA	binding	The selective, non-covalent, often stoichiometric, interaction of a molecule with one or more specific sites on another molecule.	ligand
GO:0005488	RIGG11188	Gga.3235	Calcitonin gene-related peptide-receptor component protein	GO:0000166	IEA	binding	The selective, non-covalent, often stoichiometric, interaction of a molecule with one or more specific sites on another molecule.	ligand
GO:0005488	RIGG11205	Gga.39439	Catenin, beta interacting protein 1	GO:0008013	IEA	binding	The selective, non-covalent, often stoichiometric, interaction of a molecule with one or more specific sites on another molecule.	ligand
GO:0004871	RIGG11218	Gga.26526	Calcitonin receptor-like	GO:0004948	IEA	signal transducer activity	Mediates the transfer of a signal from the outside to the inside of a cell by means other than the introduction of the signal molecule itself into the cell.
GO:0005488	RIGG11246	Gga.19623	Zinc finger protein 804A	GO:0008270	IEA	binding	The selective, non-covalent, often stoichiometric, interaction of a molecule with one or more specific sites on another molecule.	ligand
GO:0003824	RIGG11265	Gga.5627	Lipase, endothelial	GO:0003824	IEA	catalytic activity	Catalysis of a biochemical reaction at physiological temperatures. In biologically catalyzed reactions, the reactants are known as substrates, and the catalysts are naturally occurring macromolecular substances known as enzymes. Enzymes possess specific b	enzyme activity
GO:0003824	RIGG11265	Gga.5627	Lipase, endothelial	GO:0004465	IEA	catalytic activity	Catalysis of a biochemical reaction at physiological temperatures. In biologically catalyzed reactions, the reactants are known as substrates, and the catalysts are naturally occurring macromolecular substances known as enzymes. Enzymes possess specific b	enzyme activity
GO:0003824	RIGG11315	Gga.30019	Pyridoxal-dependent decarboxylase domain containing 1	GO:0003824	IEA	catalytic activity	Catalysis of a biochemical reaction at physiological temperatures. In biologically catalyzed reactions, the reactants are known as substrates, and the catalysts are naturally occurring macromolecular substances known as enzymes. Enzymes possess specific b	enzyme activity
GO:0003824	RIGG11315	Gga.30019	Pyridoxal-dependent decarboxylase domain containing 1	GO:0016831	IEA	catalytic activity	Catalysis of a biochemical reaction at physiological temperatures. In biologically catalyzed reactions, the reactants are known as substrates, and the catalysts are naturally occurring macromolecular substances known as enzymes. Enzymes possess specific b	enzyme activity
GO:0005488	RIGG11315	Gga.30019	Pyridoxal-dependent decarboxylase domain containing 1	GO:0030170	IEA	binding	The selective, non-covalent, often stoichiometric, interaction of a molecule with one or more specific sites on another molecule.	ligand
GO:0003824	RIGG11373	Gga.22600	Acetoacetyl-CoA synthetase	GO:0003824	IEA	catalytic activity	Catalysis of a biochemical reaction at physiological temperatures. In biologically catalyzed reactions, the reactants are known as substrates, and the catalysts are naturally occurring macromolecular substances known as enzymes. Enzymes possess specific b	enzyme activity
GO:0003824	RIGG11373	Gga.22600	Acetoacetyl-CoA synthetase	GO:0003824	IEA	catalytic activity	Catalysis of a biochemical reaction at physiological temperatures. In biologically catalyzed reactions, the reactants are known as substrates, and the catalysts are naturally occurring macromolecular substances known as enzymes. Enzymes possess specific b	enzyme activity
GO:0003824	RIGG11373	Gga.22600	Acetoacetyl-CoA synthetase	GO:0016874	IEA	catalytic activity	Catalysis of a biochemical reaction at physiological temperatures. In biologically catalyzed reactions, the reactants are known as substrates, and the catalysts are naturally occurring macromolecular substances known as enzymes. Enzymes possess specific b	enzyme activity
GO:0003824	RIGG11373	Gga.22600	Acetoacetyl-CoA synthetase	GO:0030729	IEA	catalytic activity	Catalysis of a biochemical reaction at physiological temperatures. In biologically catalyzed reactions, the reactants are known as substrates, and the catalysts are naturally occurring macromolecular substances known as enzymes. Enzymes possess specific b	enzyme activity
GO:0005488	RIGG11373	Gga.22600	Acetoacetyl-CoA synthetase	GO:0000166	IEA	binding	The selective, non-covalent, often stoichiometric, interaction of a molecule with one or more specific sites on another molecule.	ligand
GO:0005488	RIGG11373	Gga.22600	Acetoacetyl-CoA synthetase	GO:0005524	IEA	binding	The selective, non-covalent, often stoichiometric, interaction of a molecule with one or more specific sites on another molecule.	ligand
GO:0030528	RIGG11538	Gga.4693	MAX-like protein X	GO:0030528	IEA	transcription regulator activity	Plays a role in regulating transcription; may bind a promoter or enhancer DNA sequence or interact with a DNA-binding transcription factor.	transcriptional regulator activity
GO:0003824	RIGG11582	Gga.12240	Acyl-CoA synthetase bubblegum family member 1	GO:0003824	IEA	catalytic activity	Catalysis of a biochemical reaction at physiological temperatures. In biologically catalyzed reactions, the reactants are known as substrates, and the catalysts are naturally occurring macromolecular substances known as enzymes. Enzymes possess specific b	enzyme activity
GO:0003824	RIGG11625	Gga.21281	Hect (homologous to the E6-AP (UBE3A) carboxyl terminus) domain and RCC1 (CHC1)-like domain (RLD) 1	GO:0016881	IEA	catalytic activity	Catalysis of a biochemical reaction at physiological temperatures. In biologically catalyzed reactions, the reactants are known as substrates, and the catalysts are naturally occurring macromolecular substances known as enzymes. Enzymes possess specific b	enzyme activity
GO:0005488	RIGG11625	Gga.21281	Hect (homologous to the E6-AP (UBE3A) carboxyl terminus) domain and RCC1 (CHC1)-like domain (RLD) 1	GO:0008270	IEA	binding	The selective, non-covalent, often stoichiometric, interaction of a molecule with one or more specific sites on another molecule.	ligand
GO:0005488	RIGG11625	Gga.21281	Hect (homologous to the E6-AP (UBE3A) carboxyl terminus) domain and RCC1 (CHC1)-like domain (RLD) 1	GO:0031177	IEA	binding	The selective, non-covalent, often stoichiometric, interaction of a molecule with one or more specific sites on another molecule.	ligand
GO:0005488	RIGG11652	Gga.9985	Zinc finger and BTB domain containing 8	GO:0005515	IEA	binding	The selective, non-covalent, often stoichiometric, interaction of a molecule with one or more specific sites on another molecule.	ligand
GO:0005488	RIGG11652	Gga.9985	Zinc finger and BTB domain containing 8	GO:0008270	IEA	binding	The selective, non-covalent, often stoichiometric, interaction of a molecule with one or more specific sites on another molecule.	ligand
GO:0003676	RIGG11656	Gga.3132	Pre-B-cell leukemia homeobox 1	GO:0003700	IEA	nucleic acid binding	Interacting selectively and non-covalently with any nucleic acid.
GO:0003676	RIGG11656	Gga.3132	Pre-B-cell leukemia homeobox 1	GO:0003700	IEA	nucleic acid binding	Interacting selectively and non-covalently with any nucleic acid.
GO:0003676	RIGG11656	Gga.3132	Pre-B-cell leukemia homeobox 1	GO:0003700	IEA	nucleic acid binding	Interacting selectively and non-covalently with any nucleic acid.
GO:0003676	RIGG11656	Gga.3132	Pre-B-cell leukemia homeobox 1	GO:0043565	IEA	nucleic acid binding	Interacting selectively and non-covalently with any nucleic acid.
GO:0003676	RIGG11656	Gga.3132	Pre-B-cell leukemia homeobox 1	GO:0043565	IEA	nucleic acid binding	Interacting selectively and non-covalently with any nucleic acid.
GO:0003676	RIGG11656	Gga.3132	Pre-B-cell leukemia homeobox 1	GO:0043565	IEA	nucleic acid binding	Interacting selectively and non-covalently with any nucleic acid.
GO:0003824	RIGG11684	Gga.2159	ATP citrate lyase	GO:0003824	IEA	catalytic activity	Catalysis of a biochemical reaction at physiological temperatures. In biologically catalyzed reactions, the reactants are known as substrates, and the catalysts are naturally occurring macromolecular substances known as enzymes. Enzymes possess specific b	enzyme activity
GO:0003824	RIGG11684	Gga.2159	ATP citrate lyase	GO:0003824	IEA	catalytic activity	Catalysis of a biochemical reaction at physiological temperatures. In biologically catalyzed reactions, the reactants are known as substrates, and the catalysts are naturally occurring macromolecular substances known as enzymes. Enzymes possess specific b	enzyme activity
GO:0003824	RIGG11684	Gga.2159	ATP citrate lyase	GO:0003878	IEA	catalytic activity	Catalysis of a biochemical reaction at physiological temperatures. In biologically catalyzed reactions, the reactants are known as substrates, and the catalysts are naturally occurring macromolecular substances known as enzymes. Enzymes possess specific b	enzyme activity
GO:0003824	RIGG11684	Gga.2159	ATP citrate lyase	GO:0003878	IEA	catalytic activity	Catalysis of a biochemical reaction at physiological temperatures. In biologically catalyzed reactions, the reactants are known as substrates, and the catalysts are naturally occurring macromolecular substances known as enzymes. Enzymes possess specific b	enzyme activity
GO:0003824	RIGG11684	Gga.2159	ATP citrate lyase	GO:0004775	IEA	catalytic activity	Catalysis of a biochemical reaction at physiological temperatures. In biologically catalyzed reactions, the reactants are known as substrates, and the catalysts are naturally occurring macromolecular substances known as enzymes. Enzymes possess specific b	enzyme activity
GO:0003824	RIGG11684	Gga.2159	ATP citrate lyase	GO:0004775	IEA	catalytic activity	Catalysis of a biochemical reaction at physiological temperatures. In biologically catalyzed reactions, the reactants are known as substrates, and the catalysts are naturally occurring macromolecular substances known as enzymes. Enzymes possess specific b	enzyme activity
GO:0003824	RIGG11684	Gga.2159	ATP citrate lyase	GO:0016829	IEA	catalytic activity	Catalysis of a biochemical reaction at physiological temperatures. In biologically catalyzed reactions, the reactants are known as substrates, and the catalysts are naturally occurring macromolecular substances known as enzymes. Enzymes possess specific b	enzyme activity
GO:0005488	RIGG11684	Gga.2159	ATP citrate lyase	GO:0005488	IEA	binding	The selective, non-covalent, often stoichiometric, interaction of a molecule with one or more specific sites on another molecule.	ligand
GO:0005488	RIGG11684	Gga.2159	ATP citrate lyase	GO:0005488	IEA	binding	The selective, non-covalent, often stoichiometric, interaction of a molecule with one or more specific sites on another molecule.	ligand
GO:0005488	RIGG11684	Gga.2159	ATP citrate lyase	GO:0005488	IEA	binding	The selective, non-covalent, often stoichiometric, interaction of a molecule with one or more specific sites on another molecule.	ligand
GO:0005488	RIGG11684	Gga.2159	ATP citrate lyase	GO:0005524	IEA	binding	The selective, non-covalent, often stoichiometric, interaction of a molecule with one or more specific sites on another molecule.	ligand
GO:0005488	RIGG11684	Gga.2159	ATP citrate lyase	GO:0005524	IEA	binding	The selective, non-covalent, often stoichiometric, interaction of a molecule with one or more specific sites on another molecule.	ligand
GO:0003824	RIGG11690	Gga.11089	Protein tyrosine phosphatase, receptor type, T	GO:0004725	IEA	catalytic activity	Catalysis of a biochemical reaction at physiological temperatures. In biologically catalyzed reactions, the reactants are known as substrates, and the catalysts are naturally occurring macromolecular substances known as enzymes. Enzymes possess specific b	enzyme activity
GO:0003824	RIGG11690	Gga.11089	Protein tyrosine phosphatase, receptor type, T	GO:0004725	IEA	catalytic activity	Catalysis of a biochemical reaction at physiological temperatures. In biologically catalyzed reactions, the reactants are known as substrates, and the catalysts are naturally occurring macromolecular substances known as enzymes. Enzymes possess specific b	enzyme activity
GO:0003824	RIGG11690	Gga.11089	Protein tyrosine phosphatase, receptor type, T	GO:0004725	IEA	catalytic activity	Catalysis of a biochemical reaction at physiological temperatures. In biologically catalyzed reactions, the reactants are known as substrates, and the catalysts are naturally occurring macromolecular substances known as enzymes. Enzymes possess specific b	enzyme activity
GO:0003824	RIGG11690	Gga.11089	Protein tyrosine phosphatase, receptor type, T	GO:0016791	IEA	catalytic activity	Catalysis of a biochemical reaction at physiological temperatures. In biologically catalyzed reactions, the reactants are known as substrates, and the catalysts are naturally occurring macromolecular substances known as enzymes. Enzymes possess specific b	enzyme activity
GO:0003824	RIGG11690	Gga.11089	Protein tyrosine phosphatase, receptor type, T	GO:0016791	IEA	catalytic activity	Catalysis of a biochemical reaction at physiological temperatures. In biologically catalyzed reactions, the reactants are known as substrates, and the catalysts are naturally occurring macromolecular substances known as enzymes. Enzymes possess specific b	enzyme activity
GO:0003824	RIGG11690	Gga.11089	Protein tyrosine phosphatase, receptor type, T	GO:0016791	IEA	catalytic activity	Catalysis of a biochemical reaction at physiological temperatures. In biologically catalyzed reactions, the reactants are known as substrates, and the catalysts are naturally occurring macromolecular substances known as enzymes. Enzymes possess specific b	enzyme activity
GO:0005488	RIGG11716	Gga.4602	BAI1-associated protein 2-like 1	GO:0008093	IEA	binding	The selective, non-covalent, often stoichiometric, interaction of a molecule with one or more specific sites on another molecule.	ligand
GO:0005488	RIGG11716	Gga.4602	BAI1-associated protein 2-like 1	GO:0017124	IEA	binding	The selective, non-covalent, often stoichiometric, interaction of a molecule with one or more specific sites on another molecule.	ligand
GO:0003824	RIGG11994	Gga.4799	Protein phosphatase 1M (PP2C domain containing)	GO:0003824	IEA	catalytic activity	Catalysis of a biochemical reaction at physiological temperatures. In biologically catalyzed reactions, the reactants are known as substrates, and the catalysts are naturally occurring macromolecular substances known as enzymes. Enzymes possess specific b	enzyme activity
GO:0003824	RIGG11994	Gga.4799	Protein phosphatase 1M (PP2C domain containing)	GO:0004721	IEA	catalytic activity	Catalysis of a biochemical reaction at physiological temperatures. In biologically catalyzed reactions, the reactants are known as substrates, and the catalysts are naturally occurring macromolecular substances known as enzymes. Enzymes possess specific b	enzyme activity
GO:0003824	RIGG11994	Gga.4799	Protein phosphatase 1M (PP2C domain containing)	GO:0008420	IEA	catalytic activity	Catalysis of a biochemical reaction at physiological temperatures. In biologically catalyzed reactions, the reactants are known as substrates, and the catalysts are naturally occurring macromolecular substances known as enzymes. Enzymes possess specific b	enzyme activity
GO:0005488	RIGG11994	Gga.4799	Protein phosphatase 1M (PP2C domain containing)	GO:0030145	IEA	binding	The selective, non-covalent, often stoichiometric, interaction of a molecule with one or more specific sites on another molecule.	ligand
GO:0004871	RIGG12005	Gga.8363	Axin 2	GO:0004871	IEA	signal transducer activity	Mediates the transfer of a signal from the outside to the inside of a cell by means other than the introduction of the signal molecule itself into the cell.
GO:0005488	RIGG12005	Gga.8363	Axin 2	GO:0005515	IEA	binding	The selective, non-covalent, often stoichiometric, interaction of a molecule with one or more specific sites on another molecule.	ligand
GO:0003824	RIGG12115	Gga.3247	V-abl Abelson murine leukemia viral oncogene homolog 2 (arg, Abelson-related gene)	GO:0004713	IEA	catalytic activity	Catalysis of a biochemical reaction at physiological temperatures. In biologically catalyzed reactions, the reactants are known as substrates, and the catalysts are naturally occurring macromolecular substances known as enzymes. Enzymes possess specific b	enzyme activity
GO:0003824	RIGG12115	Gga.3247	V-abl Abelson murine leukemia viral oncogene homolog 2 (arg, Abelson-related gene)	GO:0004713	IEA	catalytic activity	Catalysis of a biochemical reaction at physiological temperatures. In biologically catalyzed reactions, the reactants are known as substrates, and the catalysts are naturally occurring macromolecular substances known as enzymes. Enzymes possess specific b	enzyme activity
GO:0005488	RIGG12115	Gga.3247	V-abl Abelson murine leukemia viral oncogene homolog 2 (arg, Abelson-related gene)	GO:0005524	IEA	binding	The selective, non-covalent, often stoichiometric, interaction of a molecule with one or more specific sites on another molecule.	ligand
GO:0005488	RIGG12115	Gga.3247	V-abl Abelson murine leukemia viral oncogene homolog 2 (arg, Abelson-related gene)	GO:0005524	IEA	binding	The selective, non-covalent, often stoichiometric, interaction of a molecule with one or more specific sites on another molecule.	ligand
GO:0005488	RIGG12130	Gga.4713	Protein kinase, cAMP-dependent, regulatory, type I, alpha (tissue specific extinguisher 1)	GO:0000166	IEA	binding	The selective, non-covalent, often stoichiometric, interaction of a molecule with one or more specific sites on another molecule.	ligand
GO:0005488	RIGG12130	Gga.4713	Protein kinase, cAMP-dependent, regulatory, type I, alpha (tissue specific extinguisher 1)	GO:0030552	IEA	binding	The selective, non-covalent, often stoichiometric, interaction of a molecule with one or more specific sites on another molecule.	ligand
GO:0030234	RIGG12130	Gga.4713	Protein kinase, cAMP-dependent, regulatory, type I, alpha (tissue specific extinguisher 1)	GO:0008603	IEA	enzyme regulator activity	Modulates the activity of an enzyme.	enzyme modulator
GO:0030234	RIGG12130	Gga.4713	Protein kinase, cAMP-dependent, regulatory, type I, alpha (tissue specific extinguisher 1)	GO:0008603	IEA	enzyme regulator activity	Modulates the activity of an enzyme.	enzyme modulator
GO:0003824	RIGG12141	Gga.7235	Dehydrogenase/reductase (SDR family) member 3	GO:0016491	IEA	catalytic activity	Catalysis of a biochemical reaction at physiological temperatures. In biologically catalyzed reactions, the reactants are known as substrates, and the catalysts are naturally occurring macromolecular substances known as enzymes. Enzymes possess specific b	enzyme activity
GO:0005488	RIGG12141	Gga.7235	Dehydrogenase/reductase (SDR family) member 3	GO:0005488	IEA	binding	The selective, non-covalent, often stoichiometric, interaction of a molecule with one or more specific sites on another molecule.	ligand
GO:0003824	RIGG12284	Gga.23580	Betaine-homocysteine methyltransferase	GO:0008898	IEA	catalytic activity	Catalysis of a biochemical reaction at physiological temperatures. In biologically catalyzed reactions, the reactants are known as substrates, and the catalysts are naturally occurring macromolecular substances known as enzymes. Enzymes possess specific b	enzyme activity
GO:0003824	RIGG12284	Gga.23580	Betaine-homocysteine methyltransferase	GO:0047150	IEA	catalytic activity	Catalysis of a biochemical reaction at physiological temperatures. In biologically catalyzed reactions, the reactants are known as substrates, and the catalysts are naturally occurring macromolecular substances known as enzymes. Enzymes possess specific b	enzyme activity
GO:0005488	RIGG12284	Gga.23580	Betaine-homocysteine methyltransferase	GO:0008270	IEA	binding	The selective, non-covalent, often stoichiometric, interaction of a molecule with one or more specific sites on another molecule.	ligand
GO:0003676	RIGG12328	Gga.20372	Solute carrier family 29 (nucleoside transporters), member 3	GO:0003700	IEA	nucleic acid binding	Interacting selectively and non-covalently with any nucleic acid.
GO:0005215	RIGG12328	Gga.20372	Solute carrier family 29 (nucleoside transporters), member 3	GO:0005337	IEA	transporter activity	Enables the directed movement of substances (such as macromolecules, small molecules, ions) into, out of, within or between cells.	small-molecule carrier or transporter
GO:0004871	RIGG12355	Gga.20954	Hypothetical LOC427661	GO:0001604	IEA	signal transducer activity	Mediates the transfer of a signal from the outside to the inside of a cell by means other than the introduction of the signal molecule itself into the cell.
GO:0004871	RIGG12355	Gga.20954	Hypothetical LOC427661	GO:0001604	IEA	signal transducer activity	Mediates the transfer of a signal from the outside to the inside of a cell by means other than the introduction of the signal molecule itself into the cell.
GO:0003824	RIGG12384	Gga.30017	Glycerophosphodiester phosphodiesterase domain containing 2	GO:0008889	IEA	catalytic activity	Catalysis of a biochemical reaction at physiological temperatures. In biologically catalyzed reactions, the reactants are known as substrates, and the catalysts are naturally occurring macromolecular substances known as enzymes. Enzymes possess specific b	enzyme activity
GO:0003824	RIGG12472	Gga.39681	5',3'-nucleotidase, mitochondrial	GO:0016791	IEA	catalytic activity	Catalysis of a biochemical reaction at physiological temperatures. In biologically catalyzed reactions, the reactants are known as substrates, and the catalysts are naturally occurring macromolecular substances known as enzymes. Enzymes possess specific b	enzyme activity
GO:0003824	RIGG12559	Gga.42842	V-raf-1 murine leukemia viral oncogene homolog 1	GO:0004674	IEA	catalytic activity	Catalysis of a biochemical reaction at physiological temperatures. In biologically catalyzed reactions, the reactants are known as substrates, and the catalysts are naturally occurring macromolecular substances known as enzymes. Enzymes possess specific b	enzyme activity
GO:0003824	RIGG12559	Gga.42842	V-raf-1 murine leukemia viral oncogene homolog 1	GO:0016740	IEA	catalytic activity	Catalysis of a biochemical reaction at physiological temperatures. In biologically catalyzed reactions, the reactants are known as substrates, and the catalysts are naturally occurring macromolecular substances known as enzymes. Enzymes possess specific b	enzyme activity
GO:0004871	RIGG12559	Gga.42842	V-raf-1 murine leukemia viral oncogene homolog 1	GO:0005057	IEA	signal transducer activity	Mediates the transfer of a signal from the outside to the inside of a cell by means other than the introduction of the signal molecule itself into the cell.
GO:0005488	RIGG12559	Gga.42842	V-raf-1 murine leukemia viral oncogene homolog 1	GO:0000166	IEA	binding	The selective, non-covalent, often stoichiometric, interaction of a molecule with one or more specific sites on another molecule.	ligand
GO:0005488	RIGG12559	Gga.42842	V-raf-1 murine leukemia viral oncogene homolog 1	GO:0005515	IEA	binding	The selective, non-covalent, often stoichiometric, interaction of a molecule with one or more specific sites on another molecule.	ligand
GO:0005488	RIGG12559	Gga.42842	V-raf-1 murine leukemia viral oncogene homolog 1	GO:0005524	IEA	binding	The selective, non-covalent, often stoichiometric, interaction of a molecule with one or more specific sites on another molecule.	ligand
GO:0005488	RIGG12559	Gga.42842	V-raf-1 murine leukemia viral oncogene homolog 1	GO:0008270	IEA	binding	The selective, non-covalent, often stoichiometric, interaction of a molecule with one or more specific sites on another molecule.	ligand
GO:0005488	RIGG12559	Gga.42842	V-raf-1 murine leukemia viral oncogene homolog 1	GO:0019992	IEA	binding	The selective, non-covalent, often stoichiometric, interaction of a molecule with one or more specific sites on another molecule.	ligand
GO:0005488	RIGG12559	Gga.42842	V-raf-1 murine leukemia viral oncogene homolog 1	GO:0046872	IEA	binding	The selective, non-covalent, often stoichiometric, interaction of a molecule with one or more specific sites on another molecule.	ligand
GO:0003676	RIGG12561	Gga.3333	CCHC-type zinc finger, nucleic acid binding protein	GO:0003676	IEA	nucleic acid binding	Interacting selectively and non-covalently with any nucleic acid.
GO:0003676	RIGG12561	Gga.3333	CCHC-type zinc finger, nucleic acid binding protein	GO:0003677	IEA	nucleic acid binding	Interacting selectively and non-covalently with any nucleic acid.
GO:0005488	RIGG12561	Gga.3333	CCHC-type zinc finger, nucleic acid binding protein	GO:0008270	IEA	binding	The selective, non-covalent, often stoichiometric, interaction of a molecule with one or more specific sites on another molecule.	ligand
GO:0005488	RIGG12561	Gga.3333	CCHC-type zinc finger, nucleic acid binding protein	GO:0008270	IEA	binding	The selective, non-covalent, often stoichiometric, interaction of a molecule with one or more specific sites on another molecule.	ligand
GO:0005488	RIGG12561	Gga.3333	CCHC-type zinc finger, nucleic acid binding protein	GO:0046872	IEA	binding	The selective, non-covalent, often stoichiometric, interaction of a molecule with one or more specific sites on another molecule.	ligand
GO:0005488	RIGG12561	Gga.3333	CCHC-type zinc finger, nucleic acid binding protein	GO:0046872	IEA	binding	The selective, non-covalent, often stoichiometric, interaction of a molecule with one or more specific sites on another molecule.	ligand
GO:0005488	RIGG12650	Gga.25847	G protein-coupled receptor kinase interactor 2	GO:0005515	IPI	binding	The selective, non-covalent, often stoichiometric, interaction of a molecule with one or more specific sites on another molecule.	ligand
GO:0005488	RIGG12650	Gga.25847	G protein-coupled receptor kinase interactor 2	GO:0008270	IEA	binding	The selective, non-covalent, often stoichiometric, interaction of a molecule with one or more specific sites on another molecule.	ligand
GO:0005488	RIGG12650	Gga.25847	G protein-coupled receptor kinase interactor 2	GO:0008270	IEA	binding	The selective, non-covalent, often stoichiometric, interaction of a molecule with one or more specific sites on another molecule.	ligand
GO:0005488	RIGG12650	Gga.25847	G protein-coupled receptor kinase interactor 2	GO:0019901	IPI	binding	The selective, non-covalent, often stoichiometric, interaction of a molecule with one or more specific sites on another molecule.	ligand
GO:0005488	RIGG12650	Gga.25847	G protein-coupled receptor kinase interactor 2	GO:0048365	IPI	binding	The selective, non-covalent, often stoichiometric, interaction of a molecule with one or more specific sites on another molecule.	ligand
GO:0030234	RIGG12650	Gga.25847	G protein-coupled receptor kinase interactor 2	GO:0008060	NAS	enzyme regulator activity	Modulates the activity of an enzyme.	enzyme modulator
GO:0030234	RIGG12650	Gga.25847	G protein-coupled receptor kinase interactor 2	GO:0008060	IEA	enzyme regulator activity	Modulates the activity of an enzyme.	enzyme modulator
GO:0003824	RIGG12663	Gga.927	Alanyl (membrane) aminopeptidase (aminopeptidase N, aminopeptidase M, microsomal aminopeptidase, CD13, p150)	GO:0004177	IEA	catalytic activity	Catalysis of a biochemical reaction at physiological temperatures. In biologically catalyzed reactions, the reactants are known as substrates, and the catalysts are naturally occurring macromolecular substances known as enzymes. Enzymes possess specific b	enzyme activity
GO:0003824	RIGG12663	Gga.927	Alanyl (membrane) aminopeptidase (aminopeptidase N, aminopeptidase M, microsomal aminopeptidase, CD13, p150)	GO:0004177	IEA	catalytic activity	Catalysis of a biochemical reaction at physiological temperatures. In biologically catalyzed reactions, the reactants are known as substrates, and the catalysts are naturally occurring macromolecular substances known as enzymes. Enzymes possess specific b	enzyme activity
GO:0003824	RIGG12663	Gga.927	Alanyl (membrane) aminopeptidase (aminopeptidase N, aminopeptidase M, microsomal aminopeptidase, CD13, p150)	GO:0008237	IEA	catalytic activity	Catalysis of a biochemical reaction at physiological temperatures. In biologically catalyzed reactions, the reactants are known as substrates, and the catalysts are naturally occurring macromolecular substances known as enzymes. Enzymes possess specific b	enzyme activity
GO:0003824	RIGG12663	Gga.927	Alanyl (membrane) aminopeptidase (aminopeptidase N, aminopeptidase M, microsomal aminopeptidase, CD13, p150)	GO:0008237	IEA	catalytic activity	Catalysis of a biochemical reaction at physiological temperatures. In biologically catalyzed reactions, the reactants are known as substrates, and the catalysts are naturally occurring macromolecular substances known as enzymes. Enzymes possess specific b	enzyme activity
GO:0005488	RIGG12663	Gga.927	Alanyl (membrane) aminopeptidase (aminopeptidase N, aminopeptidase M, microsomal aminopeptidase, CD13, p150)	GO:0008270	IEA	binding	The selective, non-covalent, often stoichiometric, interaction of a molecule with one or more specific sites on another molecule.	ligand
GO:0005488	RIGG12663	Gga.927	Alanyl (membrane) aminopeptidase (aminopeptidase N, aminopeptidase M, microsomal aminopeptidase, CD13, p150)	GO:0008270	IEA	binding	The selective, non-covalent, often stoichiometric, interaction of a molecule with one or more specific sites on another molecule.	ligand
GO:0003824	RIGG12729	Gga.30507	Coiled-coil domain containing 76	GO:0008168	IEA	catalytic activity	Catalysis of a biochemical reaction at physiological temperatures. In biologically catalyzed reactions, the reactants are known as substrates, and the catalysts are naturally occurring macromolecular substances known as enzymes. Enzymes possess specific b	enzyme activity
GO:0005488	RIGG12772	Gga.78	Parathyroid hormone	GO:0005179	IEA	binding	The selective, non-covalent, often stoichiometric, interaction of a molecule with one or more specific sites on another molecule.	ligand
GO:0005488	RIGG12865	Gga.22803	HEAT repeat containing 6	GO:0005488	IEA	binding	The selective, non-covalent, often stoichiometric, interaction of a molecule with one or more specific sites on another molecule.	ligand
GO:0003824	RIGG12866	Gga.6318	Adrenergic, beta, receptor kinase 2	GO:0004703	IEA	catalytic activity	Catalysis of a biochemical reaction at physiological temperatures. In biologically catalyzed reactions, the reactants are known as substrates, and the catalysts are naturally occurring macromolecular substances known as enzymes. Enzymes possess specific b	enzyme activity
GO:0004871	RIGG12866	Gga.6318	Adrenergic, beta, receptor kinase 2	GO:0004871	IEA	signal transducer activity	Mediates the transfer of a signal from the outside to the inside of a cell by means other than the introduction of the signal molecule itself into the cell.
GO:0005488	RIGG12866	Gga.6318	Adrenergic, beta, receptor kinase 2	GO:0005524	IEA	binding	The selective, non-covalent, often stoichiometric, interaction of a molecule with one or more specific sites on another molecule.	ligand
GO:0005488	RIGG12943	Gga.41084	Death inducer-obliterator 1	GO:0005515	IEA	binding	The selective, non-covalent, often stoichiometric, interaction of a molecule with one or more specific sites on another molecule.	ligand
GO:0005488	RIGG12943	Gga.41084	Death inducer-obliterator 1	GO:0005515	IEA	binding	The selective, non-covalent, often stoichiometric, interaction of a molecule with one or more specific sites on another molecule.	ligand
GO:0005488	RIGG12943	Gga.41084	Death inducer-obliterator 1	GO:0005515	IEA	binding	The selective, non-covalent, often stoichiometric, interaction of a molecule with one or more specific sites on another molecule.	ligand
GO:0005488	RIGG12943	Gga.41084	Death inducer-obliterator 1	GO:0008270	IEA	binding	The selective, non-covalent, often stoichiometric, interaction of a molecule with one or more specific sites on another molecule.	ligand
GO:0005488	RIGG12943	Gga.41084	Death inducer-obliterator 1	GO:0008270	IEA	binding	The selective, non-covalent, often stoichiometric, interaction of a molecule with one or more specific sites on another molecule.	ligand
GO:0005488	RIGG12943	Gga.41084	Death inducer-obliterator 1	GO:0008270	IEA	binding	The selective, non-covalent, often stoichiometric, interaction of a molecule with one or more specific sites on another molecule.	ligand
GO:0005488	RIGG12943	Gga.41084	Death inducer-obliterator 1	GO:0046872	IEA	binding	The selective, non-covalent, often stoichiometric, interaction of a molecule with one or more specific sites on another molecule.	ligand
GO:0003676	RIGG13029	Gga.9199	High density lipoprotein binding protein (vigilin)	GO:0003723	IEA	nucleic acid binding	Interacting selectively and non-covalently with any nucleic acid.
GO:0003676	RIGG13029	Gga.9199	High density lipoprotein binding protein (vigilin)	GO:0003723	IEA	nucleic acid binding	Interacting selectively and non-covalently with any nucleic acid.
GO:0003824	RIGG13034	Gga.30563	Transient receptor potential cation channel, subfamily M, member 7	GO:0004674	IEA	catalytic activity	Catalysis of a biochemical reaction at physiological temperatures. In biologically catalyzed reactions, the reactants are known as substrates, and the catalysts are naturally occurring macromolecular substances known as enzymes. Enzymes possess specific b	enzyme activity
GO:0003824	RIGG13034	Gga.30563	Transient receptor potential cation channel, subfamily M, member 7	GO:0004674	IEA	catalytic activity	Catalysis of a biochemical reaction at physiological temperatures. In biologically catalyzed reactions, the reactants are known as substrates, and the catalysts are naturally occurring macromolecular substances known as enzymes. Enzymes possess specific b	enzyme activity
GO:0005215	RIGG13034	Gga.30563	Transient receptor potential cation channel, subfamily M, member 7	GO:0005216	IEA	transporter activity	Enables the directed movement of substances (such as macromolecules, small molecules, ions) into, out of, within or between cells.	small-molecule carrier or transporter
GO:0005215	RIGG13034	Gga.30563	Transient receptor potential cation channel, subfamily M, member 7	GO:0005216	IEA	transporter activity	Enables the directed movement of substances (such as macromolecules, small molecules, ions) into, out of, within or between cells.	small-molecule carrier or transporter
GO:0005488	RIGG13034	Gga.30563	Transient receptor potential cation channel, subfamily M, member 7	GO:0005524	IEA	binding	The selective, non-covalent, often stoichiometric, interaction of a molecule with one or more specific sites on another molecule.	ligand
GO:0005488	RIGG13034	Gga.30563	Transient receptor potential cation channel, subfamily M, member 7	GO:0005524	IEA	binding	The selective, non-covalent, often stoichiometric, interaction of a molecule with one or more specific sites on another molecule.	ligand
GO:0003676	RIGG13068	Gga.32631	Dead end homolog 1 (zebrafish)	GO:0003676	IEA	nucleic acid binding	Interacting selectively and non-covalently with any nucleic acid.
GO:0005488	RIGG13068	Gga.32631	Dead end homolog 1 (zebrafish)	GO:0000166	IEA	binding	The selective, non-covalent, often stoichiometric, interaction of a molecule with one or more specific sites on another molecule.	ligand
GO:0003824	RIGG13107	Gga.39588	Matrix metallopeptidase 11 (stromelysin 3)	GO:0004222	IEA	catalytic activity	Catalysis of a biochemical reaction at physiological temperatures. In biologically catalyzed reactions, the reactants are known as substrates, and the catalysts are naturally occurring macromolecular substances known as enzymes. Enzymes possess specific b	enzyme activity
GO:0003824	RIGG13107	Gga.39588	Matrix metallopeptidase 11 (stromelysin 3)	GO:0004222	IEA	catalytic activity	Catalysis of a biochemical reaction at physiological temperatures. In biologically catalyzed reactions, the reactants are known as substrates, and the catalysts are naturally occurring macromolecular substances known as enzymes. Enzymes possess specific b	enzyme activity
GO:0005488	RIGG13107	Gga.39588	Matrix metallopeptidase 11 (stromelysin 3)	GO:0005509	IEA	binding	The selective, non-covalent, often stoichiometric, interaction of a molecule with one or more specific sites on another molecule.	ligand
GO:0005488	RIGG13107	Gga.39588	Matrix metallopeptidase 11 (stromelysin 3)	GO:0008270	IEA	binding	The selective, non-covalent, often stoichiometric, interaction of a molecule with one or more specific sites on another molecule.	ligand
GO:0005488	RIGG13127	Gga.16063	Ankyrin repeat and BTB (POZ) domain containing 1	GO:0005515	IEA	binding	The selective, non-covalent, often stoichiometric, interaction of a molecule with one or more specific sites on another molecule.	ligand
GO:0003824	RIGG13160	Gga.2632	Heparan sulfate 6-O-sulfotransferase 2	GO:0008146	IEA	catalytic activity	Catalysis of a biochemical reaction at physiological temperatures. In biologically catalyzed reactions, the reactants are known as substrates, and the catalysts are naturally occurring macromolecular substances known as enzymes. Enzymes possess specific b	enzyme activity
GO:0003824	RIGG13160	Gga.2632	Heparan sulfate 6-O-sulfotransferase 2	GO:0016740	IEA	catalytic activity	Catalysis of a biochemical reaction at physiological temperatures. In biologically catalyzed reactions, the reactants are known as substrates, and the catalysts are naturally occurring macromolecular substances known as enzymes. Enzymes possess specific b	enzyme activity
GO:0003824	RIGG13197	Gga.37135	Chromosome 10 open reading frame 65	GO:0016829	IEA	catalytic activity	Catalysis of a biochemical reaction at physiological temperatures. In biologically catalyzed reactions, the reactants are known as substrates, and the catalysts are naturally occurring macromolecular substances known as enzymes. Enzymes possess specific b	enzyme activity
GO:0003824	RIGG13232	Gga.3243	Casein kinase 2, alpha 1 polypeptide	GO:0004674	IEA	catalytic activity	Catalysis of a biochemical reaction at physiological temperatures. In biologically catalyzed reactions, the reactants are known as substrates, and the catalysts are naturally occurring macromolecular substances known as enzymes. Enzymes possess specific b	enzyme activity
GO:0003824	RIGG13232	Gga.3243	Casein kinase 2, alpha 1 polypeptide	GO:0016740	IEA	catalytic activity	Catalysis of a biochemical reaction at physiological temperatures. In biologically catalyzed reactions, the reactants are known as substrates, and the catalysts are naturally occurring macromolecular substances known as enzymes. Enzymes possess specific b	enzyme activity
GO:0005488	RIGG13232	Gga.3243	Casein kinase 2, alpha 1 polypeptide	GO:0000166	IEA	binding	The selective, non-covalent, often stoichiometric, interaction of a molecule with one or more specific sites on another molecule.	ligand
GO:0005488	RIGG13232	Gga.3243	Casein kinase 2, alpha 1 polypeptide	GO:0005524	IEA	binding	The selective, non-covalent, often stoichiometric, interaction of a molecule with one or more specific sites on another molecule.	ligand
GO:0005488	RIGG13232	Gga.3243	Casein kinase 2, alpha 1 polypeptide	GO:0008013	IEA	binding	The selective, non-covalent, often stoichiometric, interaction of a molecule with one or more specific sites on another molecule.	ligand
GO:0030234	RIGG13232	Gga.3243	Casein kinase 2, alpha 1 polypeptide	GO:0019888	IEA	enzyme regulator activity	Modulates the activity of an enzyme.	enzyme modulator
GO:0005488	RIGG13365	Gga.7382	Nucleolar protein with MIF4G domain 1	GO:0005515	IEA	binding	The selective, non-covalent, often stoichiometric, interaction of a molecule with one or more specific sites on another molecule.	ligand
GO:0005488	RIGG13394	Gga.14951	Polycomb group ring finger 5	GO:0005515	IEA	binding	The selective, non-covalent, often stoichiometric, interaction of a molecule with one or more specific sites on another molecule.	ligand
GO:0005488	RIGG13394	Gga.14951	Polycomb group ring finger 5	GO:0008270	IEA	binding	The selective, non-covalent, often stoichiometric, interaction of a molecule with one or more specific sites on another molecule.	ligand
GO:0005215	RIGG13471	Gga.11326	Rh family, C glycoprotein	GO:0008519	ISS	transporter activity	Enables the directed movement of substances (such as macromolecules, small molecules, ions) into, out of, within or between cells.	small-molecule carrier or transporter
GO:0004871	RIGG13511	Gga.14368	Guanine nucleotide binding protein (G protein), alpha z polypeptide	GO:0004871	IEA	signal transducer activity	Mediates the transfer of a signal from the outside to the inside of a cell by means other than the introduction of the signal molecule itself into the cell.
GO:0005488	RIGG13511	Gga.14368	Guanine nucleotide binding protein (G protein), alpha z polypeptide	GO:0005525	IEA	binding	The selective, non-covalent, often stoichiometric, interaction of a molecule with one or more specific sites on another molecule.	ligand
GO:0005488	RIGG13511	Gga.14368	Guanine nucleotide binding protein (G protein), alpha z polypeptide	GO:0019001	IEA	binding	The selective, non-covalent, often stoichiometric, interaction of a molecule with one or more specific sites on another molecule.	ligand
GO:0005488	RIGG13525	Gga.21101	Glypican 1	GO:0043395	IEA	binding	The selective, non-covalent, often stoichiometric, interaction of a molecule with one or more specific sites on another molecule.	ligand
GO:0005488	RIGG13525	Gga.21101	Glypican 1	GO:0043395	IEA	binding	The selective, non-covalent, often stoichiometric, interaction of a molecule with one or more specific sites on another molecule.	ligand
GO:0005215	RIGG13536	Gga.10675	Solute carrier family 22 (organic cation transporter), member 4	GO:0005215	IEA	transporter activity	Enables the directed movement of substances (such as macromolecules, small molecules, ions) into, out of, within or between cells.	small-molecule carrier or transporter
GO:0005215	RIGG13536	Gga.10675	Solute carrier family 22 (organic cation transporter), member 4	GO:0015075	IEA	transporter activity	Enables the directed movement of substances (such as macromolecules, small molecules, ions) into, out of, within or between cells.	small-molecule carrier or transporter
GO:0005488	RIGG13545	Gga.8062	ADP-ribosylation factor-like 6 interacting protein 1	GO:0005515	IEA	binding	The selective, non-covalent, often stoichiometric, interaction of a molecule with one or more specific sites on another molecule.	ligand
GO:0003824	RIGG13551	Gga.11461	RAD50 homolog (S. cerevisiae)	GO:0004518	IEA	catalytic activity	Catalysis of a biochemical reaction at physiological temperatures. In biologically catalyzed reactions, the reactants are known as substrates, and the catalysts are naturally occurring macromolecular substances known as enzymes. Enzymes possess specific b	enzyme activity
GO:0003824	RIGG13551	Gga.11461	RAD50 homolog (S. cerevisiae)	GO:0004518	IEA	catalytic activity	Catalysis of a biochemical reaction at physiological temperatures. In biologically catalyzed reactions, the reactants are known as substrates, and the catalysts are naturally occurring macromolecular substances known as enzymes. Enzymes possess specific b	enzyme activity
GO:0005488	RIGG13551	Gga.11461	RAD50 homolog (S. cerevisiae)	GO:0005524	IEA	binding	The selective, non-covalent, often stoichiometric, interaction of a molecule with one or more specific sites on another molecule.	ligand
GO:0005488	RIGG13551	Gga.11461	RAD50 homolog (S. cerevisiae)	GO:0005524	IEA	binding	The selective, non-covalent, often stoichiometric, interaction of a molecule with one or more specific sites on another molecule.	ligand
GO:0005488	RIGG13551	Gga.11461	RAD50 homolog (S. cerevisiae)	GO:0008270	IEA	binding	The selective, non-covalent, often stoichiometric, interaction of a molecule with one or more specific sites on another molecule.	ligand
GO:0005488	RIGG13551	Gga.11461	RAD50 homolog (S. cerevisiae)	GO:0008270	IEA	binding	The selective, non-covalent, often stoichiometric, interaction of a molecule with one or more specific sites on another molecule.	ligand
GO:0005215	RIGG13587	Gga.41575	Synaptic vesicle glycoprotein 2B	GO:0005215	IEA	transporter activity	Enables the directed movement of substances (such as macromolecules, small molecules, ions) into, out of, within or between cells.	small-molecule carrier or transporter
GO:0005215	RIGG13587	Gga.41575	Synaptic vesicle glycoprotein 2B	GO:0005215	IEA	transporter activity	Enables the directed movement of substances (such as macromolecules, small molecules, ions) into, out of, within or between cells.	small-molecule carrier or transporter
GO:0003824	RIGG13663	Gga.198	Matrix metallopeptidase 9 (gelatinase B, 92kDa gelatinase, 92kDa type IV collagenase)	GO:0004222	IEA	catalytic activity	Catalysis of a biochemical reaction at physiological temperatures. In biologically catalyzed reactions, the reactants are known as substrates, and the catalysts are naturally occurring macromolecular substances known as enzymes. Enzymes possess specific b	enzyme activity
GO:0003824	RIGG13663	Gga.198	Matrix metallopeptidase 9 (gelatinase B, 92kDa gelatinase, 92kDa type IV collagenase)	GO:0004222	IEA	catalytic activity	Catalysis of a biochemical reaction at physiological temperatures. In biologically catalyzed reactions, the reactants are known as substrates, and the catalysts are naturally occurring macromolecular substances known as enzymes. Enzymes possess specific b	enzyme activity
GO:0003824	RIGG13663	Gga.198	Matrix metallopeptidase 9 (gelatinase B, 92kDa gelatinase, 92kDa type IV collagenase)	GO:0008233	IEA	catalytic activity	Catalysis of a biochemical reaction at physiological temperatures. In biologically catalyzed reactions, the reactants are known as substrates, and the catalysts are naturally occurring macromolecular substances known as enzymes. Enzymes possess specific b	enzyme activity
GO:0005488	RIGG13663	Gga.198	Matrix metallopeptidase 9 (gelatinase B, 92kDa gelatinase, 92kDa type IV collagenase)	GO:0005509	IEA	binding	The selective, non-covalent, often stoichiometric, interaction of a molecule with one or more specific sites on another molecule.	ligand
GO:0005488	RIGG13663	Gga.198	Matrix metallopeptidase 9 (gelatinase B, 92kDa gelatinase, 92kDa type IV collagenase)	GO:0008270	IEA	binding	The selective, non-covalent, often stoichiometric, interaction of a molecule with one or more specific sites on another molecule.	ligand
GO:0005488	RIGG13663	Gga.198	Matrix metallopeptidase 9 (gelatinase B, 92kDa gelatinase, 92kDa type IV collagenase)	GO:0008270	IEA	binding	The selective, non-covalent, often stoichiometric, interaction of a molecule with one or more specific sites on another molecule.	ligand
GO:0005198	RIGG13693	Gga.4306	Desmuslin	GO:0005198	IEA	structural molecule activity	The action of a molecule that contributes to the structural integrity of a complex or assembly within or outside a cell.
GO:0005198	RIGG13693	Gga.4306	Desmuslin	GO:0005198	IEA	structural molecule activity	The action of a molecule that contributes to the structural integrity of a complex or assembly within or outside a cell.
GO:0030234	RIGG13718	Gga.8220	Cytohesin 1	GO:0005086	IEA	enzyme regulator activity	Modulates the activity of an enzyme.	enzyme modulator
GO:0030234	RIGG13718	Gga.8220	Cytohesin 1	GO:0005086	IEA	enzyme regulator activity	Modulates the activity of an enzyme.	enzyme modulator
GO:0003676	RIGG13796	Gga.1903	THO complex 4	GO:0003676	IEA	nucleic acid binding	Interacting selectively and non-covalently with any nucleic acid.
GO:0005488	RIGG13796	Gga.1903	THO complex 4	GO:0000166	IEA	binding	The selective, non-covalent, often stoichiometric, interaction of a molecule with one or more specific sites on another molecule.	ligand
GO:0005488	RIGG13890	Gga.20376	Suppressor of defective silencing 3 homolog (S. cerevisiae)	GO:0042802	IEA	binding	The selective, non-covalent, often stoichiometric, interaction of a molecule with one or more specific sites on another molecule.	ligand
GO:0005488	RIGG13890	Gga.20376	Suppressor of defective silencing 3 homolog (S. cerevisiae)	GO:0042826	ISS	binding	The selective, non-covalent, often stoichiometric, interaction of a molecule with one or more specific sites on another molecule.	ligand
GO:0005488	RIGG13890	Gga.20376	Suppressor of defective silencing 3 homolog (S. cerevisiae)	GO:0042826	IEA	binding	The selective, non-covalent, often stoichiometric, interaction of a molecule with one or more specific sites on another molecule.	ligand
GO:0005488	RIGG13912	Gga.22549	CutC copper transporter homolog (E. coli)	GO:0005507	IEA	binding	The selective, non-covalent, often stoichiometric, interaction of a molecule with one or more specific sites on another molecule.	ligand
GO:0005488	RIGG13916	Gga.23794	Similar to FAT tumor suppressor homolog 4	GO:0005509	IEA	binding	The selective, non-covalent, often stoichiometric, interaction of a molecule with one or more specific sites on another molecule.	ligand
GO:0005488	RIGG13970	Gga.22313	Zinc finger, FYVE domain containing 27	GO:0008270	IEA	binding	The selective, non-covalent, often stoichiometric, interaction of a molecule with one or more specific sites on another molecule.	ligand
GO:0005488	RIGG13970	Gga.22313	Zinc finger, FYVE domain containing 27	GO:0046872	IEA	binding	The selective, non-covalent, often stoichiometric, interaction of a molecule with one or more specific sites on another molecule.	ligand
GO:0005488	RIGG14015	Gga.13916	Ribosomal RNA processing 12 homolog (S. cerevisiae)	GO:0005488	IEA	binding	The selective, non-covalent, often stoichiometric, interaction of a molecule with one or more specific sites on another molecule.	ligand
GO:0003676	RIGG14063	Gga.275	Microphthalmia-associated transcription factor	GO:0003705	IEA	nucleic acid binding	Interacting selectively and non-covalently with any nucleic acid.
GO:0005488	RIGG14063	Gga.275	Microphthalmia-associated transcription factor	GO:0003682	IEA	binding	The selective, non-covalent, often stoichiometric, interaction of a molecule with one or more specific sites on another molecule.	ligand
GO:0030528	RIGG14063	Gga.275	Microphthalmia-associated transcription factor	GO:0030528	IEA	transcription regulator activity	Plays a role in regulating transcription; may bind a promoter or enhancer DNA sequence or interact with a DNA-binding transcription factor.	transcriptional regulator activity
GO:0003824	RIGG14123	Gga.17318	Galactose-3-O-sulfotransferase 1	GO:0001733	IEA	catalytic activity	Catalysis of a biochemical reaction at physiological temperatures. In biologically catalyzed reactions, the reactants are known as substrates, and the catalysts are naturally occurring macromolecular substances known as enzymes. Enzymes possess specific b	enzyme activity
GO:0005488	RIGG14184	Gga.32135	Ring finger protein 215	GO:0005515	IEA	binding	The selective, non-covalent, often stoichiometric, interaction of a molecule with one or more specific sites on another molecule.	ligand
GO:0005488	RIGG14184	Gga.32135	Ring finger protein 215	GO:0005515	IEA	binding	The selective, non-covalent, often stoichiometric, interaction of a molecule with one or more specific sites on another molecule.	ligand
GO:0005488	RIGG14184	Gga.32135	Ring finger protein 215	GO:0008270	IEA	binding	The selective, non-covalent, often stoichiometric, interaction of a molecule with one or more specific sites on another molecule.	ligand
GO:0005488	RIGG14184	Gga.32135	Ring finger protein 215	GO:0008270	IEA	binding	The selective, non-covalent, often stoichiometric, interaction of a molecule with one or more specific sites on another molecule.	ligand
GO:0004871	RIGG14188	Gga.32106	Cholinergic receptor, nicotinic, delta	GO:0030594	IEA	signal transducer activity	Mediates the transfer of a signal from the outside to the inside of a cell by means other than the introduction of the signal molecule itself into the cell.
GO:0005215	RIGG14188	Gga.32106	Cholinergic receptor, nicotinic, delta	GO:0004889	IEA	transporter activity	Enables the directed movement of substances (such as macromolecules, small molecules, ions) into, out of, within or between cells.	small-molecule carrier or transporter
GO:0005215	RIGG14188	Gga.32106	Cholinergic receptor, nicotinic, delta	GO:0005216	IEA	transporter activity	Enables the directed movement of substances (such as macromolecules, small molecules, ions) into, out of, within or between cells.	small-molecule carrier or transporter
GO:0005215	RIGG14188	Gga.32106	Cholinergic receptor, nicotinic, delta	GO:0005230	IEA	transporter activity	Enables the directed movement of substances (such as macromolecules, small molecules, ions) into, out of, within or between cells.	small-molecule carrier or transporter
GO:0005488	RIGG14188	Gga.32106	Cholinergic receptor, nicotinic, delta	GO:0005515	IEA	binding	The selective, non-covalent, often stoichiometric, interaction of a molecule with one or more specific sites on another molecule.	ligand
GO:0005488	RIGG14188	Gga.32106	Cholinergic receptor, nicotinic, delta	GO:0042166	IEA	binding	The selective, non-covalent, often stoichiometric, interaction of a molecule with one or more specific sites on another molecule.	ligand
GO:0004871	RIGG14190	Gga.32083	Cholinergic receptor, nicotinic, gamma	GO:0030594	IEA	signal transducer activity	Mediates the transfer of a signal from the outside to the inside of a cell by means other than the introduction of the signal molecule itself into the cell.
GO:0005215	RIGG14190	Gga.32083	Cholinergic receptor, nicotinic, gamma	GO:0004889	IEA	transporter activity	Enables the directed movement of substances (such as macromolecules, small molecules, ions) into, out of, within or between cells.	small-molecule carrier or transporter
GO:0005215	RIGG14190	Gga.32083	Cholinergic receptor, nicotinic, gamma	GO:0005216	IEA	transporter activity	Enables the directed movement of substances (such as macromolecules, small molecules, ions) into, out of, within or between cells.	small-molecule carrier or transporter
GO:0005215	RIGG14190	Gga.32083	Cholinergic receptor, nicotinic, gamma	GO:0005230	IEA	transporter activity	Enables the directed movement of substances (such as macromolecules, small molecules, ions) into, out of, within or between cells.	small-molecule carrier or transporter
GO:0005488	RIGG14190	Gga.32083	Cholinergic receptor, nicotinic, gamma	GO:0005515	IEA	binding	The selective, non-covalent, often stoichiometric, interaction of a molecule with one or more specific sites on another molecule.	ligand
GO:0003676	RIGG14214	Gga.23148	Recombination activating gene 2	GO:0003677	IEA	nucleic acid binding	Interacting selectively and non-covalently with any nucleic acid.
GO:0003676	RIGG14214	Gga.23148	Recombination activating gene 2	GO:0003677	IEA	nucleic acid binding	Interacting selectively and non-covalently with any nucleic acid.
GO:0003824	RIGG14214	Gga.23148	Recombination activating gene 2	GO:0004519	IEA	catalytic activity	Catalysis of a biochemical reaction at physiological temperatures. In biologically catalyzed reactions, the reactants are known as substrates, and the catalysts are naturally occurring macromolecular substances known as enzymes. Enzymes possess specific b	enzyme activity
GO:0003824	RIGG14214	Gga.23148	Recombination activating gene 2	GO:0016787	IEA	catalytic activity	Catalysis of a biochemical reaction at physiological temperatures. In biologically catalyzed reactions, the reactants are known as substrates, and the catalysts are naturally occurring macromolecular substances known as enzymes. Enzymes possess specific b	enzyme activity
GO:0003824	RIGG14235	Gga.9917	Cas-Br-M (murine) ecotropic retroviral transforming sequence-like 1	GO:0004842	ISS	catalytic activity	Catalysis of a biochemical reaction at physiological temperatures. In biologically catalyzed reactions, the reactants are known as substrates, and the catalysts are naturally occurring macromolecular substances known as enzymes. Enzymes possess specific b	enzyme activity
GO:0003824	RIGG14235	Gga.9917	Cas-Br-M (murine) ecotropic retroviral transforming sequence-like 1	GO:0016874	IEA	catalytic activity	Catalysis of a biochemical reaction at physiological temperatures. In biologically catalyzed reactions, the reactants are known as substrates, and the catalysts are naturally occurring macromolecular substances known as enzymes. Enzymes possess specific b	enzyme activity
GO:0005488	RIGG14235	Gga.9917	Cas-Br-M (murine) ecotropic retroviral transforming sequence-like 1	GO:0005515	IEA	binding	The selective, non-covalent, often stoichiometric, interaction of a molecule with one or more specific sites on another molecule.	ligand
GO:0005488	RIGG14235	Gga.9917	Cas-Br-M (murine) ecotropic retroviral transforming sequence-like 1	GO:0008270	IEA	binding	The selective, non-covalent, often stoichiometric, interaction of a molecule with one or more specific sites on another molecule.	ligand
GO:0005488	RIGG14235	Gga.9917	Cas-Br-M (murine) ecotropic retroviral transforming sequence-like 1	GO:0046872	IEA	binding	The selective, non-covalent, often stoichiometric, interaction of a molecule with one or more specific sites on another molecule.	ligand
GO:0003824	RIGG14249	Gga.5774	1-aminocyclopropane-1-carboxylate synthase homolog (Arabidopsis)(non-functional)	GO:0003824	IEA	catalytic activity	Catalysis of a biochemical reaction at physiological temperatures. In biologically catalyzed reactions, the reactants are known as substrates, and the catalysts are naturally occurring macromolecular substances known as enzymes. Enzymes possess specific b	enzyme activity
GO:0003824	RIGG14249	Gga.5774	1-aminocyclopropane-1-carboxylate synthase homolog (Arabidopsis)(non-functional)	GO:0016769	IEA	catalytic activity	Catalysis of a biochemical reaction at physiological temperatures. In biologically catalyzed reactions, the reactants are known as substrates, and the catalysts are naturally occurring macromolecular substances known as enzymes. Enzymes possess specific b	enzyme activity
GO:0003824	RIGG14249	Gga.5774	1-aminocyclopropane-1-carboxylate synthase homolog (Arabidopsis)(non-functional)	GO:0016847	IEA	catalytic activity	Catalysis of a biochemical reaction at physiological temperatures. In biologically catalyzed reactions, the reactants are known as substrates, and the catalysts are naturally occurring macromolecular substances known as enzymes. Enzymes possess specific b	enzyme activity
GO:0005488	RIGG14249	Gga.5774	1-aminocyclopropane-1-carboxylate synthase homolog (Arabidopsis)(non-functional)	GO:0030170	IEA	binding	The selective, non-covalent, often stoichiometric, interaction of a molecule with one or more specific sites on another molecule.	ligand
GO:0003824	RIGG14258	Gga.4404	Protein tyrosine phosphatase, non-receptor type 1	GO:0004725	IEA	catalytic activity	Catalysis of a biochemical reaction at physiological temperatures. In biologically catalyzed reactions, the reactants are known as substrates, and the catalysts are naturally occurring macromolecular substances known as enzymes. Enzymes possess specific b	enzyme activity
GO:0003824	RIGG14258	Gga.4404	Protein tyrosine phosphatase, non-receptor type 1	GO:0004725	IEA	catalytic activity	Catalysis of a biochemical reaction at physiological temperatures. In biologically catalyzed reactions, the reactants are known as substrates, and the catalysts are naturally occurring macromolecular substances known as enzymes. Enzymes possess specific b	enzyme activity
GO:0003824	RIGG14258	Gga.4404	Protein tyrosine phosphatase, non-receptor type 1	GO:0016787	IEA	catalytic activity	Catalysis of a biochemical reaction at physiological temperatures. In biologically catalyzed reactions, the reactants are known as substrates, and the catalysts are naturally occurring macromolecular substances known as enzymes. Enzymes possess specific b	enzyme activity
GO:0003824	RIGG14258	Gga.4404	Protein tyrosine phosphatase, non-receptor type 1	GO:0016791	IEA	catalytic activity	Catalysis of a biochemical reaction at physiological temperatures. In biologically catalyzed reactions, the reactants are known as substrates, and the catalysts are naturally occurring macromolecular substances known as enzymes. Enzymes possess specific b	enzyme activity
GO:0003824	RIGG14303	Gga.42258	Acyl-CoA synthetase long-chain family member 4	GO:0003824	IEA	catalytic activity	Catalysis of a biochemical reaction at physiological temperatures. In biologically catalyzed reactions, the reactants are known as substrates, and the catalysts are naturally occurring macromolecular substances known as enzymes. Enzymes possess specific b	enzyme activity
GO:0005488	RIGG14563	Gga.12994	FYVE, RhoGEF and PH domain containing 5	GO:0005488	IEA	binding	The selective, non-covalent, often stoichiometric, interaction of a molecule with one or more specific sites on another molecule.	ligand
GO:0005488	RIGG14563	Gga.12994	FYVE, RhoGEF and PH domain containing 5	GO:0005488	IEA	binding	The selective, non-covalent, often stoichiometric, interaction of a molecule with one or more specific sites on another molecule.	ligand
GO:0005488	RIGG14563	Gga.12994	FYVE, RhoGEF and PH domain containing 5	GO:0008270	IEA	binding	The selective, non-covalent, often stoichiometric, interaction of a molecule with one or more specific sites on another molecule.	ligand
GO:0005488	RIGG14563	Gga.12994	FYVE, RhoGEF and PH domain containing 5	GO:0008270	IEA	binding	The selective, non-covalent, often stoichiometric, interaction of a molecule with one or more specific sites on another molecule.	ligand
GO:0030234	RIGG14563	Gga.12994	FYVE, RhoGEF and PH domain containing 5	GO:0005089	IEA	enzyme regulator activity	Modulates the activity of an enzyme.	enzyme modulator
GO:0030234	RIGG14563	Gga.12994	FYVE, RhoGEF and PH domain containing 5	GO:0005089	IEA	enzyme regulator activity	Modulates the activity of an enzyme.	enzyme modulator
GO:0030234	RIGG14593	Gga.1407	Alpha-2-HS-glycoprotein	GO:0004869	IEA	enzyme regulator activity	Modulates the activity of an enzyme.	enzyme modulator
GO:0030234	RIGG14633	Gga.11824	Cystatin F (leukocystatin)	GO:0004869	IEA	enzyme regulator activity	Modulates the activity of an enzyme.	enzyme modulator
GO:0003824	RIGG14658	Gga.43173	Xanthine dehydrogenase	GO:0004854	IEA	catalytic activity	Catalysis of a biochemical reaction at physiological temperatures. In biologically catalyzed reactions, the reactants are known as substrates, and the catalysts are naturally occurring macromolecular substances known as enzymes. Enzymes possess specific b	enzyme activity
GO:0003824	RIGG14658	Gga.43173	Xanthine dehydrogenase	GO:0004854	IEA	catalytic activity	Catalysis of a biochemical reaction at physiological temperatures. In biologically catalyzed reactions, the reactants are known as substrates, and the catalysts are naturally occurring macromolecular substances known as enzymes. Enzymes possess specific b	enzyme activity
GO:0003824	RIGG14658	Gga.43173	Xanthine dehydrogenase	GO:0004854	IEA	catalytic activity	Catalysis of a biochemical reaction at physiological temperatures. In biologically catalyzed reactions, the reactants are known as substrates, and the catalysts are naturally occurring macromolecular substances known as enzymes. Enzymes possess specific b	enzyme activity
GO:0003824	RIGG14658	Gga.43173	Xanthine dehydrogenase	GO:0004855	IEA	catalytic activity	Catalysis of a biochemical reaction at physiological temperatures. In biologically catalyzed reactions, the reactants are known as substrates, and the catalysts are naturally occurring macromolecular substances known as enzymes. Enzymes possess specific b	enzyme activity
GO:0003824	RIGG14658	Gga.43173	Xanthine dehydrogenase	GO:0004855	IEA	catalytic activity	Catalysis of a biochemical reaction at physiological temperatures. In biologically catalyzed reactions, the reactants are known as substrates, and the catalysts are naturally occurring macromolecular substances known as enzymes. Enzymes possess specific b	enzyme activity
GO:0003824	RIGG14658	Gga.43173	Xanthine dehydrogenase	GO:0004855	IEA	catalytic activity	Catalysis of a biochemical reaction at physiological temperatures. In biologically catalyzed reactions, the reactants are known as substrates, and the catalysts are naturally occurring macromolecular substances known as enzymes. Enzymes possess specific b	enzyme activity
GO:0003824	RIGG14658	Gga.43173	Xanthine dehydrogenase	GO:0016491	IEA	catalytic activity	Catalysis of a biochemical reaction at physiological temperatures. In biologically catalyzed reactions, the reactants are known as substrates, and the catalysts are naturally occurring macromolecular substances known as enzymes. Enzymes possess specific b	enzyme activity
GO:0003824	RIGG14658	Gga.43173	Xanthine dehydrogenase	GO:0016491	IEA	catalytic activity	Catalysis of a biochemical reaction at physiological temperatures. In biologically catalyzed reactions, the reactants are known as substrates, and the catalysts are naturally occurring macromolecular substances known as enzymes. Enzymes possess specific b	enzyme activity
GO:0003824	RIGG14658	Gga.43173	Xanthine dehydrogenase	GO:0016491	IEA	catalytic activity	Catalysis of a biochemical reaction at physiological temperatures. In biologically catalyzed reactions, the reactants are known as substrates, and the catalysts are naturally occurring macromolecular substances known as enzymes. Enzymes possess specific b	enzyme activity
GO:0005488	RIGG14658	Gga.43173	Xanthine dehydrogenase	GO:0005506	IEA	binding	The selective, non-covalent, often stoichiometric, interaction of a molecule with one or more specific sites on another molecule.	ligand
GO:0005488	RIGG14658	Gga.43173	Xanthine dehydrogenase	GO:0005506	IEA	binding	The selective, non-covalent, often stoichiometric, interaction of a molecule with one or more specific sites on another molecule.	ligand
GO:0005488	RIGG14658	Gga.43173	Xanthine dehydrogenase	GO:0005506	IEA	binding	The selective, non-covalent, often stoichiometric, interaction of a molecule with one or more specific sites on another molecule.	ligand
GO:0005488	RIGG14658	Gga.43173	Xanthine dehydrogenase	GO:0030151	IEA	binding	The selective, non-covalent, often stoichiometric, interaction of a molecule with one or more specific sites on another molecule.	ligand
GO:0005488	RIGG14658	Gga.43173	Xanthine dehydrogenase	GO:0030151	IEA	binding	The selective, non-covalent, often stoichiometric, interaction of a molecule with one or more specific sites on another molecule.	ligand
GO:0005488	RIGG14658	Gga.43173	Xanthine dehydrogenase	GO:0030151	IEA	binding	The selective, non-covalent, often stoichiometric, interaction of a molecule with one or more specific sites on another molecule.	ligand
GO:0005488	RIGG14658	Gga.43173	Xanthine dehydrogenase	GO:0046872	IEA	binding	The selective, non-covalent, often stoichiometric, interaction of a molecule with one or more specific sites on another molecule.	ligand
GO:0005488	RIGG14658	Gga.43173	Xanthine dehydrogenase	GO:0046872	IEA	binding	The selective, non-covalent, often stoichiometric, interaction of a molecule with one or more specific sites on another molecule.	ligand
GO:0005488	RIGG14658	Gga.43173	Xanthine dehydrogenase	GO:0046872	IEA	binding	The selective, non-covalent, often stoichiometric, interaction of a molecule with one or more specific sites on another molecule.	ligand
GO:0005488	RIGG14658	Gga.43173	Xanthine dehydrogenase	GO:0050660	IEA	binding	The selective, non-covalent, often stoichiometric, interaction of a molecule with one or more specific sites on another molecule.	ligand
GO:0005488	RIGG14658	Gga.43173	Xanthine dehydrogenase	GO:0050660	IEA	binding	The selective, non-covalent, often stoichiometric, interaction of a molecule with one or more specific sites on another molecule.	ligand
GO:0005488	RIGG14658	Gga.43173	Xanthine dehydrogenase	GO:0050660	IEA	binding	The selective, non-covalent, often stoichiometric, interaction of a molecule with one or more specific sites on another molecule.	ligand
GO:0005488	RIGG14658	Gga.43173	Xanthine dehydrogenase	GO:0051536	IEA	binding	The selective, non-covalent, often stoichiometric, interaction of a molecule with one or more specific sites on another molecule.	ligand
GO:0005488	RIGG14658	Gga.43173	Xanthine dehydrogenase	GO:0051536	IEA	binding	The selective, non-covalent, often stoichiometric, interaction of a molecule with one or more specific sites on another molecule.	ligand
GO:0005488	RIGG14658	Gga.43173	Xanthine dehydrogenase	GO:0051537	IEA	binding	The selective, non-covalent, often stoichiometric, interaction of a molecule with one or more specific sites on another molecule.	ligand
GO:0009055	RIGG14658	Gga.43173	Xanthine dehydrogenase	GO:0009055	IEA
GO:0009055	RIGG14658	Gga.43173	Xanthine dehydrogenase	GO:0009055	IEA
GO:0009055	RIGG14658	Gga.43173	Xanthine dehydrogenase	GO:0009055	IEA
GO:0004871	RIGG14686	Gga.1784	Integrin, alpha 8	GO:0004872	IEA	signal transducer activity	Mediates the transfer of a signal from the outside to the inside of a cell by means other than the introduction of the signal molecule itself into the cell.
GO:0005488	RIGG14686	Gga.1784	Integrin, alpha 8	GO:0005509	IEA	binding	The selective, non-covalent, often stoichiometric, interaction of a molecule with one or more specific sites on another molecule.	ligand
GO:0005488	RIGG14686	Gga.1784	Integrin, alpha 8	GO:0005515	IEA	binding	The selective, non-covalent, often stoichiometric, interaction of a molecule with one or more specific sites on another molecule.	ligand
GO:0003676	RIGG14934	Gga.31061	Similar to T-SNARE domain containing 1	GO:0003677	IEA	nucleic acid binding	Interacting selectively and non-covalently with any nucleic acid.
GO:0003676	RIGG14944	Gga.12650	Fragile X mental retardation 1	GO:0003723	IEA	nucleic acid binding	Interacting selectively and non-covalently with any nucleic acid.
GO:0005488	RIGG14944	Gga.12650	Fragile X mental retardation 1	GO:0005515	IEA	binding	The selective, non-covalent, often stoichiometric, interaction of a molecule with one or more specific sites on another molecule.	ligand
GO:0003824	RIGG14972	Gga.16366	Amidohydrolase domain containing 2	GO:0008448	IEA	catalytic activity	Catalysis of a biochemical reaction at physiological temperatures. In biologically catalyzed reactions, the reactants are known as substrates, and the catalysts are naturally occurring macromolecular substances known as enzymes. Enzymes possess specific b	enzyme activity
GO:0003824	RIGG14972	Gga.16366	Amidohydrolase domain containing 2	GO:0008448	IEA	catalytic activity	Catalysis of a biochemical reaction at physiological temperatures. In biologically catalyzed reactions, the reactants are known as substrates, and the catalysts are naturally occurring macromolecular substances known as enzymes. Enzymes possess specific b	enzyme activity
GO:0003824	RIGG14972	Gga.16366	Amidohydrolase domain containing 2	GO:0016810	IEA	catalytic activity	Catalysis of a biochemical reaction at physiological temperatures. In biologically catalyzed reactions, the reactants are known as substrates, and the catalysts are naturally occurring macromolecular substances known as enzymes. Enzymes possess specific b	enzyme activity
GO:0003824	RIGG14972	Gga.16366	Amidohydrolase domain containing 2	GO:0016810	IEA	catalytic activity	Catalysis of a biochemical reaction at physiological temperatures. In biologically catalyzed reactions, the reactants are known as substrates, and the catalysts are naturally occurring macromolecular substances known as enzymes. Enzymes possess specific b	enzyme activity
GO:0005488	RIGG14992	Gga.41812	Fibrinogen beta chain	GO:0005102	IEA	binding	The selective, non-covalent, often stoichiometric, interaction of a molecule with one or more specific sites on another molecule.	ligand
GO:0005488	RIGG14992	Gga.41812	Fibrinogen beta chain	GO:0005102	IEA	binding	The selective, non-covalent, often stoichiometric, interaction of a molecule with one or more specific sites on another molecule.	ligand
GO:0005488	RIGG14992	Gga.41812	Fibrinogen beta chain	GO:0030674	IEA	binding	The selective, non-covalent, often stoichiometric, interaction of a molecule with one or more specific sites on another molecule.	ligand
GO:0005488	RIGG15010	Gga.24521	PDZ domain containing 8	GO:0005515	IEA	binding	The selective, non-covalent, often stoichiometric, interaction of a molecule with one or more specific sites on another molecule.	ligand
GO:0005488	RIGG15056	Gga.17627	KRIT1, ankyrin repeat containing	GO:0005488	IEA	binding	The selective, non-covalent, often stoichiometric, interaction of a molecule with one or more specific sites on another molecule.	ligand
GO:0030528	RIGG15062	Gga.7037	Suppressor of Ty 5 homolog (S. cerevisiae)	GO:0003711	IEA	transcription regulator activity	Plays a role in regulating transcription; may bind a promoter or enhancer DNA sequence or interact with a DNA-binding transcription factor.	transcriptional regulator activity
GO:0004871	RIGG15070	Gga.2803	Glutamate receptor, ionotropic, AMPA 2	GO:0004872	IEA	signal transducer activity	Mediates the transfer of a signal from the outside to the inside of a cell by means other than the introduction of the signal molecule itself into the cell.
GO:0004871	RIGG15070	Gga.2803	Glutamate receptor, ionotropic, AMPA 2	GO:0004872	IEA	signal transducer activity	Mediates the transfer of a signal from the outside to the inside of a cell by means other than the introduction of the signal molecule itself into the cell.
GO:0004871	RIGG15070	Gga.2803	Glutamate receptor, ionotropic, AMPA 2	GO:0004872	IEA	signal transducer activity	Mediates the transfer of a signal from the outside to the inside of a cell by means other than the introduction of the signal molecule itself into the cell.
GO:0004871	RIGG15070	Gga.2803	Glutamate receptor, ionotropic, AMPA 2	GO:0004872	IEA	signal transducer activity	Mediates the transfer of a signal from the outside to the inside of a cell by means other than the introduction of the signal molecule itself into the cell.
GO:0004871	RIGG15070	Gga.2803	Glutamate receptor, ionotropic, AMPA 2	GO:0004970	IEA	signal transducer activity	Mediates the transfer of a signal from the outside to the inside of a cell by means other than the introduction of the signal molecule itself into the cell.
GO:0004871	RIGG15070	Gga.2803	Glutamate receptor, ionotropic, AMPA 2	GO:0004970	IEA	signal transducer activity	Mediates the transfer of a signal from the outside to the inside of a cell by means other than the introduction of the signal molecule itself into the cell.
GO:0004871	RIGG15070	Gga.2803	Glutamate receptor, ionotropic, AMPA 2	GO:0004970	IEA	signal transducer activity	Mediates the transfer of a signal from the outside to the inside of a cell by means other than the introduction of the signal molecule itself into the cell.
GO:0004871	RIGG15070	Gga.2803	Glutamate receptor, ionotropic, AMPA 2	GO:0004970	IEA	signal transducer activity	Mediates the transfer of a signal from the outside to the inside of a cell by means other than the introduction of the signal molecule itself into the cell.
GO:0004871	RIGG15070	Gga.2803	Glutamate receptor, ionotropic, AMPA 2	GO:0004970	IEA	signal transducer activity	Mediates the transfer of a signal from the outside to the inside of a cell by means other than the introduction of the signal molecule itself into the cell.
GO:0005215	RIGG15070	Gga.2803	Glutamate receptor, ionotropic, AMPA 2	GO:0005216	IEA	transporter activity	Enables the directed movement of substances (such as macromolecules, small molecules, ions) into, out of, within or between cells.	small-molecule carrier or transporter
GO:0005215	RIGG15070	Gga.2803	Glutamate receptor, ionotropic, AMPA 2	GO:0005216	IEA	transporter activity	Enables the directed movement of substances (such as macromolecules, small molecules, ions) into, out of, within or between cells.	small-molecule carrier or transporter
GO:0005215	RIGG15070	Gga.2803	Glutamate receptor, ionotropic, AMPA 2	GO:0005216	IEA	transporter activity	Enables the directed movement of substances (such as macromolecules, small molecules, ions) into, out of, within or between cells.	small-molecule carrier or transporter
GO:0005215	RIGG15070	Gga.2803	Glutamate receptor, ionotropic, AMPA 2	GO:0005216	IEA	transporter activity	Enables the directed movement of substances (such as macromolecules, small molecules, ions) into, out of, within or between cells.	small-molecule carrier or transporter
GO:0005215	RIGG15070	Gga.2803	Glutamate receptor, ionotropic, AMPA 2	GO:0005234	IEA	transporter activity	Enables the directed movement of substances (such as macromolecules, small molecules, ions) into, out of, within or between cells.	small-molecule carrier or transporter
GO:0005215	RIGG15070	Gga.2803	Glutamate receptor, ionotropic, AMPA 2	GO:0005234	IEA	transporter activity	Enables the directed movement of substances (such as macromolecules, small molecules, ions) into, out of, within or between cells.	small-molecule carrier or transporter
GO:0005215	RIGG15070	Gga.2803	Glutamate receptor, ionotropic, AMPA 2	GO:0005234	IEA	transporter activity	Enables the directed movement of substances (such as macromolecules, small molecules, ions) into, out of, within or between cells.	small-molecule carrier or transporter
GO:0005215	RIGG15070	Gga.2803	Glutamate receptor, ionotropic, AMPA 2	GO:0005234	IEA	transporter activity	Enables the directed movement of substances (such as macromolecules, small molecules, ions) into, out of, within or between cells.	small-molecule carrier or transporter
GO:0005215	RIGG15070	Gga.2803	Glutamate receptor, ionotropic, AMPA 2	GO:0005234	IEA	transporter activity	Enables the directed movement of substances (such as macromolecules, small molecules, ions) into, out of, within or between cells.	small-molecule carrier or transporter
GO:0005488	RIGG15197	Gga.11954	Similar to prolactin-b	GO:0005179	IEA	binding	The selective, non-covalent, often stoichiometric, interaction of a molecule with one or more specific sites on another molecule.	ligand
GO:0005215	RIGG15286	Gga.21283	Solute carrier family 16, member 7 (monocarboxylic acid transporter 2)	GO:0015355	IEA	transporter activity	Enables the directed movement of substances (such as macromolecules, small molecules, ions) into, out of, within or between cells.	small-molecule carrier or transporter
GO:0003824	RIGG15294	Gga.7811	Non-metastatic cells 6, protein expressed in (nucleoside-diphosphate kinase)	GO:0004550	IEA	catalytic activity	Catalysis of a biochemical reaction at physiological temperatures. In biologically catalyzed reactions, the reactants are known as substrates, and the catalysts are naturally occurring macromolecular substances known as enzymes. Enzymes possess specific b	enzyme activity
GO:0005488	RIGG15294	Gga.7811	Non-metastatic cells 6, protein expressed in (nucleoside-diphosphate kinase)	GO:0005524	IEA	binding	The selective, non-covalent, often stoichiometric, interaction of a molecule with one or more specific sites on another molecule.	ligand
GO:0005488	RIGG15339	Gga.14487	Ras association (RalGDS/AF-6) domain family 3	GO:0005515	IEA	binding	The selective, non-covalent, often stoichiometric, interaction of a molecule with one or more specific sites on another molecule.	ligand
GO:0003824	RIGG15344	Gga.22330	Lysophosphatidylglycerol acyltransferase 1	GO:0008415	IEA	catalytic activity	Catalysis of a biochemical reaction at physiological temperatures. In biologically catalyzed reactions, the reactants are known as substrates, and the catalysts are naturally occurring macromolecular substances known as enzymes. Enzymes possess specific b	enzyme activity
GO:0003824	RIGG15368	Gga.36386	Ubiquitin specific peptidase 38	GO:0004221	IEA	catalytic activity	Catalysis of a biochemical reaction at physiological temperatures. In biologically catalyzed reactions, the reactants are known as substrates, and the catalysts are naturally occurring macromolecular substances known as enzymes. Enzymes possess specific b	enzyme activity
GO:0005198	RIGG15372	Gga.9224	Mitochondrial ribosomal protein S10	GO:0003735	IEA	structural molecule activity	The action of a molecule that contributes to the structural integrity of a complex or assembly within or outside a cell.
GO:0005488	RIGG15395	Gga.39732	Thyroid adenoma associated	GO:0005488	IEA	binding	The selective, non-covalent, often stoichiometric, interaction of a molecule with one or more specific sites on another molecule.	ligand
GO:0004871	RIGG15432	Gga.14493	Neuronal PAS domain protein 3	GO:0004871	IEA	signal transducer activity	Mediates the transfer of a signal from the outside to the inside of a cell by means other than the introduction of the signal molecule itself into the cell.
GO:0030528	RIGG15432	Gga.14493	Neuronal PAS domain protein 3	GO:0030528	IEA	transcription regulator activity	Plays a role in regulating transcription; may bind a promoter or enhancer DNA sequence or interact with a DNA-binding transcription factor.	transcriptional regulator activity
GO:0003676	RIGG15438	Gga.43355	Endothelial PAS domain protein 1	GO:0003700	IEA	nucleic acid binding	Interacting selectively and non-covalently with any nucleic acid.
GO:0004871	RIGG15438	Gga.43355	Endothelial PAS domain protein 1	GO:0004871	IEA	signal transducer activity	Mediates the transfer of a signal from the outside to the inside of a cell by means other than the introduction of the signal molecule itself into the cell.
GO:0005488	RIGG15438	Gga.43355	Endothelial PAS domain protein 1	GO:0008134	IEA	binding	The selective, non-covalent, often stoichiometric, interaction of a molecule with one or more specific sites on another molecule.	ligand
GO:0005488	RIGG15438	Gga.43355	Endothelial PAS domain protein 1	GO:0046982	IEA	binding	The selective, non-covalent, often stoichiometric, interaction of a molecule with one or more specific sites on another molecule.	ligand
GO:0003824	RIGG15503	Gga.23322	PET112-like (yeast)	GO:0016874	IEA	catalytic activity	Catalysis of a biochemical reaction at physiological temperatures. In biologically catalyzed reactions, the reactants are known as substrates, and the catalysts are naturally occurring macromolecular substances known as enzymes. Enzymes possess specific b	enzyme activity
GO:0003824	RIGG15503	Gga.23322	PET112-like (yeast)	GO:0016884	IEA	catalytic activity	Catalysis of a biochemical reaction at physiological temperatures. In biologically catalyzed reactions, the reactants are known as substrates, and the catalysts are naturally occurring macromolecular substances known as enzymes. Enzymes possess specific b	enzyme activity
GO:0003824	RIGG15591	Gga.5493	Zinc finger, DHHC-type containing 17	GO:0019706	ISS	catalytic activity	Catalysis of a biochemical reaction at physiological temperatures. In biologically catalyzed reactions, the reactants are known as substrates, and the catalysts are naturally occurring macromolecular substances known as enzymes. Enzymes possess specific b	enzyme activity
GO:0004871	RIGG15591	Gga.5493	Zinc finger, DHHC-type containing 17	GO:0004871	ISS	signal transducer activity	Mediates the transfer of a signal from the outside to the inside of a cell by means other than the introduction of the signal molecule itself into the cell.
GO:0005488	RIGG15591	Gga.5493	Zinc finger, DHHC-type containing 17	GO:0005515	ISS	binding	The selective, non-covalent, often stoichiometric, interaction of a molecule with one or more specific sites on another molecule.	ligand
GO:0005488	RIGG15591	Gga.5493	Zinc finger, DHHC-type containing 17	GO:0008270	IEA	binding	The selective, non-covalent, often stoichiometric, interaction of a molecule with one or more specific sites on another molecule.	ligand
GO:0005488	RIGG15591	Gga.5493	Zinc finger, DHHC-type containing 17	GO:0046872	IEA	binding	The selective, non-covalent, often stoichiometric, interaction of a molecule with one or more specific sites on another molecule.	ligand
GO:0003824	RIGG15717	Gga.6353	O-6-methylguanine-DNA methyltransferase	GO:0003824	IEA	catalytic activity	Catalysis of a biochemical reaction at physiological temperatures. In biologically catalyzed reactions, the reactants are known as substrates, and the catalysts are naturally occurring macromolecular substances known as enzymes. Enzymes possess specific b	enzyme activity
GO:0003824	RIGG15717	Gga.6353	O-6-methylguanine-DNA methyltransferase	GO:0003908	IEA	catalytic activity	Catalysis of a biochemical reaction at physiological temperatures. In biologically catalyzed reactions, the reactants are known as substrates, and the catalysts are naturally occurring macromolecular substances known as enzymes. Enzymes possess specific b	enzyme activity
GO:0030234	RIGG15722	Gga.40981	Collagen, type XXVIII, alpha 1	GO:0004867	IEA	enzyme regulator activity	Modulates the activity of an enzyme.	enzyme modulator
GO:0030234	RIGG15722	Gga.40981	Collagen, type XXVIII, alpha 1	GO:0004867	IEA	enzyme regulator activity	Modulates the activity of an enzyme.	enzyme modulator
GO:0003824	RIGG15738	Gga.10597	Ubiquitin specific peptidase 24	GO:0004221	IEA	catalytic activity	Catalysis of a biochemical reaction at physiological temperatures. In biologically catalyzed reactions, the reactants are known as substrates, and the catalysts are naturally occurring macromolecular substances known as enzymes. Enzymes possess specific b	enzyme activity
GO:0005215	RIGG15738	Gga.10597	Ubiquitin specific peptidase 24	GO:0005215	IEA	transporter activity	Enables the directed movement of substances (such as macromolecules, small molecules, ions) into, out of, within or between cells.	small-molecule carrier or transporter
GO:0005488	RIGG15787	Gga.7219	Integrator complex subunit 12	GO:0005515	IEA	binding	The selective, non-covalent, often stoichiometric, interaction of a molecule with one or more specific sites on another molecule.	ligand
GO:0005488	RIGG15787	Gga.7219	Integrator complex subunit 12	GO:0008270	IEA	binding	The selective, non-covalent, often stoichiometric, interaction of a molecule with one or more specific sites on another molecule.	ligand
GO:0003676	RIGG15813	Gga.4914	Origin recognition complex, subunit 1-like (yeast)	GO:0003677	IEA	nucleic acid binding	Interacting selectively and non-covalently with any nucleic acid.
GO:0003824	RIGG15813	Gga.4914	Origin recognition complex, subunit 1-like (yeast)	GO:0017111	IEA	catalytic activity	Catalysis of a biochemical reaction at physiological temperatures. In biologically catalyzed reactions, the reactants are known as substrates, and the catalysts are naturally occurring macromolecular substances known as enzymes. Enzymes possess specific b	enzyme activity
GO:0005488	RIGG15813	Gga.4914	Origin recognition complex, subunit 1-like (yeast)	GO:0000166	IEA	binding	The selective, non-covalent, often stoichiometric, interaction of a molecule with one or more specific sites on another molecule.	ligand
GO:0005488	RIGG15813	Gga.4914	Origin recognition complex, subunit 1-like (yeast)	GO:0005524	IEA	binding	The selective, non-covalent, often stoichiometric, interaction of a molecule with one or more specific sites on another molecule.	ligand
GO:0003824	RIGG15924	Gga.10597	Ubiquitin specific peptidase 24	GO:0004221	IEA	catalytic activity	Catalysis of a biochemical reaction at physiological temperatures. In biologically catalyzed reactions, the reactants are known as substrates, and the catalysts are naturally occurring macromolecular substances known as enzymes. Enzymes possess specific b	enzyme activity
GO:0005215	RIGG15924	Gga.10597	Ubiquitin specific peptidase 24	GO:0005215	IEA	transporter activity	Enables the directed movement of substances (such as macromolecules, small molecules, ions) into, out of, within or between cells.	small-molecule carrier or transporter
GO:0003676	RIGG15958	Gga.1473	Jun oncogene	GO:0003700	IEA	nucleic acid binding	Interacting selectively and non-covalently with any nucleic acid.
GO:0003676	RIGG15958	Gga.1473	Jun oncogene	GO:0003700	IEA	nucleic acid binding	Interacting selectively and non-covalently with any nucleic acid.
GO:0003676	RIGG15958	Gga.1473	Jun oncogene	GO:0043565	IEA	nucleic acid binding	Interacting selectively and non-covalently with any nucleic acid.
GO:0003676	RIGG15958	Gga.1473	Jun oncogene	GO:0043565	IEA	nucleic acid binding	Interacting selectively and non-covalently with any nucleic acid.
GO:0005488	RIGG15958	Gga.1473	Jun oncogene	GO:0046983	IEA	binding	The selective, non-covalent, often stoichiometric, interaction of a molecule with one or more specific sites on another molecule.	ligand
GO:0005488	RIGG15958	Gga.1473	Jun oncogene	GO:0046983	IEA	binding	The selective, non-covalent, often stoichiometric, interaction of a molecule with one or more specific sites on another molecule.	ligand
GO:0005488	RIGG15973	Gga.15691	Transmembrane protein 161B	GO:0005515	IEA	binding	The selective, non-covalent, often stoichiometric, interaction of a molecule with one or more specific sites on another molecule.	ligand
GO:0005488	RIGG15973	Gga.15691	Transmembrane protein 161B	GO:0008270	IEA	binding	The selective, non-covalent, often stoichiometric, interaction of a molecule with one or more specific sites on another molecule.	ligand
GO:0005488	RIGG16009	Gga.48	D4, zinc and double PHD fingers family 2	GO:0005515	IEA	binding	The selective, non-covalent, often stoichiometric, interaction of a molecule with one or more specific sites on another molecule.	ligand
GO:0005488	RIGG16009	Gga.48	D4, zinc and double PHD fingers family 2	GO:0008270	IEA	binding	The selective, non-covalent, often stoichiometric, interaction of a molecule with one or more specific sites on another molecule.	ligand
GO:0005488	RIGG16009	Gga.48	D4, zinc and double PHD fingers family 2	GO:0046872	IEA	binding	The selective, non-covalent, often stoichiometric, interaction of a molecule with one or more specific sites on another molecule.	ligand
GO:0003676	RIGG16070	Gga.4243	Homeobox A4	GO:0003700	IEA	nucleic acid binding	Interacting selectively and non-covalently with any nucleic acid.
GO:0003676	RIGG16070	Gga.4243	Homeobox A4	GO:0043565	IEA	nucleic acid binding	Interacting selectively and non-covalently with any nucleic acid.
GO:0003676	RIGG16115	Gga.24182	THAP domain containing 9	GO:0003676	IEA	nucleic acid binding	Interacting selectively and non-covalently with any nucleic acid.
GO:0003824	RIGG16161	Gga.30308	ATPase, Ca++ transporting, plasma membrane 1	GO:0003824	IEA	catalytic activity	Catalysis of a biochemical reaction at physiological temperatures. In biologically catalyzed reactions, the reactants are known as substrates, and the catalysts are naturally occurring macromolecular substances known as enzymes. Enzymes possess specific b	enzyme activity
GO:0003824	RIGG16161	Gga.30308	ATPase, Ca++ transporting, plasma membrane 1	GO:0003824	IEA	catalytic activity	Catalysis of a biochemical reaction at physiological temperatures. In biologically catalyzed reactions, the reactants are known as substrates, and the catalysts are naturally occurring macromolecular substances known as enzymes. Enzymes possess specific b	enzyme activity
GO:0003824	RIGG16161	Gga.30308	ATPase, Ca++ transporting, plasma membrane 1	GO:0005388	IEA	catalytic activity	Catalysis of a biochemical reaction at physiological temperatures. In biologically catalyzed reactions, the reactants are known as substrates, and the catalysts are naturally occurring macromolecular substances known as enzymes. Enzymes possess specific b	enzyme activity
GO:0003824	RIGG16161	Gga.30308	ATPase, Ca++ transporting, plasma membrane 1	GO:0005388	IEA	catalytic activity	Catalysis of a biochemical reaction at physiological temperatures. In biologically catalyzed reactions, the reactants are known as substrates, and the catalysts are naturally occurring macromolecular substances known as enzymes. Enzymes possess specific b	enzyme activity
GO:0003824	RIGG16161	Gga.30308	ATPase, Ca++ transporting, plasma membrane 1	GO:0005388	NAS	catalytic activity	Catalysis of a biochemical reaction at physiological temperatures. In biologically catalyzed reactions, the reactants are known as substrates, and the catalysts are naturally occurring macromolecular substances known as enzymes. Enzymes possess specific b	enzyme activity
GO:0003824	RIGG16161	Gga.30308	ATPase, Ca++ transporting, plasma membrane 1	GO:0016817	NAS	catalytic activity	Catalysis of a biochemical reaction at physiological temperatures. In biologically catalyzed reactions, the reactants are known as substrates, and the catalysts are naturally occurring macromolecular substances known as enzymes. Enzymes possess specific b	enzyme activity
GO:0003824	RIGG16161	Gga.30308	ATPase, Ca++ transporting, plasma membrane 1	GO:0016820	IEA	catalytic activity	Catalysis of a biochemical reaction at physiological temperatures. In biologically catalyzed reactions, the reactants are known as substrates, and the catalysts are naturally occurring macromolecular substances known as enzymes. Enzymes possess specific b	enzyme activity
GO:0003824	RIGG16161	Gga.30308	ATPase, Ca++ transporting, plasma membrane 1	GO:0016820	IEA	catalytic activity	Catalysis of a biochemical reaction at physiological temperatures. In biologically catalyzed reactions, the reactants are known as substrates, and the catalysts are naturally occurring macromolecular substances known as enzymes. Enzymes possess specific b	enzyme activity
GO:0005488	RIGG16161	Gga.30308	ATPase, Ca++ transporting, plasma membrane 1	GO:0000166	IEA	binding	The selective, non-covalent, often stoichiometric, interaction of a molecule with one or more specific sites on another molecule.	ligand
GO:0005488	RIGG16161	Gga.30308	ATPase, Ca++ transporting, plasma membrane 1	GO:0000287	NAS	binding	The selective, non-covalent, often stoichiometric, interaction of a molecule with one or more specific sites on another molecule.	ligand
GO:0005488	RIGG16161	Gga.30308	ATPase, Ca++ transporting, plasma membrane 1	GO:0005509	IEA	binding	The selective, non-covalent, often stoichiometric, interaction of a molecule with one or more specific sites on another molecule.	ligand
GO:0005488	RIGG16161	Gga.30308	ATPase, Ca++ transporting, plasma membrane 1	GO:0005516	NAS	binding	The selective, non-covalent, often stoichiometric, interaction of a molecule with one or more specific sites on another molecule.	ligand
GO:0005488	RIGG16161	Gga.30308	ATPase, Ca++ transporting, plasma membrane 1	GO:0005524	NAS	binding	The selective, non-covalent, often stoichiometric, interaction of a molecule with one or more specific sites on another molecule.	ligand
GO:0005488	RIGG16161	Gga.30308	ATPase, Ca++ transporting, plasma membrane 1	GO:0005524	IEA	binding	The selective, non-covalent, often stoichiometric, interaction of a molecule with one or more specific sites on another molecule.	ligand
GO:0005488	RIGG16161	Gga.30308	ATPase, Ca++ transporting, plasma membrane 1	GO:0005524	IEA	binding	The selective, non-covalent, often stoichiometric, interaction of a molecule with one or more specific sites on another molecule.	ligand
GO:0003676	RIGG16164	Gga.4083	Homeodomain protein	GO:0003700	IEA	nucleic acid binding	Interacting selectively and non-covalently with any nucleic acid.
GO:0003676	RIGG16164	Gga.4083	Homeodomain protein	GO:0043565	IEA	nucleic acid binding	Interacting selectively and non-covalently with any nucleic acid.
GO:0004871	RIGG16246	Gga.3044	Wingless-type MMTV integration site family, member 6	GO:0004871	IEA	signal transducer activity	Mediates the transfer of a signal from the outside to the inside of a cell by means other than the introduction of the signal molecule itself into the cell.
GO:0004871	RIGG16246	Gga.3044	Wingless-type MMTV integration site family, member 6	GO:0004871	IEA	signal transducer activity	Mediates the transfer of a signal from the outside to the inside of a cell by means other than the introduction of the signal molecule itself into the cell.
GO:0004871	RIGG16246	Gga.3044	Wingless-type MMTV integration site family, member 6	GO:0004871	IEA	signal transducer activity	Mediates the transfer of a signal from the outside to the inside of a cell by means other than the introduction of the signal molecule itself into the cell.
GO:0004871	RIGG16246	Gga.3044	Wingless-type MMTV integration site family, member 6	GO:0004871	IEA	signal transducer activity	Mediates the transfer of a signal from the outside to the inside of a cell by means other than the introduction of the signal molecule itself into the cell.
GO:0005488	RIGG16246	Gga.3044	Wingless-type MMTV integration site family, member 6	GO:0005515	IEA	binding	The selective, non-covalent, often stoichiometric, interaction of a molecule with one or more specific sites on another molecule.	ligand
GO:0003824	RIGG16274	Gga.385	Dual specificity phosphatase 4	GO:0004725	IEA	catalytic activity	Catalysis of a biochemical reaction at physiological temperatures. In biologically catalyzed reactions, the reactants are known as substrates, and the catalysts are naturally occurring macromolecular substances known as enzymes. Enzymes possess specific b	enzyme activity
GO:0003824	RIGG16274	Gga.385	Dual specificity phosphatase 4	GO:0004725	IEA	catalytic activity	Catalysis of a biochemical reaction at physiological temperatures. In biologically catalyzed reactions, the reactants are known as substrates, and the catalysts are naturally occurring macromolecular substances known as enzymes. Enzymes possess specific b	enzyme activity
GO:0003824	RIGG16274	Gga.385	Dual specificity phosphatase 4	GO:0016787	IEA	catalytic activity	Catalysis of a biochemical reaction at physiological temperatures. In biologically catalyzed reactions, the reactants are known as substrates, and the catalysts are naturally occurring macromolecular substances known as enzymes. Enzymes possess specific b	enzyme activity
GO:0003824	RIGG16274	Gga.385	Dual specificity phosphatase 4	GO:0016791	IEA	catalytic activity	Catalysis of a biochemical reaction at physiological temperatures. In biologically catalyzed reactions, the reactants are known as substrates, and the catalysts are naturally occurring macromolecular substances known as enzymes. Enzymes possess specific b	enzyme activity
GO:0003824	RIGG16274	Gga.385	Dual specificity phosphatase 4	GO:0017017	IEA	catalytic activity	Catalysis of a biochemical reaction at physiological temperatures. In biologically catalyzed reactions, the reactants are known as substrates, and the catalysts are naturally occurring macromolecular substances known as enzymes. Enzymes possess specific b	enzyme activity
GO:0003824	RIGG16274	Gga.385	Dual specificity phosphatase 4	GO:0017017	IEA	catalytic activity	Catalysis of a biochemical reaction at physiological temperatures. In biologically catalyzed reactions, the reactants are known as substrates, and the catalysts are naturally occurring macromolecular substances known as enzymes. Enzymes possess specific b	enzyme activity
GO:0005488	RIGG16305	Gga.9364	Insulin-like growth factor binding protein 5	GO:0005520	IEA	binding	The selective, non-covalent, often stoichiometric, interaction of a molecule with one or more specific sites on another molecule.	ligand
GO:0005488	RIGG16305	Gga.9364	Insulin-like growth factor binding protein 5	GO:0005520	IEA	binding	The selective, non-covalent, often stoichiometric, interaction of a molecule with one or more specific sites on another molecule.	ligand
GO:0005488	RIGG16305	Gga.9364	Insulin-like growth factor binding protein 5	GO:0005520	IEA	binding	The selective, non-covalent, often stoichiometric, interaction of a molecule with one or more specific sites on another molecule.	ligand
GO:0005488	RIGG16305	Gga.9364	Insulin-like growth factor binding protein 5	GO:0005520	IEA	binding	The selective, non-covalent, often stoichiometric, interaction of a molecule with one or more specific sites on another molecule.	ligand
GO:0005488	RIGG16305	Gga.9364	Insulin-like growth factor binding protein 5	GO:0005520	IEA	binding	The selective, non-covalent, often stoichiometric, interaction of a molecule with one or more specific sites on another molecule.	ligand
GO:0003774	RIGG16318	Gga.25866	Dynein, cytoplasmic 1, light intermediate chain 1	GO:0003774	IEA	motor activity	Catalysis of movement along a polymeric molecule such as a microfilament or microtubule, coupled to the hydrolysis of a nucleoside triphosphate.
GO:0005488	RIGG16318	Gga.25866	Dynein, cytoplasmic 1, light intermediate chain 1	GO:0000166	IEA	binding	The selective, non-covalent, often stoichiometric, interaction of a molecule with one or more specific sites on another molecule.	ligand
GO:0005488	RIGG16318	Gga.25866	Dynein, cytoplasmic 1, light intermediate chain 1	GO:0005524	IEA	binding	The selective, non-covalent, often stoichiometric, interaction of a molecule with one or more specific sites on another molecule.	ligand
GO:0005488	RIGG16465	Gga.37275	FYVE and coiled-coil domain containing 1	GO:0008270	IEA	binding	The selective, non-covalent, often stoichiometric, interaction of a molecule with one or more specific sites on another molecule.	ligand
GO:0003824	RIGG16471	Gga.10060	Ubiquitin-activating enzyme E1-like 2	GO:0008641	IEA	catalytic activity	Catalysis of a biochemical reaction at physiological temperatures. In biologically catalyzed reactions, the reactants are known as substrates, and the catalysts are naturally occurring macromolecular substances known as enzymes. Enzymes possess specific b	enzyme activity
GO:0005215	RIGG16471	Gga.10060	Ubiquitin-activating enzyme E1-like 2	GO:0005215	IEA	transporter activity	Enables the directed movement of substances (such as macromolecules, small molecules, ions) into, out of, within or between cells.	small-molecule carrier or transporter
GO:0005488	RIGG16471	Gga.10060	Ubiquitin-activating enzyme E1-like 2	GO:0005524	IEA	binding	The selective, non-covalent, often stoichiometric, interaction of a molecule with one or more specific sites on another molecule.	ligand
GO:0005488	RIGG16471	Gga.10060	Ubiquitin-activating enzyme E1-like 2	GO:0008289	IEA	binding	The selective, non-covalent, often stoichiometric, interaction of a molecule with one or more specific sites on another molecule.	ligand
GO:0003824	RIGG16472	Gga.9322	Uridine monophosphate synthetase (orotate phosphoribosyl transferase and orotidine-5'-decarboxylase)	GO:0004588	IEA	catalytic activity	Catalysis of a biochemical reaction at physiological temperatures. In biologically catalyzed reactions, the reactants are known as substrates, and the catalysts are naturally occurring macromolecular substances known as enzymes. Enzymes possess specific b	enzyme activity
GO:0003824	RIGG16472	Gga.9322	Uridine monophosphate synthetase (orotate phosphoribosyl transferase and orotidine-5'-decarboxylase)	GO:0004590	IEA	catalytic activity	Catalysis of a biochemical reaction at physiological temperatures. In biologically catalyzed reactions, the reactants are known as substrates, and the catalysts are naturally occurring macromolecular substances known as enzymes. Enzymes possess specific b	enzyme activity
GO:0003824	RIGG16472	Gga.9322	Uridine monophosphate synthetase (orotate phosphoribosyl transferase and orotidine-5'-decarboxylase)	GO:0016740	IEA	catalytic activity	Catalysis of a biochemical reaction at physiological temperatures. In biologically catalyzed reactions, the reactants are known as substrates, and the catalysts are naturally occurring macromolecular substances known as enzymes. Enzymes possess specific b	enzyme activity
GO:0005488	RIGG16496	Gga.37441	SH3 and multiple ankyrin repeat domains 2	GO:0005515	IEA	binding	The selective, non-covalent, often stoichiometric, interaction of a molecule with one or more specific sites on another molecule.	ligand
GO:0005488	RIGG16538	Gga.4283	Catenin (cadherin-associated protein), beta 1, 88kDa	GO:0005488	IEA	binding	The selective, non-covalent, often stoichiometric, interaction of a molecule with one or more specific sites on another molecule.	ligand
GO:0005488	RIGG16538	Gga.4283	Catenin (cadherin-associated protein), beta 1, 88kDa	GO:0005515	IPI	binding	The selective, non-covalent, often stoichiometric, interaction of a molecule with one or more specific sites on another molecule.	ligand
GO:0005488	RIGG16538	Gga.4283	Catenin (cadherin-associated protein), beta 1, 88kDa	GO:0005515	IPI	binding	The selective, non-covalent, often stoichiometric, interaction of a molecule with one or more specific sites on another molecule.	ligand
GO:0005488	RIGG16564	Gga.26779	Similar to ovomacroglobulin, ovostatin	GO:0005515	IEA	binding	The selective, non-covalent, often stoichiometric, interaction of a molecule with one or more specific sites on another molecule.	ligand
GO:0030234	RIGG16564	Gga.26779	Similar to ovomacroglobulin, ovostatin	GO:0004866	IEA	enzyme regulator activity	Modulates the activity of an enzyme.	enzyme modulator
GO:0005488	RIGG16568	Gga.41071	Solute carrier family 25, member 38	GO:0005488	IEA	binding	The selective, non-covalent, often stoichiometric, interaction of a molecule with one or more specific sites on another molecule.	ligand
GO:0005488	RIGG16596	Gga.5113	SEC24 related gene family, member D (S. cerevisiae)	GO:0005515	IEA	binding	The selective, non-covalent, often stoichiometric, interaction of a molecule with one or more specific sites on another molecule.	ligand
GO:0005488	RIGG16596	Gga.5113	SEC24 related gene family, member D (S. cerevisiae)	GO:0008270	IEA	binding	The selective, non-covalent, often stoichiometric, interaction of a molecule with one or more specific sites on another molecule.	ligand
GO:0003824	RIGG16630	Gga.12594	Similar to TGF-beta type II receptor	GO:0004674	IEA	catalytic activity	Catalysis of a biochemical reaction at physiological temperatures. In biologically catalyzed reactions, the reactants are known as substrates, and the catalysts are naturally occurring macromolecular substances known as enzymes. Enzymes possess specific b	enzyme activity
GO:0003824	RIGG16630	Gga.12594	Similar to TGF-beta type II receptor	GO:0005026	IEA	catalytic activity	Catalysis of a biochemical reaction at physiological temperatures. In biologically catalyzed reactions, the reactants are known as substrates, and the catalysts are naturally occurring macromolecular substances known as enzymes. Enzymes possess specific b	enzyme activity
GO:0004871	RIGG16630	Gga.12594	Similar to TGF-beta type II receptor	GO:0004872	IEA	signal transducer activity	Mediates the transfer of a signal from the outside to the inside of a cell by means other than the introduction of the signal molecule itself into the cell.
GO:0005488	RIGG16630	Gga.12594	Similar to TGF-beta type II receptor	GO:0005524	IEA	binding	The selective, non-covalent, often stoichiometric, interaction of a molecule with one or more specific sites on another molecule.	ligand
GO:0005488	RIGG16630	Gga.12594	Similar to TGF-beta type II receptor	GO:0046872	IEA	binding	The selective, non-covalent, often stoichiometric, interaction of a molecule with one or more specific sites on another molecule.	ligand
GO:0003824	RIGG16838	Gga.10583	Glucosamine-phosphate N-acetyltransferase 1	GO:0008080	IEA	catalytic activity	Catalysis of a biochemical reaction at physiological temperatures. In biologically catalyzed reactions, the reactants are known as substrates, and the catalysts are naturally occurring macromolecular substances known as enzymes. Enzymes possess specific b	enzyme activity
GO:0005488	RIGG16839	Gga.30062	Similar to IP4/PIP3 binding protein-like protein	GO:0008270	IEA	binding	The selective, non-covalent, often stoichiometric, interaction of a molecule with one or more specific sites on another molecule.	ligand
GO:0030234	RIGG16839	Gga.30062	Similar to IP4/PIP3 binding protein-like protein	GO:0008060	IEA	enzyme regulator activity	Modulates the activity of an enzyme.	enzyme modulator
GO:0005488	RIGG16849	Gga.686	Bone morphogenetic protein 4	GO:0005125	IEA	binding	The selective, non-covalent, often stoichiometric, interaction of a molecule with one or more specific sites on another molecule.	ligand
GO:0005488	RIGG16849	Gga.686	Bone morphogenetic protein 4	GO:0008083	IEA	binding	The selective, non-covalent, often stoichiometric, interaction of a molecule with one or more specific sites on another molecule.	ligand
GO:0005488	RIGG16849	Gga.686	Bone morphogenetic protein 4	GO:0008083	IEA	binding	The selective, non-covalent, often stoichiometric, interaction of a molecule with one or more specific sites on another molecule.	ligand
GO:0005215	RIGG16920	Gga.4680	Potassium inwardly-rectifying channel, subfamily J, member 3	GO:0005244	IEA	transporter activity	Enables the directed movement of substances (such as macromolecules, small molecules, ions) into, out of, within or between cells.	small-molecule carrier or transporter
GO:0005215	RIGG16920	Gga.4680	Potassium inwardly-rectifying channel, subfamily J, member 3	GO:0015467	IEA	transporter activity	Enables the directed movement of substances (such as macromolecules, small molecules, ions) into, out of, within or between cells.	small-molecule carrier or transporter
GO:0005488	RIGG16920	Gga.4680	Potassium inwardly-rectifying channel, subfamily J, member 3	GO:0030955	IEA	binding	The selective, non-covalent, often stoichiometric, interaction of a molecule with one or more specific sites on another molecule.	ligand
GO:0005488	RIGG17127	Gga.9080	Plakophilin 2	GO:0005488	IEA	binding	The selective, non-covalent, often stoichiometric, interaction of a molecule with one or more specific sites on another molecule.	ligand
GO:0005488	RIGG17127	Gga.9080	Plakophilin 2	GO:0005488	IEA	binding	The selective, non-covalent, often stoichiometric, interaction of a molecule with one or more specific sites on another molecule.	ligand
GO:0003676	RIGG17279	Gga.2980	Iroquois homeobox 2	GO:0003700	IEA	nucleic acid binding	Interacting selectively and non-covalently with any nucleic acid.
GO:0003676	RIGG17279	Gga.2980	Iroquois homeobox 2	GO:0003700	IEA	nucleic acid binding	Interacting selectively and non-covalently with any nucleic acid.
GO:0003676	RIGG17279	Gga.2980	Iroquois homeobox 2	GO:0003700	IEA	nucleic acid binding	Interacting selectively and non-covalently with any nucleic acid.
GO:0003676	RIGG17279	Gga.2980	Iroquois homeobox 2	GO:0003700	IEA	nucleic acid binding	Interacting selectively and non-covalently with any nucleic acid.
GO:0003676	RIGG17279	Gga.2980	Iroquois homeobox 2	GO:0003700	IEA	nucleic acid binding	Interacting selectively and non-covalently with any nucleic acid.
GO:0003676	RIGG17279	Gga.2980	Iroquois homeobox 2	GO:0003700	IEA	nucleic acid binding	Interacting selectively and non-covalently with any nucleic acid.
GO:0003676	RIGG17279	Gga.2980	Iroquois homeobox 2	GO:0043565	IEA	nucleic acid binding	Interacting selectively and non-covalently with any nucleic acid.
GO:0003676	RIGG17279	Gga.2980	Iroquois homeobox 2	GO:0043565	IEA	nucleic acid binding	Interacting selectively and non-covalently with any nucleic acid.
GO:0003676	RIGG17279	Gga.2980	Iroquois homeobox 2	GO:0043565	IEA	nucleic acid binding	Interacting selectively and non-covalently with any nucleic acid.
GO:0003676	RIGG17279	Gga.2980	Iroquois homeobox 2	GO:0043565	IEA	nucleic acid binding	Interacting selectively and non-covalently with any nucleic acid.
GO:0003676	RIGG17279	Gga.2980	Iroquois homeobox 2	GO:0043565	IEA	nucleic acid binding	Interacting selectively and non-covalently with any nucleic acid.
GO:0003676	RIGG17279	Gga.2980	Iroquois homeobox 2	GO:0043565	IEA	nucleic acid binding	Interacting selectively and non-covalently with any nucleic acid.
GO:0003824	RIGG17318	Gga.3766	Serine protease	GO:0003824	IEA	catalytic activity	Catalysis of a biochemical reaction at physiological temperatures. In biologically catalyzed reactions, the reactants are known as substrates, and the catalysts are naturally occurring macromolecular substances known as enzymes. Enzymes possess specific b	enzyme activity
GO:0003824	RIGG17318	Gga.3766	Serine protease	GO:0004252	IEA	catalytic activity	Catalysis of a biochemical reaction at physiological temperatures. In biologically catalyzed reactions, the reactants are known as substrates, and the catalysts are naturally occurring macromolecular substances known as enzymes. Enzymes possess specific b	enzyme activity
GO:0003824	RIGG17318	Gga.3766	Serine protease	GO:0008233	IEA	catalytic activity	Catalysis of a biochemical reaction at physiological temperatures. In biologically catalyzed reactions, the reactants are known as substrates, and the catalysts are naturally occurring macromolecular substances known as enzymes. Enzymes possess specific b	enzyme activity
GO:0005488	RIGG17318	Gga.3766	Serine protease	GO:0005515	IEA	binding	The selective, non-covalent, often stoichiometric, interaction of a molecule with one or more specific sites on another molecule.	ligand
GO:0005488	RIGG17400	Gga.25052	Similar to zinc finger protein	GO:0008270	IEA	binding	The selective, non-covalent, often stoichiometric, interaction of a molecule with one or more specific sites on another molecule.	ligand
GO:0005215	RIGG17477	Gga.28102	FSHD region gene 1	GO:0005215	IEA	transporter activity	Enables the directed movement of substances (such as macromolecules, small molecules, ions) into, out of, within or between cells.	small-molecule carrier or transporter
GO:0005488	RIGG17477	Gga.28102	FSHD region gene 1	GO:0005488	IEA	binding	The selective, non-covalent, often stoichiometric, interaction of a molecule with one or more specific sites on another molecule.	ligand
GO:0003824	RIGG17572	Gga.22260	Pelota homolog (Drosophila)	GO:0004519	IEA	catalytic activity	Catalysis of a biochemical reaction at physiological temperatures. In biologically catalyzed reactions, the reactants are known as substrates, and the catalysts are naturally occurring macromolecular substances known as enzymes. Enzymes possess specific b	enzyme activity
GO:0003824	RIGG17572	Gga.22260	Pelota homolog (Drosophila)	GO:0016787	IEA	catalytic activity	Catalysis of a biochemical reaction at physiological temperatures. In biologically catalyzed reactions, the reactants are known as substrates, and the catalysts are naturally occurring macromolecular substances known as enzymes. Enzymes possess specific b	enzyme activity
GO:0005488	RIGG17572	Gga.22260	Pelota homolog (Drosophila)	GO:0046872	IEA	binding	The selective, non-covalent, often stoichiometric, interaction of a molecule with one or more specific sites on another molecule.	ligand
GO:0003824	RIGG17621	Gga.30821	Mevalonate kinase (mevalonic aciduria)	GO:0004496	IEA	catalytic activity	Catalysis of a biochemical reaction at physiological temperatures. In biologically catalyzed reactions, the reactants are known as substrates, and the catalysts are naturally occurring macromolecular substances known as enzymes. Enzymes possess specific b	enzyme activity
GO:0005488	RIGG17621	Gga.30821	Mevalonate kinase (mevalonic aciduria)	GO:0005524	IEA	binding	The selective, non-covalent, often stoichiometric, interaction of a molecule with one or more specific sites on another molecule.	ligand
GO:0003824	RIGG17641	Gga.41062	Hypothetical LOC426298	GO:0004197	IEA	catalytic activity	Catalysis of a biochemical reaction at physiological temperatures. In biologically catalyzed reactions, the reactants are known as substrates, and the catalysts are naturally occurring macromolecular substances known as enzymes. Enzymes possess specific b	enzyme activity
GO:0003824	RIGG17672	Gga.606	V-kit Hardy-Zuckerman 4 feline sarcoma viral oncogene homolog	GO:0004714	IEA	catalytic activity	Catalysis of a biochemical reaction at physiological temperatures. In biologically catalyzed reactions, the reactants are known as substrates, and the catalysts are naturally occurring macromolecular substances known as enzymes. Enzymes possess specific b	enzyme activity
GO:0003824	RIGG17672	Gga.606	V-kit Hardy-Zuckerman 4 feline sarcoma viral oncogene homolog	GO:0004714	IEA	catalytic activity	Catalysis of a biochemical reaction at physiological temperatures. In biologically catalyzed reactions, the reactants are known as substrates, and the catalysts are naturally occurring macromolecular substances known as enzymes. Enzymes possess specific b	enzyme activity
GO:0003824	RIGG17672	Gga.606	V-kit Hardy-Zuckerman 4 feline sarcoma viral oncogene homolog	GO:0016740	IEA	catalytic activity	Catalysis of a biochemical reaction at physiological temperatures. In biologically catalyzed reactions, the reactants are known as substrates, and the catalysts are naturally occurring macromolecular substances known as enzymes. Enzymes possess specific b	enzyme activity
GO:0004871	RIGG17672	Gga.606	V-kit Hardy-Zuckerman 4 feline sarcoma viral oncogene homolog	GO:0004872	IEA	signal transducer activity	Mediates the transfer of a signal from the outside to the inside of a cell by means other than the introduction of the signal molecule itself into the cell.
GO:0005488	RIGG17672	Gga.606	V-kit Hardy-Zuckerman 4 feline sarcoma viral oncogene homolog	GO:0000166	IEA	binding	The selective, non-covalent, often stoichiometric, interaction of a molecule with one or more specific sites on another molecule.	ligand
GO:0005488	RIGG17672	Gga.606	V-kit Hardy-Zuckerman 4 feline sarcoma viral oncogene homolog	GO:0005515	IEA	binding	The selective, non-covalent, often stoichiometric, interaction of a molecule with one or more specific sites on another molecule.	ligand
GO:0005488	RIGG17672	Gga.606	V-kit Hardy-Zuckerman 4 feline sarcoma viral oncogene homolog	GO:0005515	IEA	binding	The selective, non-covalent, often stoichiometric, interaction of a molecule with one or more specific sites on another molecule.	ligand
GO:0005488	RIGG17672	Gga.606	V-kit Hardy-Zuckerman 4 feline sarcoma viral oncogene homolog	GO:0005524	IEA	binding	The selective, non-covalent, often stoichiometric, interaction of a molecule with one or more specific sites on another molecule.	ligand
GO:0005488	RIGG17672	Gga.606	V-kit Hardy-Zuckerman 4 feline sarcoma viral oncogene homolog	GO:0005524	IEA	binding	The selective, non-covalent, often stoichiometric, interaction of a molecule with one or more specific sites on another molecule.	ligand
GO:0005215	RIGG17791	Gga.671	Cyclic nucleotide gated channel alpha 1	GO:0005216	IEA	transporter activity	Enables the directed movement of substances (such as macromolecules, small molecules, ions) into, out of, within or between cells.	small-molecule carrier or transporter
GO:0005488	RIGG17791	Gga.671	Cyclic nucleotide gated channel alpha 1	GO:0000166	IEA	binding	The selective, non-covalent, often stoichiometric, interaction of a molecule with one or more specific sites on another molecule.	ligand
GO:0005488	RIGG17791	Gga.671	Cyclic nucleotide gated channel alpha 1	GO:0030552	IEA	binding	The selective, non-covalent, often stoichiometric, interaction of a molecule with one or more specific sites on another molecule.	ligand
GO:0003676	RIGG17961	Gga.4666	Poly(A) binding protein, cytoplasmic 1	GO:0003723	IEA	nucleic acid binding	Interacting selectively and non-covalently with any nucleic acid.
GO:0005488	RIGG17961	Gga.4666	Poly(A) binding protein, cytoplasmic 1	GO:0000166	IEA	binding	The selective, non-covalent, often stoichiometric, interaction of a molecule with one or more specific sites on another molecule.	ligand
GO:0005488	RIGG17971	Gga.895	Myeloid leukemia factor 2	GO:0005515	IEA	binding	The selective, non-covalent, often stoichiometric, interaction of a molecule with one or more specific sites on another molecule.	ligand
GO:0003824	RIGG18000	Gga.19318	Coiled-coil and C2 domain containing 2A	GO:0016831	IEA	catalytic activity	Catalysis of a biochemical reaction at physiological temperatures. In biologically catalyzed reactions, the reactants are known as substrates, and the catalysts are naturally occurring macromolecular substances known as enzymes. Enzymes possess specific b	enzyme activity
GO:0003824	RIGG18000	Gga.19318	Coiled-coil and C2 domain containing 2A	GO:0016831	IEA	catalytic activity	Catalysis of a biochemical reaction at physiological temperatures. In biologically catalyzed reactions, the reactants are known as substrates, and the catalysts are naturally occurring macromolecular substances known as enzymes. Enzymes possess specific b	enzyme activity
GO:0005488	RIGG18000	Gga.19318	Coiled-coil and C2 domain containing 2A	GO:0030170	IEA	binding	The selective, non-covalent, often stoichiometric, interaction of a molecule with one or more specific sites on another molecule.	ligand
GO:0005488	RIGG18000	Gga.19318	Coiled-coil and C2 domain containing 2A	GO:0030170	IEA	binding	The selective, non-covalent, often stoichiometric, interaction of a molecule with one or more specific sites on another molecule.	ligand
GO:0005198	RIGG18088	Gga.1368	Lamin B1	GO:0005198	IEA	structural molecule activity	The action of a molecule that contributes to the structural integrity of a complex or assembly within or outside a cell.
GO:0005198	RIGG18088	Gga.1368	Lamin B1	GO:0005198	IEA	structural molecule activity	The action of a molecule that contributes to the structural integrity of a complex or assembly within or outside a cell.
GO:0005488	RIGG18115	Gga.8352	Laminin, alpha 2 (merosin, congenital muscular dystrophy)	GO:0005102	IEA	binding	The selective, non-covalent, often stoichiometric, interaction of a molecule with one or more specific sites on another molecule.	ligand
GO:0005215	RIGG18141	Gga.42627	Solute carrier family 30 (zinc transporter), member 5	GO:0008324	IEA	transporter activity	Enables the directed movement of substances (such as macromolecules, small molecules, ions) into, out of, within or between cells.	small-molecule carrier or transporter
GO:0005215	RIGG18141	Gga.42627	Solute carrier family 30 (zinc transporter), member 5	GO:0008324	IEA	transporter activity	Enables the directed movement of substances (such as macromolecules, small molecules, ions) into, out of, within or between cells.	small-molecule carrier or transporter
GO:0005488	RIGG18141	Gga.42627	Solute carrier family 30 (zinc transporter), member 5	GO:0008270	IEA	binding	The selective, non-covalent, often stoichiometric, interaction of a molecule with one or more specific sites on another molecule.	ligand
GO:0003824	RIGG18189	Gga.42190	3-hydroxy-3-methylglutaryl-Coenzyme A synthase 1 (soluble)	GO:0003824	IEA	catalytic activity	Catalysis of a biochemical reaction at physiological temperatures. In biologically catalyzed reactions, the reactants are known as substrates, and the catalysts are naturally occurring macromolecular substances known as enzymes. Enzymes possess specific b	enzyme activity
GO:0003824	RIGG18189	Gga.42190	3-hydroxy-3-methylglutaryl-Coenzyme A synthase 1 (soluble)	GO:0004421	IEA	catalytic activity	Catalysis of a biochemical reaction at physiological temperatures. In biologically catalyzed reactions, the reactants are known as substrates, and the catalysts are naturally occurring macromolecular substances known as enzymes. Enzymes possess specific b	enzyme activity
GO:0003824	RIGG18189	Gga.42190	3-hydroxy-3-methylglutaryl-Coenzyme A synthase 1 (soluble)	GO:0004421	IEA	catalytic activity	Catalysis of a biochemical reaction at physiological temperatures. In biologically catalyzed reactions, the reactants are known as substrates, and the catalysts are naturally occurring macromolecular substances known as enzymes. Enzymes possess specific b	enzyme activity
GO:0003824	RIGG18189	Gga.42190	3-hydroxy-3-methylglutaryl-Coenzyme A synthase 1 (soluble)	GO:0016740	IEA	catalytic activity	Catalysis of a biochemical reaction at physiological temperatures. In biologically catalyzed reactions, the reactants are known as substrates, and the catalysts are naturally occurring macromolecular substances known as enzymes. Enzymes possess specific b	enzyme activity
GO:0003676	RIGG18229	Gga.41269	Regulatory factor X domain containing 1	GO:0003677	IEA	nucleic acid binding	Interacting selectively and non-covalently with any nucleic acid.
GO:0003676	RIGG18256	Gga.42393	Polymerase (DNA directed) kappa	GO:0003684	IEA	nucleic acid binding	Interacting selectively and non-covalently with any nucleic acid.
GO:0003676	RIGG18256	Gga.42393	Polymerase (DNA directed) kappa	GO:0003684	IEA	nucleic acid binding	Interacting selectively and non-covalently with any nucleic acid.
GO:0003676	RIGG18256	Gga.42393	Polymerase (DNA directed) kappa	GO:0003684	IEA	nucleic acid binding	Interacting selectively and non-covalently with any nucleic acid.
GO:0003824	RIGG18256	Gga.42393	Polymerase (DNA directed) kappa	GO:0003887	IEA	catalytic activity	Catalysis of a biochemical reaction at physiological temperatures. In biologically catalyzed reactions, the reactants are known as substrates, and the catalysts are naturally occurring macromolecular substances known as enzymes. Enzymes possess specific b	enzyme activity
GO:0003824	RIGG18256	Gga.42393	Polymerase (DNA directed) kappa	GO:0003887	IEA	catalytic activity	Catalysis of a biochemical reaction at physiological temperatures. In biologically catalyzed reactions, the reactants are known as substrates, and the catalysts are naturally occurring macromolecular substances known as enzymes. Enzymes possess specific b	enzyme activity
GO:0003824	RIGG18256	Gga.42393	Polymerase (DNA directed) kappa	GO:0003887	IEA	catalytic activity	Catalysis of a biochemical reaction at physiological temperatures. In biologically catalyzed reactions, the reactants are known as substrates, and the catalysts are naturally occurring macromolecular substances known as enzymes. Enzymes possess specific b	enzyme activity
GO:0005215	RIGG18263	Gga.40239	Synaptic vesicle glycoprotein 2C	GO:0005215	IEA	transporter activity	Enables the directed movement of substances (such as macromolecules, small molecules, ions) into, out of, within or between cells.	small-molecule carrier or transporter
GO:0030234	RIGG18323	Gga.21301	Calcium binding tyrosine-(Y)-phosphorylation regulated	GO:0008603	IEA	enzyme regulator activity	Modulates the activity of an enzyme.	enzyme modulator
GO:0003824	RIGG18346	Gga.4463	Queuine tRNA-ribosyltransferase domain containing 1	GO:0008479	ISS	catalytic activity	Catalysis of a biochemical reaction at physiological temperatures. In biologically catalyzed reactions, the reactants are known as substrates, and the catalysts are naturally occurring macromolecular substances known as enzymes. Enzymes possess specific b	enzyme activity
GO:0003824	RIGG18371	Gga.12660	Proprotein convertase subtilisin/kexin type 5	GO:0004252	IEA	catalytic activity	Catalysis of a biochemical reaction at physiological temperatures. In biologically catalyzed reactions, the reactants are known as substrates, and the catalysts are naturally occurring macromolecular substances known as enzymes. Enzymes possess specific b	enzyme activity
GO:0003824	RIGG18371	Gga.12660	Proprotein convertase subtilisin/kexin type 5	GO:0004252	IEA	catalytic activity	Catalysis of a biochemical reaction at physiological temperatures. In biologically catalyzed reactions, the reactants are known as substrates, and the catalysts are naturally occurring macromolecular substances known as enzymes. Enzymes possess specific b	enzyme activity
GO:0003824	RIGG18371	Gga.12660	Proprotein convertase subtilisin/kexin type 5	GO:0004252	IEA	catalytic activity	Catalysis of a biochemical reaction at physiological temperatures. In biologically catalyzed reactions, the reactants are known as substrates, and the catalysts are naturally occurring macromolecular substances known as enzymes. Enzymes possess specific b	enzyme activity
GO:0003824	RIGG18371	Gga.12660	Proprotein convertase subtilisin/kexin type 5	GO:0004714	IEA	catalytic activity	Catalysis of a biochemical reaction at physiological temperatures. In biologically catalyzed reactions, the reactants are known as substrates, and the catalysts are naturally occurring macromolecular substances known as enzymes. Enzymes possess specific b	enzyme activity
GO:0003824	RIGG18371	Gga.12660	Proprotein convertase subtilisin/kexin type 5	GO:0004714	IEA	catalytic activity	Catalysis of a biochemical reaction at physiological temperatures. In biologically catalyzed reactions, the reactants are known as substrates, and the catalysts are naturally occurring macromolecular substances known as enzymes. Enzymes possess specific b	enzyme activity
GO:0005488	RIGG18371	Gga.12660	Proprotein convertase subtilisin/kexin type 5	GO:0005524	IEA	binding	The selective, non-covalent, often stoichiometric, interaction of a molecule with one or more specific sites on another molecule.	ligand
GO:0005488	RIGG18371	Gga.12660	Proprotein convertase subtilisin/kexin type 5	GO:0005524	IEA	binding	The selective, non-covalent, often stoichiometric, interaction of a molecule with one or more specific sites on another molecule.	ligand
GO:0003824	RIGG18374	Gga.24378	Glucosaminyl (N-acetyl) transferase 1, core 2 (beta-1,6-N-acetylglucosaminyltransferase)	GO:0008375	IEA	catalytic activity	Catalysis of a biochemical reaction at physiological temperatures. In biologically catalyzed reactions, the reactants are known as substrates, and the catalysts are naturally occurring macromolecular substances known as enzymes. Enzymes possess specific b	enzyme activity
GO:0003824	RIGG18421	Gga.39565	Coproporphyrinogen oxidase	GO:0004109	IEA	catalytic activity	Catalysis of a biochemical reaction at physiological temperatures. In biologically catalyzed reactions, the reactants are known as substrates, and the catalysts are naturally occurring macromolecular substances known as enzymes. Enzymes possess specific b	enzyme activity
GO:0003676	RIGG18524	Gga.14055	Lin-28 homolog B (C. elegans)	GO:0003677	IEA	nucleic acid binding	Interacting selectively and non-covalently with any nucleic acid.
GO:0003676	RIGG18524	Gga.14055	Lin-28 homolog B (C. elegans)	GO:0003723	ISS	nucleic acid binding	Interacting selectively and non-covalently with any nucleic acid.
GO:0005488	RIGG18524	Gga.14055	Lin-28 homolog B (C. elegans)	GO:0008270	IEA	binding	The selective, non-covalent, often stoichiometric, interaction of a molecule with one or more specific sites on another molecule.	ligand
GO:0005488	RIGG18524	Gga.14055	Lin-28 homolog B (C. elegans)	GO:0046872	IEA	binding	The selective, non-covalent, often stoichiometric, interaction of a molecule with one or more specific sites on another molecule.	ligand
GO:0004871	RIGG18650	Gga.40421	Hypothetical LOC420181	GO:0005044	IEA	signal transducer activity	Mediates the transfer of a signal from the outside to the inside of a cell by means other than the introduction of the signal molecule itself into the cell.
GO:0005488	RIGG18650	Gga.40421	Hypothetical LOC420181	GO:0030247	IEA	binding	The selective, non-covalent, often stoichiometric, interaction of a molecule with one or more specific sites on another molecule.	ligand
GO:0003676	RIGG18674	Gga.16469	ROD1 regulator of differentiation 1 (S. pombe)	GO:0003676	IEA	nucleic acid binding	Interacting selectively and non-covalently with any nucleic acid.
GO:0003676	RIGG18674	Gga.16469	ROD1 regulator of differentiation 1 (S. pombe)	GO:0003723	IEA	nucleic acid binding	Interacting selectively and non-covalently with any nucleic acid.
GO:0005488	RIGG18674	Gga.16469	ROD1 regulator of differentiation 1 (S. pombe)	GO:0000166	IEA	binding	The selective, non-covalent, often stoichiometric, interaction of a molecule with one or more specific sites on another molecule.	ligand
GO:0005488	RIGG18674	Gga.16469	ROD1 regulator of differentiation 1 (S. pombe)	GO:0000166	IEA	binding	The selective, non-covalent, often stoichiometric, interaction of a molecule with one or more specific sites on another molecule.	ligand
GO:0030234	RIGG18719	Gga.3155	Protein kinase (cAMP-dependent, catalytic) inhibitor alpha	GO:0004860	IEA	enzyme regulator activity	Modulates the activity of an enzyme.	enzyme modulator
GO:0030234	RIGG18719	Gga.3155	Protein kinase (cAMP-dependent, catalytic) inhibitor alpha	GO:0004862	IEA	enzyme regulator activity	Modulates the activity of an enzyme.	enzyme modulator
GO:0005488	RIGG18725	Gga.12948	Tumor protein D52	GO:0005509	ISS	binding	The selective, non-covalent, often stoichiometric, interaction of a molecule with one or more specific sites on another molecule.	ligand
GO:0005488	RIGG18725	Gga.12948	Tumor protein D52	GO:0042803	ISS	binding	The selective, non-covalent, often stoichiometric, interaction of a molecule with one or more specific sites on another molecule.	ligand
GO:0005488	RIGG18725	Gga.12948	Tumor protein D52	GO:0046982	ISS	binding	The selective, non-covalent, often stoichiometric, interaction of a molecule with one or more specific sites on another molecule.	ligand
GO:0003676	RIGG18730	Gga.10486	Polymerase (RNA) I polypeptide A, 194kDa	GO:0003677	IEA	nucleic acid binding	Interacting selectively and non-covalently with any nucleic acid.
GO:0003676	RIGG18730	Gga.10486	Polymerase (RNA) I polypeptide A, 194kDa	GO:0003677	IEA	nucleic acid binding	Interacting selectively and non-covalently with any nucleic acid.
GO:0003824	RIGG18730	Gga.10486	Polymerase (RNA) I polypeptide A, 194kDa	GO:0003899	IEA	catalytic activity	Catalysis of a biochemical reaction at physiological temperatures. In biologically catalyzed reactions, the reactants are known as substrates, and the catalysts are naturally occurring macromolecular substances known as enzymes. Enzymes possess specific b	enzyme activity
GO:0003824	RIGG18730	Gga.10486	Polymerase (RNA) I polypeptide A, 194kDa	GO:0003899	IEA	catalytic activity	Catalysis of a biochemical reaction at physiological temperatures. In biologically catalyzed reactions, the reactants are known as substrates, and the catalysts are naturally occurring macromolecular substances known as enzymes. Enzymes possess specific b	enzyme activity
GO:0005488	RIGG18730	Gga.10486	Polymerase (RNA) I polypeptide A, 194kDa	GO:0008270	IEA	binding	The selective, non-covalent, often stoichiometric, interaction of a molecule with one or more specific sites on another molecule.	ligand
GO:0005488	RIGG18730	Gga.10486	Polymerase (RNA) I polypeptide A, 194kDa	GO:0008270	IEA	binding	The selective, non-covalent, often stoichiometric, interaction of a molecule with one or more specific sites on another molecule.	ligand
GO:0005488	RIGG18816	Gga.18849	CD109 molecule	GO:0005515	IEA	binding	The selective, non-covalent, often stoichiometric, interaction of a molecule with one or more specific sites on another molecule.	ligand
GO:0005488	RIGG18816	Gga.18849	CD109 molecule	GO:0005515	IEA	binding	The selective, non-covalent, often stoichiometric, interaction of a molecule with one or more specific sites on another molecule.	ligand
GO:0030234	RIGG18816	Gga.18849	CD109 molecule	GO:0004866	IEA	enzyme regulator activity	Modulates the activity of an enzyme.	enzyme modulator
GO:0030234	RIGG18816	Gga.18849	CD109 molecule	GO:0004866	IEA	enzyme regulator activity	Modulates the activity of an enzyme.	enzyme modulator
GO:0003824	RIGG18821	Gga.9528	N-terminal EF-hand calcium binding protein 1	GO:0016491	IEA	catalytic activity	Catalysis of a biochemical reaction at physiological temperatures. In biologically catalyzed reactions, the reactants are known as substrates, and the catalysts are naturally occurring macromolecular substances known as enzymes. Enzymes possess specific b	enzyme activity
GO:0005488	RIGG18821	Gga.9528	N-terminal EF-hand calcium binding protein 1	GO:0005509	IEA	binding	The selective, non-covalent, often stoichiometric, interaction of a molecule with one or more specific sites on another molecule.	ligand
GO:0005488	RIGG18839	Gga.10479	Cadherin 17, LI cadherin (liver-intestine)	GO:0005509	IEA	binding	The selective, non-covalent, often stoichiometric, interaction of a molecule with one or more specific sites on another molecule.	ligand
GO:0003824	RIGG18887	Gga.14869	Vacuolar protein sorting 13 homolog B (yeast)	GO:0008237	IEA	catalytic activity	Catalysis of a biochemical reaction at physiological temperatures. In biologically catalyzed reactions, the reactants are known as substrates, and the catalysts are naturally occurring macromolecular substances known as enzymes. Enzymes possess specific b	enzyme activity
GO:0003824	RIGG18887	Gga.14869	Vacuolar protein sorting 13 homolog B (yeast)	GO:0008237	IEA	catalytic activity	Catalysis of a biochemical reaction at physiological temperatures. In biologically catalyzed reactions, the reactants are known as substrates, and the catalysts are naturally occurring macromolecular substances known as enzymes. Enzymes possess specific b	enzyme activity
GO:0005488	RIGG18887	Gga.14869	Vacuolar protein sorting 13 homolog B (yeast)	GO:0008270	IEA	binding	The selective, non-covalent, often stoichiometric, interaction of a molecule with one or more specific sites on another molecule.	ligand
GO:0005488	RIGG18887	Gga.14869	Vacuolar protein sorting 13 homolog B (yeast)	GO:0008270	IEA	binding	The selective, non-covalent, often stoichiometric, interaction of a molecule with one or more specific sites on another molecule.	ligand
GO:0003824	RIGG18925	Gga.33844	Alstrom syndrome 1	GO:0000150	IEA	catalytic activity	Catalysis of a biochemical reaction at physiological temperatures. In biologically catalyzed reactions, the reactants are known as substrates, and the catalysts are naturally occurring macromolecular substances known as enzymes. Enzymes possess specific b	enzyme activity
GO:0003824	RIGG18981	Gga.42870	PTK2 protein tyrosine kinase 2	GO:0004713	IEA	catalytic activity	Catalysis of a biochemical reaction at physiological temperatures. In biologically catalyzed reactions, the reactants are known as substrates, and the catalysts are naturally occurring macromolecular substances known as enzymes. Enzymes possess specific b	enzyme activity
GO:0003824	RIGG18981	Gga.42870	PTK2 protein tyrosine kinase 2	GO:0004713	IEA	catalytic activity	Catalysis of a biochemical reaction at physiological temperatures. In biologically catalyzed reactions, the reactants are known as substrates, and the catalysts are naturally occurring macromolecular substances known as enzymes. Enzymes possess specific b	enzyme activity
GO:0003824	RIGG18981	Gga.42870	PTK2 protein tyrosine kinase 2	GO:0004715	IEA	catalytic activity	Catalysis of a biochemical reaction at physiological temperatures. In biologically catalyzed reactions, the reactants are known as substrates, and the catalysts are naturally occurring macromolecular substances known as enzymes. Enzymes possess specific b	enzyme activity
GO:0003824	RIGG18981	Gga.42870	PTK2 protein tyrosine kinase 2	GO:0016301	IEA	catalytic activity	Catalysis of a biochemical reaction at physiological temperatures. In biologically catalyzed reactions, the reactants are known as substrates, and the catalysts are naturally occurring macromolecular substances known as enzymes. Enzymes possess specific b	enzyme activity
GO:0003824	RIGG18981	Gga.42870	PTK2 protein tyrosine kinase 2	GO:0016301	IEA	catalytic activity	Catalysis of a biochemical reaction at physiological temperatures. In biologically catalyzed reactions, the reactants are known as substrates, and the catalysts are naturally occurring macromolecular substances known as enzymes. Enzymes possess specific b	enzyme activity
GO:0003824	RIGG18981	Gga.42870	PTK2 protein tyrosine kinase 2	GO:0016301	IEA	catalytic activity	Catalysis of a biochemical reaction at physiological temperatures. In biologically catalyzed reactions, the reactants are known as substrates, and the catalysts are naturally occurring macromolecular substances known as enzymes. Enzymes possess specific b	enzyme activity
GO:0003824	RIGG18981	Gga.42870	PTK2 protein tyrosine kinase 2	GO:0016740	IEA	catalytic activity	Catalysis of a biochemical reaction at physiological temperatures. In biologically catalyzed reactions, the reactants are known as substrates, and the catalysts are naturally occurring macromolecular substances known as enzymes. Enzymes possess specific b	enzyme activity
GO:0004871	RIGG18981	Gga.42870	PTK2 protein tyrosine kinase 2	GO:0004871	IEA	signal transducer activity	Mediates the transfer of a signal from the outside to the inside of a cell by means other than the introduction of the signal molecule itself into the cell.
GO:0004871	RIGG18981	Gga.42870	PTK2 protein tyrosine kinase 2	GO:0004871	IEA	signal transducer activity	Mediates the transfer of a signal from the outside to the inside of a cell by means other than the introduction of the signal molecule itself into the cell.
GO:0004871	RIGG18981	Gga.42870	PTK2 protein tyrosine kinase 2	GO:0004871	IEA	signal transducer activity	Mediates the transfer of a signal from the outside to the inside of a cell by means other than the introduction of the signal molecule itself into the cell.
GO:0005488	RIGG18981	Gga.42870	PTK2 protein tyrosine kinase 2	GO:0000166	IEA	binding	The selective, non-covalent, often stoichiometric, interaction of a molecule with one or more specific sites on another molecule.	ligand
GO:0005488	RIGG18981	Gga.42870	PTK2 protein tyrosine kinase 2	GO:0005524	IEA	binding	The selective, non-covalent, often stoichiometric, interaction of a molecule with one or more specific sites on another molecule.	ligand
GO:0005488	RIGG18981	Gga.42870	PTK2 protein tyrosine kinase 2	GO:0005524	IEA	binding	The selective, non-covalent, often stoichiometric, interaction of a molecule with one or more specific sites on another molecule.	ligand
GO:0004871	RIGG19011	Gga.11395	G protein-coupled receptor 34	GO:0004872	IEA	signal transducer activity	Mediates the transfer of a signal from the outside to the inside of a cell by means other than the introduction of the signal molecule itself into the cell.
GO:0004871	RIGG19011	Gga.11395	G protein-coupled receptor 34	GO:0004930	IEA	signal transducer activity	Mediates the transfer of a signal from the outside to the inside of a cell by means other than the introduction of the signal molecule itself into the cell.
GO:0004871	RIGG19011	Gga.11395	G protein-coupled receptor 34	GO:0045028	IEA	signal transducer activity	Mediates the transfer of a signal from the outside to the inside of a cell by means other than the introduction of the signal molecule itself into the cell.
GO:0003824	RIGG19029	Gga.46851	Cytochrome b-245, beta polypeptide (chronic granulomatous disease)	GO:0016491	IEA	catalytic activity	Catalysis of a biochemical reaction at physiological temperatures. In biologically catalyzed reactions, the reactants are known as substrates, and the catalysts are naturally occurring macromolecular substances known as enzymes. Enzymes possess specific b	enzyme activity
GO:0005488	RIGG19029	Gga.46851	Cytochrome b-245, beta polypeptide (chronic granulomatous disease)	GO:0005506	IEA	binding	The selective, non-covalent, often stoichiometric, interaction of a molecule with one or more specific sites on another molecule.	ligand
GO:0005488	RIGG19029	Gga.46851	Cytochrome b-245, beta polypeptide (chronic granulomatous disease)	GO:0050660	IEA	binding	The selective, non-covalent, often stoichiometric, interaction of a molecule with one or more specific sites on another molecule.	ligand
GO:0009055	RIGG19029	Gga.46851	Cytochrome b-245, beta polypeptide (chronic granulomatous disease)	GO:0009055	IEA
GO:0003676	RIGG19099	Gga.11033	Zinc fingers and homeoboxes 1	GO:0003700	IEA	nucleic acid binding	Interacting selectively and non-covalently with any nucleic acid.
GO:0003676	RIGG19099	Gga.11033	Zinc fingers and homeoboxes 1	GO:0043565	IEA	nucleic acid binding	Interacting selectively and non-covalently with any nucleic acid.
GO:0005488	RIGG19099	Gga.11033	Zinc fingers and homeoboxes 1	GO:0008270	IEA	binding	The selective, non-covalent, often stoichiometric, interaction of a molecule with one or more specific sites on another molecule.	ligand
GO:0003676	RIGG19102	Gga.12754	Myelin transcription factor 1-like	GO:0003700	IEA	nucleic acid binding	Interacting selectively and non-covalently with any nucleic acid.
GO:0005488	RIGG19102	Gga.12754	Myelin transcription factor 1-like	GO:0008270	IEA	binding	The selective, non-covalent, often stoichiometric, interaction of a molecule with one or more specific sites on another molecule.	ligand
GO:0003824	RIGG19119	Gga.20956	Membrane bound O-acyltransferase domain containing 2	GO:0008415	IEA	catalytic activity	Catalysis of a biochemical reaction at physiological temperatures. In biologically catalyzed reactions, the reactants are known as substrates, and the catalysts are naturally occurring macromolecular substances known as enzymes. Enzymes possess specific b	enzyme activity
GO:0003824	RIGG19119	Gga.20956	Membrane bound O-acyltransferase domain containing 2	GO:0016740	IEA	catalytic activity	Catalysis of a biochemical reaction at physiological temperatures. In biologically catalyzed reactions, the reactants are known as substrates, and the catalysts are naturally occurring macromolecular substances known as enzymes. Enzymes possess specific b	enzyme activity
GO:0005215	RIGG19147	Gga.41601	Potassium voltage-gated channel, delayed-rectifier, subfamily S, member 3	GO:0005216	IEA	transporter activity	Enables the directed movement of substances (such as macromolecules, small molecules, ions) into, out of, within or between cells.	small-molecule carrier or transporter
GO:0005215	RIGG19147	Gga.41601	Potassium voltage-gated channel, delayed-rectifier, subfamily S, member 3	GO:0005249	IEA	transporter activity	Enables the directed movement of substances (such as macromolecules, small molecules, ions) into, out of, within or between cells.	small-molecule carrier or transporter
GO:0005488	RIGG19147	Gga.41601	Potassium voltage-gated channel, delayed-rectifier, subfamily S, member 3	GO:0005515	IEA	binding	The selective, non-covalent, often stoichiometric, interaction of a molecule with one or more specific sites on another molecule.	ligand
GO:0005488	RIGG19175	Gga.43167	Hypothetical LOC421988	GO:0005515	IEA	binding	The selective, non-covalent, often stoichiometric, interaction of a molecule with one or more specific sites on another molecule.	ligand
GO:0005488	RIGG19175	Gga.43167	Hypothetical LOC421988	GO:0008270	IEA	binding	The selective, non-covalent, often stoichiometric, interaction of a molecule with one or more specific sites on another molecule.	ligand
GO:0004871	RIGG19240	Gga.3839	Frizzled homolog 3 (Drosophila)	GO:0004926	IEA	signal transducer activity	Mediates the transfer of a signal from the outside to the inside of a cell by means other than the introduction of the signal molecule itself into the cell.
GO:0004871	RIGG19240	Gga.3839	Frizzled homolog 3 (Drosophila)	GO:0004926	IEA	signal transducer activity	Mediates the transfer of a signal from the outside to the inside of a cell by means other than the introduction of the signal molecule itself into the cell.
GO:0004871	RIGG19240	Gga.3839	Frizzled homolog 3 (Drosophila)	GO:0004930	IEA	signal transducer activity	Mediates the transfer of a signal from the outside to the inside of a cell by means other than the introduction of the signal molecule itself into the cell.
GO:0005488	RIGG19240	Gga.3839	Frizzled homolog 3 (Drosophila)	GO:0005515	IEA	binding	The selective, non-covalent, often stoichiometric, interaction of a molecule with one or more specific sites on another molecule.	ligand
GO:0003824	RIGG19274	Gga.12183	Dehydrogenase/reductase (SDR family) X-linked	GO:0016491	IEA	catalytic activity	Catalysis of a biochemical reaction at physiological temperatures. In biologically catalyzed reactions, the reactants are known as substrates, and the catalysts are naturally occurring macromolecular substances known as enzymes. Enzymes possess specific b	enzyme activity
GO:0005488	RIGG19274	Gga.12183	Dehydrogenase/reductase (SDR family) X-linked	GO:0005488	IEA	binding	The selective, non-covalent, often stoichiometric, interaction of a molecule with one or more specific sites on another molecule.	ligand
GO:0005198	RIGG19307	Gga.9754	Mitochondrial ribosomal protein L19	GO:0003735	IEA	structural molecule activity	The action of a molecule that contributes to the structural integrity of a complex or assembly within or outside a cell.
GO:0004871	RIGG19339	Gga.24900	Interleukin 18 receptor 1	GO:0004888	IEA	signal transducer activity	Mediates the transfer of a signal from the outside to the inside of a cell by means other than the introduction of the signal molecule itself into the cell.
GO:0004871	RIGG19339	Gga.24900	Interleukin 18 receptor 1	GO:0004908	IEA	signal transducer activity	Mediates the transfer of a signal from the outside to the inside of a cell by means other than the introduction of the signal molecule itself into the cell.
GO:0003824	RIGG19363	Gga.9319	ADP-ribosylhydrolase like 1	GO:0003875	IEA	catalytic activity	Catalysis of a biochemical reaction at physiological temperatures. In biologically catalyzed reactions, the reactants are known as substrates, and the catalysts are naturally occurring macromolecular substances known as enzymes. Enzymes possess specific b	enzyme activity
GO:0005488	RIGG19363	Gga.9319	ADP-ribosylhydrolase like 1	GO:0000287	IEA	binding	The selective, non-covalent, often stoichiometric, interaction of a molecule with one or more specific sites on another molecule.	ligand
GO:0005215	RIGG19381	Gga.41246	Solute carrier family 10 (sodium/bile acid cotransporter family), member 2	GO:0008508	IEA	transporter activity	Enables the directed movement of substances (such as macromolecules, small molecules, ions) into, out of, within or between cells.	small-molecule carrier or transporter
GO:0003676	RIGG19431	Gga.79	Dachshund homolog 1 (Drosophila)	GO:0003700	IEA	nucleic acid binding	Interacting selectively and non-covalently with any nucleic acid.
GO:0005488	RIGG19431	Gga.79	Dachshund homolog 1 (Drosophila)	GO:0000166	IEA	binding	The selective, non-covalent, often stoichiometric, interaction of a molecule with one or more specific sites on another molecule.	ligand
GO:0005488	RIGG19431	Gga.79	Dachshund homolog 1 (Drosophila)	GO:0005515	IEA	binding	The selective, non-covalent, often stoichiometric, interaction of a molecule with one or more specific sites on another molecule.	ligand
GO:0003676	RIGG19472	Gga.2986	Retinoblastoma 1 (including osteosarcoma)	GO:0003677	IEA	nucleic acid binding	Interacting selectively and non-covalently with any nucleic acid.
GO:0005215	RIGG19480	Gga.6131	Karyopherin alpha 3 (importin alpha 4)	GO:0008565	IEA	transporter activity	Enables the directed movement of substances (such as macromolecules, small molecules, ions) into, out of, within or between cells.	small-molecule carrier or transporter
GO:0005215	RIGG19480	Gga.6131	Karyopherin alpha 3 (importin alpha 4)	GO:0008565	IEA	transporter activity	Enables the directed movement of substances (such as macromolecules, small molecules, ions) into, out of, within or between cells.	small-molecule carrier or transporter
GO:0005488	RIGG19480	Gga.6131	Karyopherin alpha 3 (importin alpha 4)	GO:0005488	IEA	binding	The selective, non-covalent, often stoichiometric, interaction of a molecule with one or more specific sites on another molecule.	ligand
GO:0005488	RIGG19480	Gga.6131	Karyopherin alpha 3 (importin alpha 4)	GO:0005488	IEA	binding	The selective, non-covalent, often stoichiometric, interaction of a molecule with one or more specific sites on another molecule.	ligand
GO:0005198	RIGG19503	Gga.13695	Transient receptor potential cation channel, subfamily C, member 4	GO:0003735	IEA	structural molecule activity	The action of a molecule that contributes to the structural integrity of a complex or assembly within or outside a cell.
GO:0005198	RIGG19503	Gga.13695	Transient receptor potential cation channel, subfamily C, member 4	GO:0003735	IEA	structural molecule activity	The action of a molecule that contributes to the structural integrity of a complex or assembly within or outside a cell.
GO:0005215	RIGG19503	Gga.13695	Transient receptor potential cation channel, subfamily C, member 4	GO:0005216	IEA	transporter activity	Enables the directed movement of substances (such as macromolecules, small molecules, ions) into, out of, within or between cells.	small-molecule carrier or transporter
GO:0005215	RIGG19503	Gga.13695	Transient receptor potential cation channel, subfamily C, member 4	GO:0005216	IEA	transporter activity	Enables the directed movement of substances (such as macromolecules, small molecules, ions) into, out of, within or between cells.	small-molecule carrier or transporter
GO:0005215	RIGG19503	Gga.13695	Transient receptor potential cation channel, subfamily C, member 4	GO:0005262	IEA	transporter activity	Enables the directed movement of substances (such as macromolecules, small molecules, ions) into, out of, within or between cells.	small-molecule carrier or transporter
GO:0005215	RIGG19503	Gga.13695	Transient receptor potential cation channel, subfamily C, member 4	GO:0005262	IEA	transporter activity	Enables the directed movement of substances (such as macromolecules, small molecules, ions) into, out of, within or between cells.	small-molecule carrier or transporter
GO:0005488	RIGG19551	Gga.13846	Exportin 4	GO:0005488	IEA	binding	The selective, non-covalent, often stoichiometric, interaction of a molecule with one or more specific sites on another molecule.	ligand
GO:0005488	RIGG19566	Gga.13442	Radixin	GO:0003779	IEA	binding	The selective, non-covalent, often stoichiometric, interaction of a molecule with one or more specific sites on another molecule.	ligand
GO:0005488	RIGG19566	Gga.13442	Radixin	GO:0005488	IEA	binding	The selective, non-covalent, often stoichiometric, interaction of a molecule with one or more specific sites on another molecule.	ligand
GO:0005488	RIGG19566	Gga.13442	Radixin	GO:0008092	IEA	binding	The selective, non-covalent, often stoichiometric, interaction of a molecule with one or more specific sites on another molecule.	ligand
GO:0003824	RIGG19603	Gga.3157	MRE11 meiotic recombination 11 homolog A (S. cerevisiae)	GO:0004519	IEA	catalytic activity	Catalysis of a biochemical reaction at physiological temperatures. In biologically catalyzed reactions, the reactants are known as substrates, and the catalysts are naturally occurring macromolecular substances known as enzymes. Enzymes possess specific b	enzyme activity
GO:0003824	RIGG19603	Gga.3157	MRE11 meiotic recombination 11 homolog A (S. cerevisiae)	GO:0004519	IEA	catalytic activity	Catalysis of a biochemical reaction at physiological temperatures. In biologically catalyzed reactions, the reactants are known as substrates, and the catalysts are naturally occurring macromolecular substances known as enzymes. Enzymes possess specific b	enzyme activity
GO:0003824	RIGG19603	Gga.3157	MRE11 meiotic recombination 11 homolog A (S. cerevisiae)	GO:0004527	IEA	catalytic activity	Catalysis of a biochemical reaction at physiological temperatures. In biologically catalyzed reactions, the reactants are known as substrates, and the catalysts are naturally occurring macromolecular substances known as enzymes. Enzymes possess specific b	enzyme activity
GO:0003824	RIGG19603	Gga.3157	MRE11 meiotic recombination 11 homolog A (S. cerevisiae)	GO:0004527	IEA	catalytic activity	Catalysis of a biochemical reaction at physiological temperatures. In biologically catalyzed reactions, the reactants are known as substrates, and the catalysts are naturally occurring macromolecular substances known as enzymes. Enzymes possess specific b	enzyme activity
GO:0003824	RIGG19603	Gga.3157	MRE11 meiotic recombination 11 homolog A (S. cerevisiae)	GO:0016787	IEA	catalytic activity	Catalysis of a biochemical reaction at physiological temperatures. In biologically catalyzed reactions, the reactants are known as substrates, and the catalysts are naturally occurring macromolecular substances known as enzymes. Enzymes possess specific b	enzyme activity
GO:0003824	RIGG19603	Gga.3157	MRE11 meiotic recombination 11 homolog A (S. cerevisiae)	GO:0016787	IEA	catalytic activity	Catalysis of a biochemical reaction at physiological temperatures. In biologically catalyzed reactions, the reactants are known as substrates, and the catalysts are naturally occurring macromolecular substances known as enzymes. Enzymes possess specific b	enzyme activity
GO:0005488	RIGG19603	Gga.3157	MRE11 meiotic recombination 11 homolog A (S. cerevisiae)	GO:0030145	IEA	binding	The selective, non-covalent, often stoichiometric, interaction of a molecule with one or more specific sites on another molecule.	ligand
GO:0005488	RIGG19603	Gga.3157	MRE11 meiotic recombination 11 homolog A (S. cerevisiae)	GO:0030145	IEA	binding	The selective, non-covalent, often stoichiometric, interaction of a molecule with one or more specific sites on another molecule.	ligand
GO:0005488	RIGG19615	Gga.9487	FAT tumor suppressor homolog 3 (Drosophila)	GO:0005509	IEA	binding	The selective, non-covalent, often stoichiometric, interaction of a molecule with one or more specific sites on another molecule.	ligand
GO:0005488	RIGG19615	Gga.9487	FAT tumor suppressor homolog 3 (Drosophila)	GO:0005509	IEA	binding	The selective, non-covalent, often stoichiometric, interaction of a molecule with one or more specific sites on another molecule.	ligand
GO:0005488	RIGG19615	Gga.9487	FAT tumor suppressor homolog 3 (Drosophila)	GO:0005509	IEA	binding	The selective, non-covalent, often stoichiometric, interaction of a molecule with one or more specific sites on another molecule.	ligand
GO:0005488	RIGG19615	Gga.9487	FAT tumor suppressor homolog 3 (Drosophila)	GO:0005509	IEA	binding	The selective, non-covalent, often stoichiometric, interaction of a molecule with one or more specific sites on another molecule.	ligand
GO:0005488	RIGG19615	Gga.9487	FAT tumor suppressor homolog 3 (Drosophila)	GO:0005509	IEA	binding	The selective, non-covalent, often stoichiometric, interaction of a molecule with one or more specific sites on another molecule.	ligand
GO:0005488	RIGG19670	Gga.32166	DnaJ (Hsp40) related, subfamily B, member 13	GO:0031072	IEA	binding	The selective, non-covalent, often stoichiometric, interaction of a molecule with one or more specific sites on another molecule.	ligand
GO:0005488	RIGG19670	Gga.32166	DnaJ (Hsp40) related, subfamily B, member 13	GO:0051082	IEA	binding	The selective, non-covalent, often stoichiometric, interaction of a molecule with one or more specific sites on another molecule.	ligand
GO:0004871	RIGG19764	Gga.4134	Cholinergic receptor, nicotinic, alpha 1 (muscle)	GO:0015464	IEA	signal transducer activity	Mediates the transfer of a signal from the outside to the inside of a cell by means other than the introduction of the signal molecule itself into the cell.
GO:0005215	RIGG19764	Gga.4134	Cholinergic receptor, nicotinic, alpha 1 (muscle)	GO:0004889	IEA	transporter activity	Enables the directed movement of substances (such as macromolecules, small molecules, ions) into, out of, within or between cells.	small-molecule carrier or transporter
GO:0005215	RIGG19764	Gga.4134	Cholinergic receptor, nicotinic, alpha 1 (muscle)	GO:0004889	IEA	transporter activity	Enables the directed movement of substances (such as macromolecules, small molecules, ions) into, out of, within or between cells.	small-molecule carrier or transporter
GO:0005215	RIGG19764	Gga.4134	Cholinergic receptor, nicotinic, alpha 1 (muscle)	GO:0004889	IEA	transporter activity	Enables the directed movement of substances (such as macromolecules, small molecules, ions) into, out of, within or between cells.	small-molecule carrier or transporter
GO:0005215	RIGG19764	Gga.4134	Cholinergic receptor, nicotinic, alpha 1 (muscle)	GO:0005216	IEA	transporter activity	Enables the directed movement of substances (such as macromolecules, small molecules, ions) into, out of, within or between cells.	small-molecule carrier or transporter
GO:0005215	RIGG19764	Gga.4134	Cholinergic receptor, nicotinic, alpha 1 (muscle)	GO:0005216	IEA	transporter activity	Enables the directed movement of substances (such as macromolecules, small molecules, ions) into, out of, within or between cells.	small-molecule carrier or transporter
GO:0005215	RIGG19764	Gga.4134	Cholinergic receptor, nicotinic, alpha 1 (muscle)	GO:0005216	IEA	transporter activity	Enables the directed movement of substances (such as macromolecules, small molecules, ions) into, out of, within or between cells.	small-molecule carrier or transporter
GO:0005215	RIGG19764	Gga.4134	Cholinergic receptor, nicotinic, alpha 1 (muscle)	GO:0005230	IEA	transporter activity	Enables the directed movement of substances (such as macromolecules, small molecules, ions) into, out of, within or between cells.	small-molecule carrier or transporter
GO:0005215	RIGG19764	Gga.4134	Cholinergic receptor, nicotinic, alpha 1 (muscle)	GO:0005230	IEA	transporter activity	Enables the directed movement of substances (such as macromolecules, small molecules, ions) into, out of, within or between cells.	small-molecule carrier or transporter
GO:0005215	RIGG19764	Gga.4134	Cholinergic receptor, nicotinic, alpha 1 (muscle)	GO:0005230	IEA	transporter activity	Enables the directed movement of substances (such as macromolecules, small molecules, ions) into, out of, within or between cells.	small-molecule carrier or transporter
GO:0030234	RIGG19773	Gga.30947	TBC1 domain family, member 2	GO:0005097	IEA	enzyme regulator activity	Modulates the activity of an enzyme.	enzyme modulator
GO:0005215	RIGG19842	Gga.24293	Potassium channel, subfamily V, member 1	GO:0005216	IEA	transporter activity	Enables the directed movement of substances (such as macromolecules, small molecules, ions) into, out of, within or between cells.	small-molecule carrier or transporter
GO:0005215	RIGG19842	Gga.24293	Potassium channel, subfamily V, member 1	GO:0005249	IEA	transporter activity	Enables the directed movement of substances (such as macromolecules, small molecules, ions) into, out of, within or between cells.	small-molecule carrier or transporter
GO:0005488	RIGG19842	Gga.24293	Potassium channel, subfamily V, member 1	GO:0005515	IEA	binding	The selective, non-covalent, often stoichiometric, interaction of a molecule with one or more specific sites on another molecule.	ligand
GO:0003824	RIGG19890	Gga.15720	Ubiquitin specific peptidase 36	GO:0004221	IEA	catalytic activity	Catalysis of a biochemical reaction at physiological temperatures. In biologically catalyzed reactions, the reactants are known as substrates, and the catalysts are naturally occurring macromolecular substances known as enzymes. Enzymes possess specific b	enzyme activity
GO:0003824	RIGG20081	Gga.22346	Protein arginine methyltransferase 7	GO:0008757	ISS	catalytic activity	Catalysis of a biochemical reaction at physiological temperatures. In biologically catalyzed reactions, the reactants are known as substrates, and the catalysts are naturally occurring macromolecular substances known as enzymes. Enzymes possess specific b	enzyme activity
GO:0003824	RIGG20081	Gga.22346	Protein arginine methyltransferase 7	GO:0016277	ISS	catalytic activity	Catalysis of a biochemical reaction at physiological temperatures. In biologically catalyzed reactions, the reactants are known as substrates, and the catalysts are naturally occurring macromolecular substances known as enzymes. Enzymes possess specific b	enzyme activity
GO:0003824	RIGG20081	Gga.22346	Protein arginine methyltransferase 7	GO:0016740	IEA	catalytic activity	Catalysis of a biochemical reaction at physiological temperatures. In biologically catalyzed reactions, the reactants are known as substrates, and the catalysts are naturally occurring macromolecular substances known as enzymes. Enzymes possess specific b	enzyme activity
GO:0003824	RIGG20081	Gga.22346	Protein arginine methyltransferase 7	GO:0035241	ISS	catalytic activity	Catalysis of a biochemical reaction at physiological temperatures. In biologically catalyzed reactions, the reactants are known as substrates, and the catalysts are naturally occurring macromolecular substances known as enzymes. Enzymes possess specific b	enzyme activity
GO:0003824	RIGG20081	Gga.22346	Protein arginine methyltransferase 7	GO:0035243	ISS	catalytic activity	Catalysis of a biochemical reaction at physiological temperatures. In biologically catalyzed reactions, the reactants are known as substrates, and the catalysts are naturally occurring macromolecular substances known as enzymes. Enzymes possess specific b	enzyme activity
GO:0003824	RIGG20081	Gga.22346	Protein arginine methyltransferase 7	GO:0044020	ISS	catalytic activity	Catalysis of a biochemical reaction at physiological temperatures. In biologically catalyzed reactions, the reactants are known as substrates, and the catalysts are naturally occurring macromolecular substances known as enzymes. Enzymes possess specific b	enzyme activity
GO:0005488	RIGG20136	Gga.4747	Solute carrier family 25 (mitochondrial carrier; phosphate carrier), member 3	GO:0005488	IEA	binding	The selective, non-covalent, often stoichiometric, interaction of a molecule with one or more specific sites on another molecule.	ligand
GO:0005488	RIGG20136	Gga.4747	Solute carrier family 25 (mitochondrial carrier; phosphate carrier), member 3	GO:0005488	IEA	binding	The selective, non-covalent, often stoichiometric, interaction of a molecule with one or more specific sites on another molecule.	ligand
GO:0005488	RIGG20144	Gga.7799	Inhibitor of growth family, member 4	GO:0005515	IEA	binding	The selective, non-covalent, often stoichiometric, interaction of a molecule with one or more specific sites on another molecule.	ligand
GO:0005488	RIGG20144	Gga.7799	Inhibitor of growth family, member 4	GO:0008270	IEA	binding	The selective, non-covalent, often stoichiometric, interaction of a molecule with one or more specific sites on another molecule.	ligand
GO:0005488	RIGG20144	Gga.7799	Inhibitor of growth family, member 4	GO:0046872	IEA	binding	The selective, non-covalent, often stoichiometric, interaction of a molecule with one or more specific sites on another molecule.	ligand
GO:0003824	RIGG20158	Gga.6463	Matrix metallopeptidase 7 (matrilysin, uterine)	GO:0004222	IEA	catalytic activity	Catalysis of a biochemical reaction at physiological temperatures. In biologically catalyzed reactions, the reactants are known as substrates, and the catalysts are naturally occurring macromolecular substances known as enzymes. Enzymes possess specific b	enzyme activity
GO:0003824	RIGG20158	Gga.6463	Matrix metallopeptidase 7 (matrilysin, uterine)	GO:0008233	IEA	catalytic activity	Catalysis of a biochemical reaction at physiological temperatures. In biologically catalyzed reactions, the reactants are known as substrates, and the catalysts are naturally occurring macromolecular substances known as enzymes. Enzymes possess specific b	enzyme activity
GO:0005488	RIGG20158	Gga.6463	Matrix metallopeptidase 7 (matrilysin, uterine)	GO:0008270	IEA	binding	The selective, non-covalent, often stoichiometric, interaction of a molecule with one or more specific sites on another molecule.	ligand
GO:0005488	RIGG20158	Gga.6463	Matrix metallopeptidase 7 (matrilysin, uterine)	GO:0046872	IEA	binding	The selective, non-covalent, often stoichiometric, interaction of a molecule with one or more specific sites on another molecule.	ligand
GO:0004871	RIGG20159	Gga.22403	Mediator complex subunit 17	GO:0004872	ISS	signal transducer activity	Mediates the transfer of a signal from the outside to the inside of a cell by means other than the introduction of the signal molecule itself into the cell.
GO:0005488	RIGG20159	Gga.22403	Mediator complex subunit 17	GO:0003713	ISS	binding	The selective, non-covalent, often stoichiometric, interaction of a molecule with one or more specific sites on another molecule.	ligand
GO:0005488	RIGG20159	Gga.22403	Mediator complex subunit 17	GO:0046966	ISS	binding	The selective, non-covalent, often stoichiometric, interaction of a molecule with one or more specific sites on another molecule.	ligand
GO:0030528	RIGG20159	Gga.22403	Mediator complex subunit 17	GO:0016455	IEA	transcription regulator activity	Plays a role in regulating transcription; may bind a promoter or enhancer DNA sequence or interact with a DNA-binding transcription factor.	transcriptional regulator activity
GO:0030528	RIGG20159	Gga.22403	Mediator complex subunit 17	GO:0016455	ISS	transcription regulator activity	Plays a role in regulating transcription; may bind a promoter or enhancer DNA sequence or interact with a DNA-binding transcription factor.	transcriptional regulator activity
GO:0003824	RIGG20168	Gga.1282	Phosphogluconate dehydrogenase	GO:0004616	IEA	catalytic activity	Catalysis of a biochemical reaction at physiological temperatures. In biologically catalyzed reactions, the reactants are known as substrates, and the catalysts are naturally occurring macromolecular substances known as enzymes. Enzymes possess specific b	enzyme activity
GO:0003824	RIGG20168	Gga.1282	Phosphogluconate dehydrogenase	GO:0004616	IEA	catalytic activity	Catalysis of a biochemical reaction at physiological temperatures. In biologically catalyzed reactions, the reactants are known as substrates, and the catalysts are naturally occurring macromolecular substances known as enzymes. Enzymes possess specific b	enzyme activity
GO:0003824	RIGG20168	Gga.1282	Phosphogluconate dehydrogenase	GO:0016491	IEA	catalytic activity	Catalysis of a biochemical reaction at physiological temperatures. In biologically catalyzed reactions, the reactants are known as substrates, and the catalysts are naturally occurring macromolecular substances known as enzymes. Enzymes possess specific b	enzyme activity
GO:0003824	RIGG20168	Gga.1282	Phosphogluconate dehydrogenase	GO:0016491	IEA	catalytic activity	Catalysis of a biochemical reaction at physiological temperatures. In biologically catalyzed reactions, the reactants are known as substrates, and the catalysts are naturally occurring macromolecular substances known as enzymes. Enzymes possess specific b	enzyme activity
GO:0005488	RIGG20168	Gga.1282	Phosphogluconate dehydrogenase	GO:0005488	IEA	binding	The selective, non-covalent, often stoichiometric, interaction of a molecule with one or more specific sites on another molecule.	ligand
GO:0005488	RIGG20168	Gga.1282	Phosphogluconate dehydrogenase	GO:0050661	IEA	binding	The selective, non-covalent, often stoichiometric, interaction of a molecule with one or more specific sites on another molecule.	ligand
GO:0005488	RIGG20168	Gga.1282	Phosphogluconate dehydrogenase	GO:0050661	IEA	binding	The selective, non-covalent, often stoichiometric, interaction of a molecule with one or more specific sites on another molecule.	ligand
GO:0005488	RIGG20181	Gga.4838	Chromosome 19 open reading frame 10	GO:0005515	IEA	binding	The selective, non-covalent, often stoichiometric, interaction of a molecule with one or more specific sites on another molecule.	ligand
GO:0005488	RIGG20181	Gga.4838	Chromosome 19 open reading frame 10	GO:0008083	IEA	binding	The selective, non-covalent, often stoichiometric, interaction of a molecule with one or more specific sites on another molecule.	ligand
GO:0005488	RIGG20248	Gga.22453	Tetratricopeptide repeat domain 7B	GO:0005488	IEA	binding	The selective, non-covalent, often stoichiometric, interaction of a molecule with one or more specific sites on another molecule.	ligand
GO:0003824	RIGG20420	Gga.31843	CD226 molecule	GO:0004834	IEA	catalytic activity	Catalysis of a biochemical reaction at physiological temperatures. In biologically catalyzed reactions, the reactants are known as substrates, and the catalysts are naturally occurring macromolecular substances known as enzymes. Enzymes possess specific b	enzyme activity
GO:0003676	RIGG20452	Gga.22303	Interferon regulatory factor 5	GO:0003700	IEA	nucleic acid binding	Interacting selectively and non-covalently with any nucleic acid.
GO:0004871	RIGG20455	Gga.13583	CD36 molecule (thrombospondin receptor)	GO:0005041	IEA	signal transducer activity	Mediates the transfer of a signal from the outside to the inside of a cell by means other than the introduction of the signal molecule itself into the cell.
GO:0005488	RIGG20455	Gga.13583	CD36 molecule (thrombospondin receptor)	GO:0008035	IEA	binding	The selective, non-covalent, often stoichiometric, interaction of a molecule with one or more specific sites on another molecule.	ligand
